# Supplementary material for: Examination of gender differences in patients with takotsubo syndrome according to left ventricular biopsy: twocase reports
Source: J Med Case Rep. 2021 May 21;15:281. doi: 10.1186/s13256-021-02856-9 (PMC8139097; doi:10.1186/s13256-021-02856-9)
Supplement: Supplementary file 2 — Additional file 2: Table S2. Gene expression analysis: list of genes. [file 13256_2021_2856_MOESM2_ESM.xlsx]

## Sheet: Individual Sample Data
Table S2. Gene expression analysis: list of genes.
									T1:Femal		T2:Male
FeatureNum	ProbeName	GeneName	SystematicName	accessions	chr_coord	Start	Description	ControlType	Normalized	Raw	Normalized	Raw	gIsSaturated	gIsFeatNonUnifOL	gIsBGNonUnifOL	gIsFeatPopnOL	gIsBGPopnOL	gIsPosAndSignif	gIsWellAboveBG	gIsSaturated	gIsFeatNonUnifOL	gIsBGNonUnifOL	gIsFeatPopnOL	gIsBGPopnOL	gIsPosAndSignif	gIsWellAboveBG
1	GE_BrightCorner	GE_BrightCorner	GE_BrightCorner			0		1	273.987	38006.8	291.993	30728.4	0	0	0	0	0	1	1	0	0	0	0	0	1	1
2	DarkCorner	DarkCorner	DarkCorner			0		1	0.0250068	3.46888	0.0248649	2.6167	0	0	0	0	0	0	0	0	0	0	0	0	0	0
3	DarkCorner	DarkCorner	DarkCorner			0		1	0.0252645	3.50463	0.0251604	2.64779	0	0	0	0	0	0	0	0	0	0	0	0	0	0
4	A_21_P0014386	A_21_P0014386	A_21_P0014386		unmapped	0	Unknown	0	0.0254883	3.53568	0.0254451	2.67776	0	0	0	0	0	0	0	0	0	0	0	0	0	0
5	A_33_P3396872	CPED1	NM_001105533	ref|NM_001105533|gb|AK025639|gb|BC030538|tc|THC2601673	hs|chr7:120901888-120901947	2743	ref|Homo sapiens cadherin-like and PC-esterase domain containing 1 (CPED1), transcript variant 2, mRNA [NM_001105533]	0	0.311554	43.218	0.521699	54.9018	0	0	0	0	0	1	1	0	0	0	0	0	1	1
6	A_33_P3267760	BCOR	ENST00000378463	ens|ENST00000378463	hs|chrX:39909128-39909069	2169	ens|BCL6 corepressor [Source:HGNC Symbol;Acc:HGNC:20893] [ENST00000378463]	0	0.0259094	3.59409	0.0259576	2.73169	0	0	0	0	0	0	0	0	0	0	0	0	0	0
7	A_32_P194264	CHAC2	NM_001008708	ref|NM_001008708|ens|ENST00000295304|gb|HQ447717|gb|BC017941	hs|chr2:54001454-54001513	441	ref|Homo sapiens ChaC, cation transport regulator homolog 2 (E. coli) (CHAC2), mRNA [NM_001008708]	0	0.41032	56.9186	0.392633	41.3193	0	0	0	0	0	1	1	0	0	0	0	0	1	1
8	A_23_P153745	IFI30	NM_006332	ref|NM_006332|ens|ENST00000593731|ens|ENST00000600463|ens|ENST00000407280	hs|chr19:18288840-18288899	933	ref|Homo sapiens interferon, gamma-inducible protein 30 (IFI30), mRNA [NM_006332]	0	19.5747	2715.35	4.90666	516.36	0	0	0	0	0	1	1	0	0	0	0	0	1	1
9	A_33_P3352837	A_33_P3352837	A_33_P3352837		hs|chr2:171521262-171521203	0	Unknown	0	0.0264206	3.665	0.0266624	2.80586	0	0	0	0	0	0	0	0	0	0	0	0	0	0
10	A_21_P0011260	ENST00000618272	ENST00000618272	ens|ENST00000618272|linc|TCONS_l2_00007928|gb|BI821606|tc|THC2662262	hs|chr14:103675125-103675184	688	gb|603036639F1 NIH_MGC_115 Homo sapiens cDNA clone IMAGE:5177672 5', mRNA sequence [BI821606]	0	0.139891	19.4054	0.0710366	7.47564	0	0	0	0	0	1	1	0	0	0	0	0	1	0
11	A_33_P3235816	ENST00000436258	ENST00000436258	ens|ENST00000436258|gb|BX647611|tc|THC2646539	hs|chr7:35129516-35129457	3853	ens|DPY19L2 pseudogene 1 [Source:HGNC Symbol;Acc:HGNC:22305] [ENST00000436258]	0	0.026694	3.70293	0.0270068	2.8421	0	0	0	0	0	0	0	0	0	0	0	0	0	0
12	A_21_P0014180	GPR146	ENST00000474396	ens|ENST00000474396|tc|THC2637218	hs|chr7:1095841-1095900	306	ens|G protein-coupled receptor 146 [Source:HGNC Symbol;Acc:HGNC:21718] [ENST00000474396]	0	0.0268113	3.7192	0.0271726	2.85955	0	0	0	0	0	0	0	0	0	0	0	0	0	0
13	A_24_P944991	SREK1IP1	NM_173829	ref|NM_173829|ens|ENST00000513458|gb|BC127085|gb|BC127086	hs|chr5:64018946-64018887	1884	ref|Homo sapiens SREK1-interacting protein 1 (SREK1IP1), mRNA [NM_173829]	0	0.0269186	3.73408	0.0336455	3.54074	0	0	0	0	0	0	0	0	0	0	0	0	1	0
14	A_21_P0006507	lnc-ARMCX4-1	lnc-ARMCX4-1:1	linc|lnc-ARMCX4-1:1|linc|TCONS_00017209	hs|chrX:100672726-100672785	363	linc|LNCipedia lincRNA (lnc-ARMCX4-1), lincRNA [lnc-ARMCX4-1:1]	0	0.0270056	3.74615	0.0274619	2.89	0	0	0	0	0	0	0	0	0	0	0	0	0	0
15	A_23_P208706	BAX	NM_138764	ref|NM_138764|ref|NM_001291428|ref|NM_001291431|ref|NM_138761	hs|chr19:49464904-49464963	619	ref|Homo sapiens BCL2-associated X protein (BAX), transcript variant sigma, mRNA [NM_138764]	0	6.21895	862.678	2.4016	252.736	0	0	0	0	0	1	1	0	0	0	0	0	1	1
16	A_33_P3388806	FPGT-TNNI3K	NM_001199327	ref|NM_001199327|gb|BC032865|ens|ENST00000370899|tc|THC2476487	hs|chr1:74930515-74930574	2687	ref|Homo sapiens FPGT-TNNI3K readthrough (FPGT-TNNI3K), transcript variant 2, mRNA [NM_001199327]	0	0.980222	135.974	1.58794	167.11	0	0	0	0	0	1	1	0	0	0	0	0	1	1
17	A_33_P3324839	SYNGAP1	NM_006772	ref|NM_006772|ens|ENST00000418600|ens|ENST00000455687|gb|AL713634	hs|chr6:33420559-33420618	5102	ref|Homo sapiens synaptic Ras GTPase activating protein 1 (SYNGAP1), mRNA [NM_006772]	0	0.0928229	12.8762	0.0277782	2.92328	0	0	0	0	0	1	0	0	0	0	0	0	0	0
18	A_24_P333494	FBXO42	NM_018994	ref|NM_018994|ens|ENST00000375592|ref|XM_006710698|gb|BC006174	hs|chr1:16577198-16577139	2374	ref|Homo sapiens F-box protein 42 (FBXO42), mRNA [NM_018994]	0	4.61106	639.636	5.92397	623.418	0	0	0	0	0	1	1	0	0	0	0	0	1	1
19	A_22_P00006274	LOC101927502	NR_109772	ref|NR_109772|ens|ENST00000413050|ens|ENST00000437181|linc|lnc-FAM75D1-1:3	hs|chr9:84362930-84362989	294	ref|Homo sapiens uncharacterized LOC101927502 (LOC101927502), long non-coding RNA [NR_109772]	0	0.0272766	3.78375	0.0310973	3.27257	0	0	0	0	0	0	0	0	0	0	0	0	1	0
20	A_23_P161615	POLA2	ENST00000534785	ens|ENST00000534785|ens|ENST00000527618|ens|ENST00000527850|gb|AK307831	hs|chr11:65062111-65063057	178	ens|polymerase (DNA directed), alpha 2, accessory subunit [Source:HGNC Symbol;Acc:HGNC:30073] [ENST00000534785]	0	0.167384	23.2191	0.151561	15.9497	0	0	0	0	0	1	1	0	0	0	0	0	1	1
21	A_33_P3384958	LPPR4	NM_014839	ref|NM_014839|ref|NM_001166252|ens|ENST00000457765|ens|ENST00000370185	hs|chr1:99771632-99771691	1515	ref|Homo sapiens lipid phosphate phosphatase-related protein type 4 (LPPR4), transcript variant 1, mRNA [NM_014839]	0	0.123604	17.146	0.197628	20.7976	0	0	0	0	0	1	0	0	0	0	0	0	1	1
22	A_22_P00018955	lnc-SOX11-1	lnc-SOX11-1:1	linc|lnc-SOX11-1:1|gb|BX089860|tc|THC2729651	hs|chr2:5847732-5847791	703	gb|BX089860 NCI_CGAP_Brn23 Homo sapiens cDNA clone IMAGp998P014327 ; IMAGE:1704048, mRNA sequence [BX089860]	0	0.0273031	3.78743	0.0280701	2.954	0	0	0	0	0	0	0	0	0	0	0	0	0	0
23	A_22_P00009547	ABCA9-AS1	NR_126414	ref|NR_126414|linc|lnc-MAP2K6-3:1|gb|CB960713|tc|THC2717445	hs|chr17:67008185-67008244	141	ref|Homo sapiens ABCA9 antisense RNA 1 (ABCA9-AS1), long non-coding RNA [NR_126414]	0	0.0272951	3.78631	0.0280959	2.95671	0	0	0	0	0	0	0	0	0	0	0	0	0	0
24	A_23_P218331	CYB561	NM_001017916	ref|NM_001017916|ref|NM_001017917|ref|NM_001915|ens|ENST00000581573	hs|chr17:61510687-61510628	2131	ref|Homo sapiens cytochrome b561 (CYB561), transcript variant 2, mRNA [NM_001017916]	0	1.75068	242.85	0.914885	96.2793	0	0	0	0	0	1	1	0	0	0	0	0	1	1
25	A_33_P6455786	ANTXR2	NM_058172	ref|NM_058172|ref|NM_001286781|ref|NM_001286780|ens|ENST00000403729	hs|chr4:80822879-80822820	7933	ref|Homo sapiens anthrax toxin receptor 2 (ANTXR2), transcript variant 1, mRNA [NM_058172]	0	9.95507	1380.94	11.8764	1249.84	0	0	0	0	0	1	1	0	0	0	0	0	1	1
26	A_21_P0008705	lnc-POTEB-5	lnc-POTEB-5:4	linc|lnc-POTEB-5:4|linc|lnc-POTEB-5:2|linc|TCONS_00023574|linc|TCONS_00023573	hs|chr15:22541615-22541556	608	linc|LNCipedia lincRNA (lnc-POTEB-5), lincRNA [lnc-POTEB-5:4]	0	0.0788982	10.9446	0.0365317	3.84446	0	0	0	0	0	1	0	0	0	0	0	0	1	0
27	A_22_P00016526	ENST00000547094	ENST00000547094	ens|ENST00000547094|linc|lnc-TMTC3-4:1|linc|lnc-TMTC3-4:2|linc|TCONS_00020510	hs|chr12:90343407-90343466	303	Unknown	0	0.0271755	3.76973	0.028104	2.95757	0	0	0	0	0	0	0	0	0	0	0	0	0	0
28	A_33_P3235207	SLC38A4	NM_018018	ref|NM_018018|ref|NM_001143824|ens|ENST00000547477|ens|ENST00000266579	hs|chr12:47173627-47173568	992	ref|Homo sapiens solute carrier family 38, member 4 (SLC38A4), transcript variant 1, mRNA [NM_018018]	0	0.0271251	3.76274	0.0280781	2.95484	0	0	0	0	0	0	0	0	0	0	0	0	0	0
29	A_33_P3330991	LOC100134237	XR_248772	ref|XR_248772|gb|AK128451|tc|NP850545	hs|chr1:32012152-32012211	1145	ref|PREDICTED: Homo sapiens uncharacterized LOC100134237 (LOC100134237), misc_RNA [XR_248772]	0	0.947911	131.492	1.49117	156.926	0	0	0	0	0	1	1	0	0	0	0	0	1	1
30	A_33_P3374299	UNC5CL	NM_173561	ref|NM_173561|ens|ENST00000373164|ens|ENST00000470102|ens|ENST00000244565	hs|chr6:40998222-40998163	1337	ref|Homo sapiens unc-5 homolog C (C. elegans)-like (UNC5CL), mRNA [NM_173561]	0	0.0270069	3.74633	0.0280117	2.94785	0	0	0	0	0	0	0	0	0	0	0	0	0	0
31	A_33_P3274701	AK024162	AK024162	gb|AK024162|tc|THC2483964	hs|chr1:2144562-2144503	1060	gb|Homo sapiens cDNA FLJ14100 fis, clone MAMMA1000855. [AK024162]	0	0.0269365	3.73657	0.0279654	2.94298	0	0	0	0	0	0	0	0	0	0	0	0	0	0
32	A_23_P83436	PEPD	NM_000285	ref|NM_000285|ref|NM_001166056|ref|NM_001166057|ens|ENST00000591968	hs|chr19:33877995-33877936	1869	ref|Homo sapiens peptidase D (PEPD), transcript variant 1, mRNA [NM_000285]	0	13.5081	1873.81	8.44347	888.561	0	0	0	0	0	1	1	0	0	0	0	0	1	1
33	A_33_P3243138	SELV	NM_182704	ref|NM_182704|ens|ENST00000600586|ens|ENST00000335426|ens|ENST00000622070	hs|chr19:40009729-40009788	1081	ref|Homo sapiens selenoprotein V (SELV), mRNA [NM_182704]	0	0.0267778	3.71456	0.0278581	2.93169	0	0	0	0	0	0	0	0	0	0	0	0	0	0
34	A_22_P00008018	ENST00000579045	ENST00000579045	ens|ENST00000579045|linc|lnc-IFT20-3:1|gb|BC082966|tc|THC2513242	hs|chr17:26574222-26574163	810	gb|Homo sapiens cDNA clone IMAGE:6341252. [BC082966]	0	0.0266963	3.70324	0.0277912	2.92465	0	0	0	0	0	0	0	0	0	0	0	0	0	0
35	A_22_P00003937	GCOM1	ENST00000569945	ens|ENST00000569945|linc|lnc-CGNL1-1:1|gb|BX641062|tc|THC2709601	hs|chr15:57984823-57984882	2261	ens|GRINL1A complex locus 1 [Source:HGNC Symbol;Acc:HGNC:26424] [ENST00000569945]	0	0.538027	74.6338	0.857457	90.2358	0	0	0	0	0	1	1	0	0	0	0	0	1	1
36	ERCC-00109_120	DQ854998	DQ854998		unmapped	0	Unknown	1	0.0265139	3.67795	0.0537348	5.65486	0	0	0	0	0	0	0	0	0	0	0	0	1	0
37	A_33_P3293593	TTC9B	NM_152479	ref|NM_152479|ens|ENST00000311308|ens|ENST00000593586|gb|BC029539	hs|chr19:40722025-40721966	782	ref|Homo sapiens tetratricopeptide repeat domain 9B (TTC9B), mRNA [NM_152479]	0	0.0264142	3.66411	0.13866	14.5921	0	0	0	0	0	0	0	0	0	0	0	0	1	1
38	A_22_P00008389	C16orf82	NM_001145545	ref|NM_001145545|ens|ENST00000505035|ens|ENST00000418886|linc|lnc-JMJD5-1:1	hs|chr16:27080048-27080107	1829	ref|Homo sapiens chromosome 16 open reading frame 82 (C16orf82), mRNA [NM_001145545]	0	0.0263151	3.65037	0.0274817	2.89207	0	0	0	0	0	0	0	0	0	0	0	0	0	0
39	A_21_P0012208	lnc-C21orf58-1	lnc-C21orf58-1:1	linc|lnc-C21orf58-1:1|linc|TCONS_l2_00017315|linc|TCONS_l2_00017538|gb|AK127572	hs|chr21:47875234-47875175	1194	gb|Homo sapiens cDNA FLJ45665 fis, clone CTONG2027959. [AK127572]	0	0.85789	119.005	1.24477	130.995	0	0	0	0	0	1	1	0	0	0	0	0	1	1
40	A_23_P101084	SPATA22	NM_032598	ref|NM_032598|ref|NM_001170698|ref|NM_001170697|ref|NM_001170695	hs|chr17:3346555-3346496	1050	ref|Homo sapiens spermatogenesis associated 22 (SPATA22), transcript variant 2, mRNA [NM_032598]	0	0.0261052	3.62125	0.0557858	5.87071	0	0	0	0	0	0	0	0	0	0	0	0	1	0
41	A_23_P162120	NUMA1	NM_006185	ref|NM_006185|ref|NM_001286561|ref|NR_104476|ens|ENST00000616538	hs|chr11:71715302-71715118	6429	ref|Homo sapiens nuclear mitotic apparatus protein 1 (NUMA1), transcript variant 1, mRNA [NM_006185]	0	0.278518	38.6354	0.233803	24.6046	0	0	0	0	0	1	1	0	0	0	0	0	1	1
42	A_24_P291426	REV1	NM_016316	ref|NM_016316|ref|NM_001037872|ens|ENST00000258428|ens|ENST00000393445	hs|chr2:100019124-100018768	3735	ref|Homo sapiens REV1, polymerase (DNA directed) (REV1), transcript variant 1, mRNA [NM_016316]	0	2.10836	292.467	3.80656	400.589	0	0	0	0	0	1	1	0	0	0	0	0	1	1
43	A_32_P99311	ZNF233	NM_181756	ref|NM_181756|ref|NM_001207005|ens|ENST00000391958|gb|AK055310	hs|chr19:44779060-44779119	2382	ref|Homo sapiens zinc finger protein 233 (ZNF233), transcript variant 1, mRNA [NM_181756]	0	0.0486634	6.75047	0.140109	14.7446	0	0	0	0	0	1	0	0	0	0	0	0	1	1
44	A_21_P0011409	XLOC_l2_004898	TCONS_l2_00009502	linc|TCONS_l2_00009502|gb|AK125393|tc|THC2508977	hs|chr15:40983434-40983375	2506	linc|BROAD Institute lincRNA (XLOC_l2_004898), lincRNA [TCONS_l2_00009502]	0	0.12705	17.6241	0.0987367	10.3907	0	0	0	0	0	1	0	0	0	0	0	0	1	0
45	A_24_P198629	LINS	NM_001040616	ref|NM_001040616|ens|ENST00000559169|ref|XM_005254941|ref|XM_005254943	hs|chr15:101109837-101109778	2102	ref|Homo sapiens lines homolog (Drosophila) (LINS), mRNA [NM_001040616]	0	0.496119	68.8204	0.691695	72.7915	0	0	0	0	0	1	1	0	0	0	0	0	1	1
46	A_19_P00322925	ENST00000607519	ENST00000607519	ens|ENST00000607519|ens|ENST00000606884|linc|lnc-WRNIP1-2:31|linc|lnc-WRNIP1-2:32	hs|chr6:2481189-2481248	415	ens|GMDS antisense RNA 1 (head to head) [Source:HGNC Symbol;Acc:HGNC:48993] [ENST00000607519]	0	0.140488	19.4882	0.274359	28.8726	0	0	0	0	0	1	1	0	0	0	0	0	1	1
47	A_22_P00025188	ENST00000512831	ENST00000512831	ens|ENST00000512831|linc|lnc-NPY5R-2:1|linc|TCONS_00007672|tc|THC2642096	hs|chr4:163662989-163663048	416	tc|Q6NT14_HUMAN (Q6NT14) ZNF80 protein (Fragment), partial (13%) [THC2642096]	0	0.0253101	3.51096	0.0265951	2.79878	0	0	0	0	0	0	0	0	0	0	0	0	0	0
48	A_23_P52610	DDB2	NM_000107	ref|NM_000107|ref|NM_001300734|ens|ENST00000378601|ens|ENST00000617847	hs|chr11:47260623-47260682	1701	ref|Homo sapiens damage-specific DNA binding protein 2, 48kDa (DDB2), mRNA [NM_000107]	0	8.10233	1123.94	2.95046	310.496	0	0	0	0	0	1	1	0	0	0	0	0	1	1
49	A_22_P00004622	lnc-CST7-2	lnc-CST7-2:1	linc|lnc-CST7-2:1	hs|chr20:24998440-24998499	802	linc|LNCipedia lincRNA (lnc-CST7-2), lincRNA [lnc-CST7-2:1]	0	0.0250695	3.47759	0.0277275	2.91795	0	0	0	0	0	0	0	0	0	0	0	0	1	0
50	A_23_P2814	SMAD9	NM_005905	ref|NM_005905|ref|NM_001127217|ens|ENST00000379826|ens|ENST00000350148	hs|chr13:37422872-37422813	1576	ref|Homo sapiens SMAD family member 9 (SMAD9), transcript variant b, mRNA [NM_005905]	0	0.438917	60.8855	0.248327	26.1331	0	0	0	0	0	1	1	0	0	0	0	0	1	1
51	A_23_P140602	NGRN	NM_001033088	ref|NM_001033088|ref|NR_028052|ens|ENST00000561573|gb|AK312641	hs|chr15:90814473-90814532	378	ref|Homo sapiens neugrin, neurite outgrowth associated (NGRN), transcript variant 2, mRNA [NM_001033088]	0	5.60077	776.926	5.50617	579.45	0	0	0	0	0	1	1	0	0	0	0	0	1	1
52	A_33_P3276112	lnc-CTD-2517M22.14.1-1	lnc-CTD-2517M22.14.1-1:3	linc|lnc-CTD-2517M22.14.1-1:3|linc|lnc-CTD-2517M22.14.1-1:4|gb|AK126743|tc|THC2487449	hs|chr8:145722802-145722743	2328	gb|Homo sapiens cDNA FLJ44789 fis, clone BRACE3038760. [AK126743]	0	0.0918336	12.7389	0.0956501	10.0659	0	0	0	0	0	1	0	0	0	0	0	0	1	0
53	A_21_P0012896	XLOC_l2_011987	TCONS_l2_00022830	linc|TCONS_l2_00022830|tc|THC2775530	hs|chr5:34124290-34124231	6845	linc|BROAD Institute lincRNA (XLOC_l2_011987), lincRNA [TCONS_l2_00022830]	0	0.194213	26.9407	0.0804613	8.46747	0	0	0	0	0	1	1	0	0	0	0	0	1	0
54	A_22_P00010379	lnc-MYL12A-1	lnc-MYL12A-1:1	linc|lnc-MYL12A-1:1|gb|AK093324|tc|THC2533948	hs|chr18:3247111-3247170	1606	gb|Homo sapiens cDNA FLJ36005 fis, clone TESTI2015350. [AK093324]	0	0.0244971	3.39818	0.0258442	2.71975	0	0	0	0	0	0	0	0	0	0	0	0	0	0
55	A_23_P210939	EIF6	NM_181468	ref|NM_181468|ref|NM_002212|ref|NM_181466|ref|NM_001267810	hs|chr20:33866998-33866939	969	ref|Homo sapiens eukaryotic translation initiation factor 6 (EIF6), transcript variant 2, mRNA [NM_181468]	0	15.2542	2116.02	7.90385	831.774	0	0	0	0	0	1	1	0	0	0	0	0	1	1
56	A_24_P349039	ARHGAP31	NM_020754	ref|NM_020754|ens|ENST00000264245|ref|XM_006713714|ref|XM_005247671	hs|chr3:119136009-119136068	5764	ref|Homo sapiens Rho GTPase activating protein 31 (ARHGAP31), mRNA [NM_020754]	0	0.651205	90.3337	0.769571	80.987	0	0	0	0	0	1	1	0	0	0	0	0	1	1
57	A_24_P143686	SPIDR	NM_001080394	ref|NM_001080394|ref|NM_001282919|ref|NM_001282916|ref|NR_104581	hs|chr8:48642027-48647927	2684	ref|Homo sapiens scaffolding protein involved in DNA repair (SPIDR), transcript variant 1, mRNA [NM_001080394]	0	0.870588	120.766	0.688143	72.4178	0	0	0	0	0	1	1	0	0	0	0	0	1	1
58	A_23_P115346	EIF2D	NM_006893	ref|NM_006893|ref|NM_001201478|ens|ENST00000468891|ens|ENST00000484492	hs|chr1:206770531-206770472	1515	ref|Homo sapiens eukaryotic translation initiation factor 2D (EIF2D), transcript variant 1, mRNA [NM_006893]	0	1.53843	213.408	1.93008	203.115	0	0	0	0	0	1	1	0	0	0	0	0	1	1
59	A_22_P00010590	ENST00000553534	ENST00000553534	ens|ENST00000553534|linc|lnc-NDRG2-3:1	hs|chr14:21404323-21404264	91	Unknown	0	0.023944	3.32145	0.0253199	2.66458	0	0	0	0	0	0	0	0	0	0	0	0	0	0
60	A_22_P00014892	ENST00000521326	ENST00000521326	ens|ENST00000521326|linc|lnc-SLC7A13-1:2|linc|lnc-SLC7A13-1:1|gb|BC038731	hs|chr8:87355370-87355311	173	gb|Homo sapiens cDNA clone IMAGE:5267578. [BC038731]	0	1.32513	183.819	2.1951	231.005	0	0	0	0	0	1	1	0	0	0	0	0	1	1
61	A_21_P0014148	XR_108599	XR_108599	gb|XR_108599	hs|chr5:50757933-50757992	930	gb|PREDICTED: Homo sapiens uncharacterized LOC100506329 (LOC100506329), misc_RNA [XR_108599]	0	0.023737	3.29275	0.0420425	4.4244	0	0	0	0	0	0	0	0	0	0	0	0	1	0
62	A_21_P0012259	XLOC_l2_009328	TCONS_l2_00017650	linc|TCONS_l2_00017650|linc|TCONS_l2_00017653	hs|chr22:24663001-24663060	11861	linc|BROAD Institute lincRNA (XLOC_l2_009328), lincRNA [TCONS_l2_00017650]	0	0.0700261	9.71385	0.0528656	5.56339	0	0	0	0	0	1	0	0	0	0	0	0	1	0
63	A_33_P3237393	ZNF140	NM_001300778	ref|NM_001300778|ref|NM_003440|ref|NM_001300777|ref|NM_001300776	hs|chr12:133684178-133684237	3299	ref|Homo sapiens zinc finger protein 140 (ZNF140), transcript variant 4, mRNA [NM_001300778]	0	0.0235347	3.26467	0.0416913	4.38744	0	0	0	0	0	0	0	0	0	0	0	0	1	0
64	A_23_P251486	COLEC10	NM_006438	ref|NM_006438|gb|AB002631|tc|THC2478678	hs|chr8:120118876-120118935	1376	ref|Homo sapiens collectin sub-family member 10 (C-type lectin) (COLEC10), mRNA [NM_006438]	0	0.0444369	6.16418	0.0373346	3.92896	0	0	0	0	0	1	0	0	0	0	0	0	1	0
65	A_33_P3227880	BTN3A2	NM_001197247	ref|NM_001197247|ref|NM_001145009|ens|ENST00000396948|ens|ENST00000425234	hs|chr6:26375985-26376044	1551	ref|Homo sapiens butyrophilin, subfamily 3, member A2 (BTN3A2), transcript variant 3, mRNA [NM_001197247]	0	0.788259	109.345	0.697731	73.4268	0	0	0	0	0	1	1	0	0	0	0	0	1	1
66	A_33_P3267305	ANKRD52	NM_173595	ref|NM_173595|ens|ENST00000267116|ens|ENST00000548241|gb|AK056831	hs|chr12:56631650-56631591	8596	ref|Homo sapiens ankyrin repeat domain 52 (ANKRD52), mRNA [NM_173595]	0	21.8831	3035.57	10.0508	1057.72	0	0	0	0	0	1	1	0	0	0	0	0	1	1
67	A_22_P00017513	lnc-WDFY2-1	lnc-WDFY2-1:1	linc|lnc-WDFY2-1:1|tc|THC2661765|tc|THC2604700	hs|chr13:52378813-52378872	380	tc|Q9BSH2_HUMAN (Q9BSH2) MARVELD3 protein (Fragment), partial (10%) [THC2604700]	0	0.0231686	3.2139	0.12778	13.4471	0	0	0	0	0	0	0	0	0	0	0	0	1	1
68	A_21_P0005768	NCRNA00250	NR_126028	ref|NR_126028|ens|ENST00000519500|linc|lnc-KHDRBS3-4:4|linc|lnc-KHDRBS3-4:6	hs|chr8:135854504-135854698	277	ref|Homo sapiens non-protein coding RNA 250 (NCRNA00250), long non-coding RNA [NR_126028]	0	0.0444431	6.16504	0.0993486	10.4551	0	0	0	0	0	1	0	0	0	0	0	0	1	0
69	A_21_P0013237	lnc-VKORC1L1-2	lnc-VKORC1L1-2:1	linc|lnc-VKORC1L1-2:1|linc|TCONS_l2_00025988	hs|chr7:66006707-66006766	4124	linc|LNCipedia lincRNA (lnc-VKORC1L1-2), lincRNA [lnc-VKORC1L1-2:1]	0	0.0229968	3.19007	0.0244193	2.5698	0	0	0	0	0	0	0	0	0	0	0	0	0	0
70	A_21_P0003068	lnc-RP11-433C9.2.1-1	lnc-RP11-433C9.2.1-1:2	linc|lnc-RP11-433C9.2.1-1:2|linc|TCONS_00006330	hs|chr3:184119448-184144427	65	linc|LNCipedia lincRNA (lnc-RP11-433C9.2.1-1), lincRNA [lnc-RP11-433C9.2.1-1:2]	0	0.0229151	3.17873	0.0243402	2.56148	0	0	0	0	0	0	0	0	0	0	0	0	0	0
71	A_33_P3333642	ENST00000399003	ENST00000399003	ens|ENST00000399003|linc|lnc-MPEG1-1:1|gb|AK131315|tc|THC2487937	hs|chr11:59036408-59036349	2745	gb|Homo sapiens cDNA FLJ16303 fis, clone PROST2019487. [AK131315]	0	4.33644	601.541	5.03706	530.082	0	0	0	0	0	1	1	0	0	0	0	0	1	1
72	A_24_P42557	TSHR	NM_001018036	ref|NM_001018036|ref|NM_001142626|ens|ENST00000342443|ens|ENST00000554435	hs|chr14:81557464-81558910	599	ref|Homo sapiens thyroid stimulating hormone receptor (TSHR), transcript variant 2, mRNA [NM_001018036]	0	0.0227643	3.15781	0.0241948	2.54618	0	0	0	0	0	0	0	0	0	0	0	0	0	0
73	A_21_P0014207	LOC101927721	XR_242321	ref|XR_242321|ref|XR_250248|ref|XR_252275|tc|THC2645710	hs|chr7:100944565-100944624	769	ref|PREDICTED: Homo sapiens uncharacterized LOC101927721 (LOC101927721), ncRNA [XR_242321]	0	0.0226965	3.1484	0.0280409	2.95093	0	0	0	0	0	0	0	0	0	0	0	0	1	0
74	A_22_P00021565	SNORA78	ENST00000531523	ens|ENST00000531523|linc|lnc-RNF151-1:1|tc|THC2732461	hs|chr16:2015451-2015510	215	ens|small nucleolar RNA host gene 9 (non-protein coding) [Source:HGNC Symbol;Acc:HGNC:33102] [ENST00000531523]	0	25.4625	3532.09	21.31	2242.59	0	0	0	0	0	1	1	0	0	0	0	0	1	1
75	A_21_P0000102	MTRNR2L2	NM_001190470	ref|NM_001190470|ens|ENST00000604882	hs|chr5:79945878-79945819	976	ref|Homo sapiens MT-RNR2-like 2 (MTRNR2L2), mRNA [NM_001190470]	0	688.676	95531.6	1032.46	108652	0	0	0	0	0	1	1	0	0	0	0	0	1	1
76	A_24_P401090	ENST00000442006	ENST00000442006	ens|ENST00000442006	hs|chr1:39175954-39176015	1351	Unknown	0	0.567349	78.7014	0.347265	36.5449	0	0	0	0	0	1	1	0	0	0	0	0	1	1
77	A_21_P0003288	ENST00000479244	ENST00000479244	ens|ENST00000479244|linc|lnc-VGLL3-2:1|linc|lnc-VGLL3-2:2|linc|TCONS_00007195	hs|chr3:86313788-86313729	621	Unknown	0	0.0224413	3.113	0.0238985	2.515	0	0	0	0	0	0	0	0	0	0	0	0	0	0
78	A_24_P914625	BEND4	NM_207406	ref|NM_207406|ref|NM_001159547|ens|ENST00000611697|ens|ENST00000504360	hs|chr4:42145792-42145733	1286	ref|Homo sapiens BEN domain containing 4 (BEND4), transcript variant 1, mRNA [NM_207406]	0	0.0223848	3.10516	0.0238464	2.50951	0	0	0	0	0	0	0	0	0	0	0	0	0	0
79	A_33_P3393543	LOC400692	AL831916	gb|AL831916	hs|chr19:38036489-38036430	3150	gb|Homo sapiens mRNA; cDNA DKFZp761D1918 (from clone DKFZp761D1918). [AL831916]	0	0.176396	24.4692	0.361826	38.0773	0	0	0	0	0	1	1	0	0	0	0	0	1	1
80	A_22_P00025856	LOC100132735	ENST00000414038	ens|ENST00000414038|linc|lnc-HECA-2:1|linc|TCONS_l2_00024448|linc|TCONS_l2_00025257	hs|chr6:140176043-140176102	56	Unknown	0	0.0612375	8.49472	0.150012	15.7867	0	0	0	0	0	1	0	0	0	0	0	0	1	1
81	A_23_P10559	AATK	NM_001080395	ref|NM_001080395|ref|NM_004920|ens|ENST00000374792|ens|ENST00000570932	hs|chr17:79091254-79091195	5152	ref|Homo sapiens apoptosis-associated tyrosine kinase (AATK), transcript variant 1, mRNA [NM_001080395]	0	0.953836	132.314	0.806016	84.8223	0	0	0	0	0	1	1	0	0	0	0	0	1	1
82	A_23_P109636	LRIG1	NM_015541	ref|NM_015541|ens|ENST00000496559|ens|ENST00000383703|ens|ENST00000273261	hs|chr3:66429656-66429597	4326	ref|Homo sapiens leucine-rich repeats and immunoglobulin-like domains 1 (LRIG1), mRNA [NM_015541]	0	16.4465	2281.42	27.1571	2857.92	0	0	0	0	0	1	1	0	0	0	0	0	1	1
83	A_22_P00011325	lnc-OST4-2	lnc-OST4-2:3	linc|lnc-OST4-2:3|linc|lnc-OST4-2:2	hs|chr2:27237428-27237369	1	linc|LNCipedia lincRNA (lnc-OST4-2), lincRNA [lnc-OST4-2:3]	0	43.9775	6100.46	50.5682	5321.62	0	0	0	0	0	1	1	0	0	0	0	0	1	1
84	A_22_P00000881	C1orf167	NM_001010881	ref|NM_001010881|ens|ENST00000433342|linc|lnc-AGTRAP-1:1|ref|XM_006710068	hs|chr1:11826106-11826165	445	ref|Homo sapiens chromosome 1 open reading frame 167 (C1orf167), mRNA [NM_001010881]	0	0.0221319	3.07008	0.0236139	2.48504	0	0	0	0	0	0	0	0	0	0	0	0	0	0
85	A_24_P143301	KAAG1	NM_181337	ref|NM_181337|ens|ENST00000274766|gb|AF181722	hs|chr6:24357605-24357664	474	ref|Homo sapiens kidney associated antigen 1 (KAAG1), mRNA [NM_181337]	0	0.022101	3.0658	0.023587	2.48221	0	0	0	0	0	0	0	0	0	0	0	0	0	0
86	A_22_P00010333	ENST00000452888	ENST00000452888	ens|ENST00000452888|linc|lnc-MYB-5:1|linc|TCONS_00011377	hs|chr6:134957640-134957699	13	Unknown	0	0.0220736	3.062	0.0235627	2.47965	0	0	0	0	0	0	0	0	0	0	0	0	0	0
87	A_23_P215406	RAC1	NM_018890	ref|NM_018890|ref|NM_006908|ens|ENST00000348035|gb|AK054993	hs|chr7:6443013-6443072	1812	ref|Homo sapiens ras-related C3 botulinum toxin substrate 1 (rho family, small GTP binding protein Rac1) (RAC1), transcript variant Rac1b, mRNA [NM_018890]	0	11.5175	1597.68	12.6509	1331.33	0	0	0	0	0	1	1	0	0	0	0	0	1	1
88	A_22_P00011550	lnc-PCDH18-1	lnc-PCDH18-1:4	linc|lnc-PCDH18-1:4|linc|lnc-PCDH18-1:1|linc|TCONS_00009123|linc|TCONS_00008582	hs|chr4:138628424-138628365	138	linc|LNCipedia lincRNA (lnc-PCDH18-1), lincRNA [lnc-PCDH18-1:4]	0	0.0220242	3.05515	0.0241772	2.54432	0	0	0	0	0	0	0	0	0	0	0	0	1	0
89	A_21_P0003096	lnc-IL5RA-3	lnc-IL5RA-3:1	linc|lnc-IL5RA-3:1|linc|TCONS_00006396	hs|chr3:2139272-2139213	388	linc|LNCipedia lincRNA (lnc-IL5RA-3), lincRNA [lnc-IL5RA-3:1]	0	0.0220092	3.05307	0.0235133	2.47446	0	0	0	0	0	0	0	0	0	0	0	0	0	0
90	A_21_P0013738	XLOC_l2_015315	TCONS_l2_00030040	linc|TCONS_l2_00030040|gb|DQ673932|gb|DQ673931	hs|chr9:102128039-102127202	205	linc|BROAD Institute lincRNA (XLOC_l2_015315), lincRNA [TCONS_l2_00030040]	0	0.0281808	3.90917	0.0790737	8.32144	0	0	0	0	0	1	0	0	0	0	0	0	1	0
91	A_21_P0010286	lnc-PRDM15-1	lnc-PRDM15-1:1	linc|lnc-PRDM15-1:1|linc|TCONS_00029147	hs|chr21:43209077-43209018	409	linc|LNCipedia lincRNA (lnc-PRDM15-1), lincRNA [lnc-PRDM15-1:1]	0	0.0219852	3.04973	0.0478043	5.03076	0	0	0	0	0	0	0	0	0	0	0	0	1	0
92	A_24_P336113	CABIN1	NM_012295	ref|NM_012295|ref|NM_001199281|ref|NM_001201429|ens|ENST00000620406	hs|chr22:24574422-24574481	7047	ref|Homo sapiens calcineurin binding protein 1 (CABIN1), transcript variant 2, mRNA [NM_012295]	0	1.66911	231.535	1.60469	168.872	0	0	0	0	0	1	1	0	0	0	0	0	1	1
93	A_33_P3373991	ENST00000437095	ENST00000437095	ens|ENST00000437095|linc|lnc-ECEL1-1:1|linc|TCONS_00003513|gb|CN283607	hs|chr2:233285490-233285431	456	gb|17000424984468 GRN_ES Homo sapiens cDNA 5', mRNA sequence [CN283607]	0	0.0773376	10.7281	0.0457174	4.81113	0	0	0	0	0	1	0	0	0	0	0	0	1	0
94	A_33_P3266619	LOC728114	ENST00000547602	ens|ENST00000547602|ref|XR_245977|ref|XR_247813|ref|XR_253055	hs|chr12:48413644-48413585	871	ref|PREDICTED: Homo sapiens uncharacterized LOC728114 (LOC728114), misc_RNA [XR_245977]	0	0.0219735	3.04812	0.0235033	2.47341	0	0	0	0	0	0	0	0	0	0	0	0	0	0
95	A_33_P3361412	SLC22A15	NM_018420	ref|NM_018420|ens|ENST00000369502|ens|ENST00000369503|ref|XR_426622	hs|chr1:116569583-116569642	797	ref|Homo sapiens solute carrier family 22, member 15 (SLC22A15), mRNA [NM_018420]	0	0.0594589	8.248	0.0829866	8.73322	0	0	0	0	0	1	0	0	0	0	0	0	1	0
96	A_33_P3349927	WDR60	ENST00000467220	ens|ENST00000467220|gb|CR627036|tc|NP1276298	hs|chr7:158695283-158695342	464	ens|WD repeat domain 60 [Source:HGNC Symbol;Acc:HGNC:21862] [ENST00000467220]	0	0.0619673	8.59596	0.091722	9.6525	0	0	0	0	0	1	0	0	0	0	0	0	1	0
97	A_22_P00023880	lnc-ANKMY2-1	lnc-ANKMY2-1:1	linc|lnc-ANKMY2-1:1|tc|THC2776638	hs|chr7:16735584-16735525	559	tc|Q3V199_MOUSE (Q3V199) 0 day neonate head cDNA, RIKEN full-length enriched library, clone:4833413M20 product:basic leucine zipper and W2 domains 2, full insert sequence. (Fragment), partial (13%) [THC2776638]	0	0.0219919	3.05067	0.0978151	10.2937	0	0	0	0	0	0	0	0	0	0	0	0	1	0
98	A_22_P00002594	lnc-C19orf54-1	lnc-C19orf54-1:1	linc|lnc-C19orf54-1:1	hs|chr19:41302261-41302202	587	linc|LNCipedia lincRNA (lnc-C19orf54-1), lincRNA [lnc-C19orf54-1:1]	0	0.0220029	3.05219	0.023549	2.47822	0	0	0	0	0	0	0	0	0	0	0	0	0	0
99	A_22_P00019357	lnc-UMPS-1	lnc-UMPS-1:1	linc|lnc-UMPS-1:1|gb|BF727361	hs|chr3:124506545-124506604	400	gb|by20d10.y1 Human Lens cDNA (Un-normalized, unamplified): BY Homo sapiens cDNA clone by20d10 5', mRNA sequence [BF727361]	0	0.0220179	3.05427	0.0482998	5.0829	0	0	0	0	0	0	0	0	0	0	0	0	1	0
100	A_22_P00009095	lnc-LHX2-2	lnc-LHX2-2:1	linc|lnc-LHX2-2:1	hs|chr9:126514156-126514215	723	linc|LNCipedia lincRNA (lnc-LHX2-2), lincRNA [lnc-LHX2-2:1]	0	0.0220349	3.05663	0.0235865	2.48216	0	0	0	0	0	0	0	0	0	0	0	0	0	0
101	A_24_P92952	ARID1A	NM_006015	ref|NM_006015|ref|NM_139135|ens|ENST00000532781|ens|ENST00000466382	hs|chr1:27107178-27107237	7161	ref|Homo sapiens AT rich interactive domain 1A (SWI-like) (ARID1A), transcript variant 1, mRNA [NM_006015]	0	0.750108	104.053	0.677138	71.2596	0	0	0	0	0	1	1	0	0	0	0	0	1	1
102	A_32_P132317	GPR155	NM_001033045	ref|NM_001033045|ref|NM_001267050|ref|NM_152529|ref|NM_001267051	hs|chr2:175297161-175297102	6691	ref|Homo sapiens G protein-coupled receptor 155 (GPR155), transcript variant 1, mRNA [NM_001033045]	0	3.46158	480.182	5.00384	526.587	0	0	0	0	0	1	1	0	0	0	0	0	1	1
103	A_22_P00015375	LINC01121	ENST00000430650	ens|ENST00000430650|linc|lnc-SRBD1-4:1|linc|lnc-SRBD1-4:2|linc|TCONS_00004239	hs|chr2:45550236-45550177	198	ens|long intergenic non-protein coding RNA 1121 [Source:HGNC Symbol;Acc:HGNC:49266] [ENST00000430650]	0	0.572771	79.4534	6.23645	656.302	0	0	0	0	0	1	1	0	0	0	0	0	1	1
104	A_32_P120604	SNX29	BC029857	gb|BC029857|tc|THC2486512|tc|THC2621952	hs|chr16:12621134-12621193	1512	gb|Homo sapiens sorting nexin 29, mRNA (cDNA clone IMAGE:5177668), partial cds. [BC029857]	0	1.13958	158.08	1.08012	113.668	0	0	0	0	0	1	1	0	0	0	0	0	1	1
105	A_23_P141044	ZNF688	NM_145271	ref|NM_145271|ref|NM_001024683|ens|ENST00000223459|ref|XM_005255138	hs|chr16:30581086-30581027	1759	ref|Homo sapiens zinc finger protein 688 (ZNF688), transcript variant 1, mRNA [NM_145271]	0	4.9648	688.705	4.52626	476.327	0	0	0	0	0	1	1	0	0	0	0	0	1	1
106	A_33_P3250356	SH3D21	NM_001162530	ref|NM_001162530|ref|NM_024676|ens|ENST00000505871|ens|ENST00000453908	hs|chr1:36773712-36773771	568	ref|Homo sapiens SH3 domain containing 21 (SH3D21), transcript variant 1, mRNA [NM_001162530]	0	0.0723678	10.0387	0.123184	12.9635	0	0	0	0	0	1	0	0	0	0	0	0	1	1
107	A_21_P0003248	lnc-C3orf30-4	lnc-C3orf30-4:2	linc|lnc-C3orf30-4:2|linc|lnc-C3orf30-4:1|linc|TCONS_00006932|linc|TCONS_00006933	hs|chr3:117438963-117439022	219	linc|LNCipedia lincRNA (lnc-C3orf30-4), lincRNA [lnc-C3orf30-4:2]	0	0.022239	3.08495	0.0238315	2.50794	0	0	0	0	0	0	0	0	0	0	0	0	0	0
108	A_23_P310295	ENST00000420826	ENST00000420826	ens|ENST00000420826|linc|lnc-SUMO2-1:1|gb|BC002811|tc|THC2659145	hs|chr17:73161771-73161712	3099	ens|small ubiquitin-like modifier 2 [Source:HGNC Symbol;Acc:HGNC:11125] [ENST00000420826]	0	0.579508	80.3881	0.505966	53.2461	0	0	0	0	0	1	1	0	0	0	0	0	1	1
109	A_23_P429449	NKD1	NM_033119	ref|NM_033119|ens|ENST00000268459|ref|XM_005256211|gb|AB062886	hs|chr16:50667885-50667944	1829	ref|Homo sapiens naked cuticle homolog 1 (Drosophila) (NKD1), mRNA [NM_033119]	0	0.025817	3.58127	0.0239156	2.51679	0	0	0	0	0	1	0	0	0	0	0	0	0	0
110	A_24_P161581	SHISA7	NM_001145176	ref|NM_001145176|ens|ENST00000376325|ref|XR_425001|ens|ENST00000416792	hs|chr19:55949046-55948987	901	ref|Homo sapiens shisa family member 7 (SHISA7), mRNA [NM_001145176]	0	0.418117	58.0003	0.542603	57.1016	0	0	0	0	0	1	1	0	0	0	0	0	1	1
111	A_22_P00011282	LOC283299	NR_036678	ref|NR_036678|ens|ENST00000527565|linc|lnc-OR5P3-1:3|linc|lnc-OR5P3-1:4	hs|chr11:7904466-7904407	367	ref|Homo sapiens uncharacterized LOC283299 (LOC283299), long non-coding RNA [NR_036678]	0	0.0304181	4.21953	0.0240131	2.52705	0	0	0	0	0	1	0	0	0	0	0	0	0	0
112	A_23_P121806	ENOPH1	NM_021204	ref|NM_021204|ref|NM_001292017|ref|NR_120457|ens|ENST00000505846	hs|chr4:83381838-83381897	1700	ref|Homo sapiens enolase-phosphatase 1 (ENOPH1), transcript variant 1, mRNA [NM_021204]	0	2.77999	385.633	2.15586	226.875	0	0	0	0	0	1	1	0	0	0	0	0	1	1
113	A_21_P0007692	LOC102724247	XR_424331	ref|XR_424331|ref|XR_429055|ref|XR_432799|linc|lnc-SLCO1A2-2:1	hs|chr12:20417065-20399538	16	ref|PREDICTED: Homo sapiens uncharacterized LOC102724247 (LOC102724247), ncRNA [XR_424331]	0	0.166538	23.1017	0.163069	17.1609	0	0	0	0	0	1	1	0	0	0	0	0	1	1
114	A_23_P207400	BRCA1	NM_007300	ref|NM_007300|ref|NM_007294|ref|NM_007297|ref|NM_007299	hs|chr17:41196481-41196422	7100	ref|Homo sapiens breast cancer 1, early onset (BRCA1), transcript variant 2, mRNA [NM_007300]	0	0.742265	102.965	0.790836	83.2249	0	0	0	0	0	1	1	0	0	0	0	0	1	1
115	A_21_P0009956	ENST00000428529	ENST00000428529	ens|ENST00000428529|linc|lnc-TOX2-1:1|linc|lnc-TOX2-1:2|linc|lnc-TOX2-1:3	hs|chr20:42523721-42523780	136	Unknown	0	0.0721862	10.0135	0.0907697	9.55228	0	0	0	0	0	1	0	0	0	0	0	0	1	0
116	A_23_P203841	BAZ2A	NM_013449	ref|NM_013449|ref|NM_001300905|ens|ENST00000551812|gb|AB032254	hs|chr12:56990407-56990348	7906	ref|Homo sapiens bromodomain adjacent to zinc finger domain, 2A (BAZ2A), transcript variant 1, mRNA [NM_013449]	0	0.606592	84.145	0.730142	76.8376	0	0	0	0	0	1	1	0	0	0	0	0	1	1
117	A_22_P00012923	LOC102724601	NR_121197	ref|NR_121197|ens|ENST00000454467|ens|ENST00000430592|ens|ENST00000426899	hs|chr1:174124824-174124765	239	ref|Homo sapiens uncharacterized LOC102724601 (LOC102724601), long non-coding RNA [NR_121197]	0	0.138137	19.1621	0.602721	63.4282	0	0	0	0	0	1	1	0	0	0	0	0	1	1
118	A_23_P117928	BAHD1	NM_014952	ref|NM_014952|ref|NM_001301132|ref|NR_125372|ens|ENST00000561234	hs|chr15:40760131-40760190	4276	ref|Homo sapiens bromo adjacent homology domain containing 1 (BAHD1), transcript variant 1, mRNA [NM_014952]	0	5.53402	767.666	4.64745	489.082	0	0	0	0	0	1	1	0	0	0	0	0	1	1
119	A_21_P0007650	lnc-FAM101A-2	lnc-FAM101A-2:4	linc|lnc-FAM101A-2:4|linc|TCONS_00020612	hs|chr12:124725503-124725562	371	linc|LNCipedia lincRNA (lnc-FAM101A-2), lincRNA [lnc-FAM101A-2:4]	0	0.0228515	3.1699	0.0244646	2.57457	0	0	0	0	0	0	0	0	0	0	0	0	0	0
120	A_23_P120845	XBP1	NM_005080	ref|NM_005080|ref|NM_001079539|ens|ENST00000611155|ens|ENST00000484256	hs|chr22:29190792-29190733	1575	ref|Homo sapiens X-box binding protein 1 (XBP1), transcript variant 1, mRNA [NM_005080]	0	44.5792	6183.92	46.0245	4843.45	0	0	0	0	0	1	1	0	0	0	0	0	1	1
121	A_22_P00010589	ENST00000555642	ENST00000555642	ens|ENST00000555642|linc|lnc-NDRG2-2:1	hs|chr14:21384984-21384925	389	Unknown	0	0.0229719	3.18661	0.0245772	2.58641	0	0	0	0	0	0	0	0	0	0	0	0	0	0
122	A_21_P0001417	lnc-ATF3-1	lnc-ATF3-1:4	linc|lnc-ATF3-1:4|linc|TCONS_00001267	hs|chr1:212733871-212733930	482	linc|LNCipedia lincRNA (lnc-ATF3-1), lincRNA [lnc-ATF3-1:4]	0	0.0265942	3.68908	0.0246381	2.59283	0	0	0	0	0	1	0	0	0	0	0	0	0	0
123	A_23_P156708	TNXB	NM_032470	ref|NM_032470|ref|NM_019105|ref|NR_001284|ens|ENST00000549232	hs|chr6:32009022-32008964	3034	ref|Homo sapiens tenascin XB (TNXB), transcript variant XB-S, mRNA [NM_032470]	0	36.7603	5099.3	43.5399	4581.99	0	0	0	0	0	1	1	0	0	0	0	0	1	1
124	A_23_P252023	SSX2	NM_175698	ref|NM_175698|ref|NM_001164417|ref|NM_001278697|ref|NM_001278702	hs|chrX:52782287-52782346	227	ref|Homo sapiens synovial sarcoma, X breakpoint 2 (SSX2), transcript variant 2, mRNA [NM_175698]	0	0.0231539	3.21185	0.0247522	2.60483	0	0	0	0	0	0	0	0	0	0	0	0	0	0
125	A_21_P0001507	lnc-PPAP2B-4	lnc-PPAP2B-4:1	linc|lnc-PPAP2B-4:1|linc|TCONS_00001499	hs|chr1:56522474-56522415	456	linc|LNCipedia lincRNA (lnc-PPAP2B-4), lincRNA [lnc-PPAP2B-4:1]	0	0.0232145	3.22026	0.0248111	2.61103	0	0	0	0	0	0	0	0	0	0	0	0	0	0
126	A_21_P0012608	XLOC_l2_010816	TCONS_l2_00020732	linc|TCONS_l2_00020732	hs|chr4:121256844-121288829	224	linc|BROAD Institute lincRNA (XLOC_l2_010816), lincRNA [TCONS_l2_00020732]	0	0.239052	33.1608	0.32969	34.6954	0	0	0	0	0	1	1	0	0	0	0	0	1	1
127	A_33_P3357949	ETV1	NM_004956	ref|NM_004956|ref|NM_001163147|ref|NM_001163148|ref|NM_001163150	hs|chr7:13934144-13934085	3519	ref|Homo sapiens ets variant 1 (ETV1), transcript variant 1, mRNA [NM_004956]	0	4.3558	604.226	1.66437	175.153	0	0	0	0	0	1	1	0	0	0	0	0	1	1
128	A_22_P00000283	MIR940	ENST00000563734	ens|ENST00000563734|linc|lnc-AC009065.1-2:1	hs|chr16:2318206-2318265	50	ens|microRNA 940 [Source:HGNC Symbol;Acc:HGNC:33683] [ENST00000563734]	0	0.0234062	3.24685	0.0249833	2.62915	0	0	0	0	0	0	0	0	0	0	0	0	0	0
129	A_23_P255257	DCAF12	NM_015397	ref|NM_015397|ens|ENST00000361264|ref|XM_006716752|gb|AB067479	hs|chr9:34086957-34086898	3094	ref|Homo sapiens DDB1 and CUL4 associated factor 12 (DCAF12), mRNA [NM_015397]	0	0.700417	97.1602	0.746696	78.5796	0	0	0	0	0	1	1	0	0	0	0	0	1	1
130	A_33_P3220445	SMAD5	NM_001001419	ref|NM_001001419|ref|NM_005903|ref|NM_001001420|ens|ENST00000545279	hs|chr5:135513109-135513168	1784	ref|Homo sapiens SMAD family member 5 (SMAD5), transcript variant 2, mRNA [NM_001001419]	0	1.93353	268.215	1.9194	201.991	0	0	0	0	0	1	1	0	0	0	0	0	1	1
131	A_22_P00005226	MEG8	NR_024149	ref|NR_024149|ens|ENST00000614605|ens|ENST00000553584|ens|ENST00000554852	hs|chr14:101372441-101372500	405	ref|Homo sapiens maternally expressed 8 (non-protein coding) (MEG8), long non-coding RNA [NR_024149]	0	0.184957	25.6568	0.147731	15.5466	0	0	0	0	0	1	1	0	0	0	0	0	1	1
132	A_33_P3295098	ESYT3	ENST00000289135	ens|ENST00000289135	hs|chr3:138181245-138181304	1285	ens|extended synaptotagmin-like protein 3 [Source:HGNC Symbol;Acc:HGNC:24295] [ENST00000289135]	0	0.0236368	3.27885	0.0273298	2.87609	0	0	0	0	0	0	0	0	0	0	0	0	1	0
133	A_22_P00014012	LOC100996635	NR_110621	ref|NR_110621|ref|NR_110622|ens|ENST00000440116|ens|ENST00000411798	hs|chr1:95980226-95980285	869	ref|Homo sapiens uncharacterized LOC100996635 (LOC100996635), transcript variant 1, long non-coding RNA [NR_110621]	0	0.0236944	3.28683	0.0252158	2.65362	0	0	0	0	0	0	0	0	0	0	0	0	0	0
134	A_23_P123672	TDRD7	NM_014290	ref|NM_014290|ref|NM_001302884|ens|ENST00000355295|ref|XM_006717026	hs|chr9:100258236-100258295	3592	ref|Homo sapiens tudor domain containing 7 (TDRD7), transcript variant 1, mRNA [NM_014290]	0	3.3332	462.374	3.26457	343.552	0	0	0	0	0	1	1	0	0	0	0	0	1	1
135	A_21_P0003616	lnc-LPHN3-3	lnc-LPHN3-3:1	linc|lnc-LPHN3-3:1|linc|TCONS_00008092	hs|chr4:63036133-63036192	358	linc|LNCipedia lincRNA (lnc-LPHN3-3), lincRNA [lnc-LPHN3-3:1]	0	0.370717	51.4249	1.85016	194.705	0	0	0	0	0	1	1	0	0	0	0	0	1	1
136	A_22_P00003128	lnc-C9orf131-1	lnc-C9orf131-1:1	linc|lnc-C9orf131-1:1|gb|BX108194|tc|THC2672880	hs|chr9:35098067-35098126	353	gb|BX108194 Soares_NFL_T_GBC_S1 Homo sapiens cDNA clone IMAGp998M065776, mRNA sequence [BX108194]	0	0.0238379	3.30674	0.0401318	4.22333	0	0	0	0	0	0	0	0	0	0	0	0	1	0
137	A_33_P3259443	LOC441728	XR_109175	ref|XR_109175|ref|XR_159251|ref|XR_172109	hs|chr15:76079262-76079321	2154	ref|PREDICTED: Homo sapiens golgin-like (LOC441728), misc_RNA [XR_109175]	0	0.0238932	3.3144	0.0253472	2.66745	0	0	0	0	0	0	0	0	0	0	0	0	0	0
138	A_22_P00025675	lnc-VCL-1	lnc-VCL-1:1	linc|lnc-VCL-1:1	hs|chr10:76186402-76186461	353	linc|LNCipedia lincRNA (lnc-VCL-1), lincRNA [lnc-VCL-1:1]	0	0.035468	4.92004	0.0253815	2.67106	0	0	0	0	0	1	0	0	0	0	0	0	0	0
139	A_22_P00020019	ENST00000565401	ENST00000565401	ens|ENST00000565401|linc|lnc-LMF1-2:1	hs|chr16:1046378-1046319	484	Unknown	0	0.0295737	4.10239	0.0603461	6.35062	0	0	0	0	0	1	0	0	0	0	0	0	1	0
140	A_22_P00002331	LINC01493	ENST00000530102	ens|ENST00000530102|linc|lnc-C11orf74-5:2|linc|lnc-C11orf74-5:3|linc|TCONS_00019276	hs|chr11:38688264-38688323	316	ens|long intergenic non-protein coding RNA 1493 [Source:HGNC Symbol;Acc:HGNC:51150] [ENST00000530102]	0	0.0347817	4.82483	0.0254093	2.67399	0	0	0	0	0	1	0	0	0	0	0	0	0	0
141	A_33_P3254590	HNRNPKP3	NR_033868	ref|NR_033868|ens|ENST00000511537|linc|lnc-ALX4-8:2|gb|AK126814	hs|chr11:43283141-43283082	1794	ref|Homo sapiens heterogeneous nuclear ribonucleoprotein K pseudogene 3 (HNRNPKP3), non-coding RNA [NR_033868]	0	0.0240265	3.33289	0.0254123	2.67431	0	0	0	0	0	0	0	0	0	0	0	0	0	0
142	A_33_P3421163	TP53INP1	NM_033285	ref|NM_033285|ref|NM_001135733|ens|ENST00000342697|ens|ENST00000448464	hs|chr8:95952206-95952147	738	ref|Homo sapiens tumor protein p53 inducible nuclear protein 1 (TP53INP1), transcript variant 1, mRNA [NM_033285]	0	0.234453	32.5227	0.193989	20.4147	0	0	0	0	0	1	1	0	0	0	0	0	1	1
143	A_24_P288915	ENST00000445752	ENST00000445752	ens|ENST00000445752|ens|ENST00000580574|gb|AK093811|gb|AX748319	hs|chr17:18506954-18506895	1844	ens|coiled-coil domain containing 144B (pseudogene) [Source:HGNC Symbol;Acc:HGNC:26704] [ENST00000445752]	0	0.164512	22.8208	0.739705	77.844	0	0	0	0	0	1	1	0	0	0	0	0	1	1
144	A_33_P3417950	AKAP8	NM_005858	ref|NM_005858|ens|ENST00000598597|ens|ENST00000269701|ref|XM_005259706	hs|chr19:15464414-15464355	3460	ref|Homo sapiens A kinase (PRKA) anchor protein 8 (AKAP8), mRNA [NM_005858]	0	7.17359	995.103	7.52704	792.119	0	0	0	0	0	1	1	0	0	0	0	0	1	1
145	A_33_P3241989	PLAC8	NM_001130715	ref|NM_001130715	hs|chr4:84015366-84015307	943	ref|Homo sapiens placenta-specific 8 (PLAC8), transcript variant 3, mRNA [NM_001130715]	0	0.0240935	3.34219	0.0253783	2.67072	0	0	0	0	0	0	0	0	0	0	0	0	0	0
146	A_33_P3414669	RLIM	NM_183353	ref|NM_183353|ref|NM_016120|ens|ENST00000349225|ens|ENST00000332687	hs|chrX:73810112-73810053	3327	ref|Homo sapiens ring finger protein, LIM domain interacting (RLIM), transcript variant 2, mRNA [NM_183353]	0	0.586868	81.4089	0.727574	76.5674	0	0	0	0	0	1	1	0	0	0	0	0	1	1
147	A_33_P3252394	GADD45G	NM_006705	ref|NM_006705|ens|ENST00000252506|gb|D83023|gb|AF079806	hs|chr9:92221400-92221459	995	ref|Homo sapiens growth arrest and DNA-damage-inducible, gamma (GADD45G), mRNA [NM_006705]	0	35.6918	4951.09	41.761	4394.78	0	0	0	0	0	1	1	0	0	0	0	0	1	1
148	A_23_P62377	PNCK	NM_001039582	ref|NM_001039582|ref|NM_001135740|ens|ENST00000488994|ens|ENST00000438984	hs|chrX:152936250-152936042	1277	ref|Homo sapiens pregnancy up-regulated nonubiquitous CaM kinase (PNCK), transcript variant 1, mRNA [NM_001039582]	0	0.0350552	4.86278	0.033701	3.54657	0	0	0	0	0	1	0	0	0	0	0	0	1	0
149	A_21_P0010441	lnc-KCNJ4-1	lnc-KCNJ4-1:1	linc|lnc-KCNJ4-1:1|linc|lnc-KCNJ4-1:2|linc|TCONS_00029699|linc|TCONS_00029698	hs|chr22:38814039-38812947	197	linc|LNCipedia lincRNA (lnc-KCNJ4-1), lincRNA [lnc-KCNJ4-1:1]	0	0.0240791	3.3402	0.0252289	2.655	0	0	0	0	0	0	0	0	0	0	0	0	0	0
150	A_33_P3763846	MAPK12	NM_001303252	ref|NM_001303252|ens|ENST00000622558|ens|ENST00000215659|gb|CR456515	hs|chr22:50695576-50695517	610	ref|Homo sapiens mitogen-activated protein kinase 12 (MAPK12), transcript variant 2, mRNA [NM_001303252]	0	0.0748325	10.3806	0.130979	13.7838	0	0	0	0	0	1	0	0	0	0	0	0	1	1
151	A_21_P0012309	DGCR5	NR_002733	ref|NR_002733|ref|NR_045121|linc|lnc-DGCR6-2:1|linc|TCONS_l2_00018146	hs|chr22:18982068-18982127	3248	ref|Homo sapiens DiGeorge syndrome critical region gene 5 (non-protein coding) (DGCR5), transcript variant 1, non-coding RNA [NR_002733]	0	0.0240245	3.33262	0.0250987	2.6413	0	0	0	0	0	0	0	0	0	0	0	0	0	0
152	A_19_P00319917	NUP50-AS1	NR_038956	ref|NR_038956|ref|NR_038957|ens|ENST00000426282|linc|lnc-KIAA0930-2:1	hs|chr22:45529898-45529839	1078	ref|Homo sapiens NUP50 antisense RNA 1 (head to head) (NUP50-AS1), transcript variant 1, long non-coding RNA [NR_038956]	0	0.118056	16.3765	0.176041	18.5259	0	0	0	0	0	1	0	0	0	0	0	0	1	1
153	ERCC-00134_68	DQ516739	DQ516739		unmapped	0	Unknown	1	0.0239409	3.32103	0.02493	2.62355	0	0	0	1	0	0	0	0	0	0	0	0	0	0
154	A_33_P3381851	KRTAP10-10	NM_181688	ref|NM_181688|ref|NM_198688|ens|ENST00000380095|ens|ENST00000400368	hs|chr21:46058134-46058193	861	ref|Homo sapiens keratin associated protein 10-10 (KRTAP10-10), mRNA [NM_181688]	0	1.59581	221.367	1.67593	176.369	0	0	0	0	0	1	1	0	0	0	0	0	1	1
155	A_23_P71146	POLD2	NM_006230	ref|NM_006230|ref|NM_001256879|ref|NM_001127218|ens|ENST00000470867	hs|chr7:44156824-44156765	604	ref|Homo sapiens polymerase (DNA directed), delta 2, accessory subunit (POLD2), transcript variant 2, mRNA [NM_006230]	0	1.77596	246.357	0.631457	66.4523	0	0	0	0	0	1	1	0	0	0	0	0	1	1
156	A_22_P00010187	ENST00000538640	ENST00000538640	ens|ENST00000538640|linc|lnc-MRPS35-1:1|gb|CR740320|tc|THC2696627	hs|chr12:27857563-27857622	62	gb|CR740320 NCI_CGAP_GC4 Homo sapiens cDNA clone IMAGp971G2463 ; IMAGE:1552187 5', mRNA sequence [CR740320]	0	0.0237528	3.29494	0.0245992	2.58873	0	0	0	0	0	0	0	0	0	0	0	0	0	0
157	A_21_P0000259	SNORD25	NR_002565	ref|NR_002565|ens|ENST00000537925|ens|ENST00000540725|linc|lnc-WDR74-1:6	hs|chr11:62623098-62623039	5	ref|Homo sapiens small nucleolar RNA, C/D box 25 (SNORD25), small nucleolar RNA [NR_002565]	0	0.196959	27.3217	0.197425	20.7763	0	0	0	0	0	1	1	0	0	0	0	0	1	1
158	A_22_P00004353	ENST00000519306	ENST00000519306	ens|ENST00000519306|linc|lnc-COL22A1-1:1|gb|CR741371	hs|chr8:140111676-140111617	175	gb|CR741371 Soares_testis_NHT Homo sapiens cDNA clone IMAGp971I1376 ; IMAGE:1737685 5', mRNA sequence [CR741371]	0	0.0235826	3.27132	0.0243268	2.56006	0	0	0	0	0	0	0	0	0	0	0	0	0	0
159	A_21_P0001285	lnc-UTP11L-2	lnc-UTP11L-2:1	linc|lnc-UTP11L-2:1|linc|TCONS_00000894	hs|chr1:38628162-38628221	364	linc|LNCipedia lincRNA (lnc-UTP11L-2), lincRNA [lnc-UTP11L-2:1]	0	0.0234793	3.257	0.0241728	2.54386	0	0	0	0	0	0	0	0	0	0	0	0	0	0
160	A_24_P930418	RBPMS	AK057533	gb|AK057533|gb|AK310533|tc|THC2479636	hs|chr8:30402947-30403006	1796	gb|Homo sapiens cDNA FLJ32971 fis, clone TESTI2008847. [AK057533]	0	0.432363	59.9764	0.582095	61.2576	0	0	0	0	0	1	1	0	0	0	0	0	1	1
161	A_22_P00016797	ENST00000555649	ENST00000555649	ens|ENST00000555649|linc|lnc-TRIM9-2:1|tc|THC2781301	hs|chr14:51811691-51811632	753	tc|ALU2_HUMAN (P39189) Alu subfamily SB sequence contamination warning entry, partial (8%) [THC2781301]	0	0.0232475	3.22483	0.0238276	2.50753	0	0	0	0	0	0	0	0	0	0	0	0	0	0
162	DarkCorner	DarkCorner	DarkCorner			0		1	0.0231002	3.2044	0.0236316	2.48691	0	0	0	0	0	0	0	0	0	0	0	0	0	0
163	GE_BrightCorner	GE_BrightCorner	GE_BrightCorner			0		1	271.878	37714.3	310.917	32719.8	0	0	0	0	0	1	1	0	0	0	0	0	1	1
164	GE_BrightCorner	GE_BrightCorner	GE_BrightCorner			0		1	264.147	36641.9	307.044	32312.3	0	0	0	0	0	1	1	0	0	0	0	0	1	1
165	GE_BrightCorner	GE_BrightCorner	GE_BrightCorner			0		1	280.201	38868.8	293.708	30908.8	0	0	0	0	0	1	1	0	0	0	0	0	1	1
166	DarkCorner	DarkCorner	DarkCorner			0		1	0.0251942	3.49488	0.0251243	2.644	0	0	0	0	0	0	0	0	0	0	0	0	0	0
167	A_22_P00007653	lnc-HEXA-1	lnc-HEXA-1:1	linc|lnc-HEXA-1:1	hs|chr15:72774092-72774033	2076	linc|LNCipedia lincRNA (lnc-HEXA-1), lincRNA [lnc-HEXA-1:1]	0	0.0254116	3.52504	0.0650079	6.8412	0	0	0	0	0	0	0	0	0	0	0	0	1	0
168	A_21_P0007074	LINC01514	NR_120620	ref|NR_120620|ens|ENST00000434189|linc|lnc-TLX1-1:3|linc|lnc-TLX1-1:2	hs|chr10:102950946-102951102	664	ref|Homo sapiens long intergenic non-protein coding RNA 1514 (LINC01514), long non-coding RNA [NR_120620]	0	0.025634	3.55589	0.050948	5.36159	0	0	0	0	0	0	0	0	0	0	0	0	1	0
169	A_22_P00012683	lnc-QSOX2-1	lnc-QSOX2-1:10	linc|lnc-QSOX2-1:10|linc|lnc-QSOX2-1:6|linc|lnc-QSOX2-1:5|linc|lnc-QSOX2-1:7	hs|chr9:139166788-139166729	51	linc|LNCipedia lincRNA (lnc-QSOX2-1), lincRNA [lnc-QSOX2-1:10]	0	0.0258401	3.58447	0.0278386	2.92963	0	0	0	0	0	0	0	0	0	0	0	0	1	0
170	A_21_P0011230	ENST00000606973	ENST00000606973	ens|ENST00000606973|linc|TCONS_l2_00007552|gb|BC041842|tc|THC2668121	hs|chr13:52793841-52793782	3391	ens|transmembrane phosphoinositide 3-phosphatase and tensin homolog 2 pseudogene 2 [Source:HGNC Symbol;Acc:HGNC:38076] [ENST00000606973]	0	0.0260355	3.61159	0.0269255	2.83354	0	0	0	0	0	0	0	0	0	0	0	0	1	0
171	A_33_P3589217	SLC25A6	NM_001636	ref|NM_001636|ens|ENST00000484026|ens|ENST00000475167|ens|ENST00000381401	hs|chrX:1508451-1508392	417	ref|Homo sapiens solute carrier family 25 (mitochondrial carrier; adenine nucleotide translocator), member 6 (SLC25A6), mRNA [NM_001636]	0	3.27003	453.611	2.22529	234.182	0	0	0	0	0	1	1	0	0	0	0	0	1	1
172	A_33_P3231739	ELOVL2	NM_017770	ref|NM_017770|ens|ENST00000354666|ref|XM_005249200|gb|AL080199	hs|chr6:10981073-10981014	3992	ref|Homo sapiens ELOVL fatty acid elongase 2 (ELOVL2), mRNA [NM_017770]	0	0.975168	135.273	0.446653	47.0042	0	0	0	0	0	1	1	0	0	0	0	0	1	1
173	A_33_P3223467	VCPIP1	NM_025054	ref|NM_025054	hs|chr8:67542631-67542572	8032	ref|Homo sapiens valosin containing protein (p97)/p47 complex interacting protein 1 (VCPIP1), mRNA [NM_025054]	0	2.39954	332.859	2.8425	299.134	0	0	0	0	0	1	1	0	0	0	0	0	1	1
174	A_32_P57237	RPL21	NM_000982	ref|NM_000982|ref|NR_026911|ens|ENST00000403842|ens|ENST00000493317	hs|chr13:27829448-27830336	241	ref|Homo sapiens ribosomal protein L21 (RPL21), mRNA [NM_000982]	0	206.389	28629.7	163.972	17255.9	0	0	0	0	0	1	1	0	0	0	0	0	1	1
175	A_21_P0010149	ENST00000415269	ENST00000415269	ens|ENST00000415269|ens|ENST00000434859|linc|lnc-JAM2-7:1|linc|lnc-JAM2-7:2	hs|chr21:25415582-25415641	10	Unknown	0	0.0267901	3.71626	0.0271897	2.86135	0	0	0	0	0	0	0	0	0	0	0	0	0	0
176	A_22_P00011426	lnc-PAM-4	lnc-PAM-4:1	linc|lnc-PAM-4:1|linc|lnc-PAM-4:2|linc|TCONS_00009473|linc|TCONS_00009474	hs|chr5:101841229-101841288	383	linc|LNCipedia lincRNA (lnc-PAM-4), lincRNA [lnc-PAM-4:1]	0	0.0269015	3.73171	0.027344	2.87759	0	0	0	0	0	0	0	0	0	0	0	0	0	0
177	A_33_P3342481	THC2723408	THC2723408	tc|THC2723408	hs|chr2:090520625-090520566	1538	Unknown	0	0.0269939	3.74453	0.058314	6.13676	0	0	0	0	0	0	0	0	0	0	0	0	1	0
178	A_23_P114689	ASAP3	NM_017707	ref|NM_017707|ref|NM_001143778|ens|ENST00000336689|ens|ENST00000495646	hs|chr1:23755346-23755287	3838	ref|Homo sapiens ArfGAP with SH3 domain, ankyrin repeat and PH domain 3 (ASAP3), transcript variant 1, mRNA [NM_017707]	0	2.22043	308.013	2.03576	214.236	0	0	0	0	0	1	1	0	0	0	0	0	1	1
179	A_33_P3877992	LOC286190	NR_038881	ref|NR_038881|gb|AL833348|tc|THC2543254	hs|chr8:71575421-71575480	3622	ref|Homo sapiens uncharacterized LOC286190 (LOC286190), long non-coding RNA [NR_038881]	0	0.0271505	3.76625	0.027719	2.91705	0	0	0	0	0	0	0	0	0	0	0	0	0	0
180	A_22_P00023982	KBTBD11-OT1	NR_126346	ref|NR_126346|ens|ENST00000518539|linc|lnc-KBTBD11-1:1|gb|BX104191	hs|chr8:1924548-1924607	718	ref|Homo sapiens KBTBD11 overlapping transcript 1 (KBTBD11-OT1), long non-coding RNA [NR_126346]	0	0.223518	31.0059	0.0916914	9.64928	0	0	0	0	0	1	1	0	0	0	0	0	1	0
181	A_33_P3381107	OR10Z1	NM_001004478	ref|NM_001004478|ens|ENST00000361284|gb|AB529288|tc|NP1461918	hs|chr1:158577098-158577157	869	ref|Homo sapiens olfactory receptor, family 10, subfamily Z, member 1 (OR10Z1), mRNA [NM_001004478]	0	0.0272566	3.78097	0.0279072	2.93686	0	0	0	0	0	0	0	0	0	0	0	0	0	0
182	A_22_P00015234	lnc-SPACA3-1	lnc-SPACA3-1:1	linc|lnc-SPACA3-1:1|gb|DB050195	hs|chr17:31458654-31458713	449	gb|DB050195 TESTI2 Homo sapiens cDNA clone TESTI2039685 5', mRNA sequence [DB050195]	0	0.0272933	3.78606	0.0590071	6.2097	0	0	0	0	0	0	0	0	0	0	0	0	1	0
183	A_21_P0010897	XLOC_l2_002067	TCONS_l2_00003715	linc|TCONS_l2_00003715	hs|chr10:95505468-95505409	464	linc|BROAD Institute lincRNA (XLOC_l2_002067), lincRNA [TCONS_l2_00003715]	0	0.0273185	3.78955	0.0462382	4.86595	0	0	0	0	0	0	0	0	0	0	0	0	1	0
184	A_32_P783	RPL37A	NM_000998	ref|NM_000998|ens|ENST00000451614|ens|ENST00000359681|linc|TCONS_l2_00026919	hs|chr2:217364080-217364688	168	ref|Homo sapiens ribosomal protein L37a (RPL37A), mRNA [NM_000998]	0	535.527	74287	529.942	55769.3	0	0	0	0	0	1	1	0	0	0	0	0	1	1
185	A_21_P0003351	ENST00000503465	ENST00000503465	ens|ENST00000503465|linc|lnc-TBC1D1-2:1|linc|TCONS_00007514	hs|chr4:38387312-38387371	431	Unknown	0	0.0273396	3.79249	0.0281257	2.95985	0	0	0	0	0	0	0	0	0	0	0	0	0	0
186	A_21_P0012145	lnc-SPTLC3-2	lnc-SPTLC3-2:1	linc|lnc-SPTLC3-2:1|linc|TCONS_l2_00016734	hs|chr20:12917783-12917842	424	linc|LNCipedia lincRNA (lnc-SPTLC3-2), lincRNA [lnc-SPTLC3-2:1]	0	0.0273287	3.79098	0.0938203	9.87331	0	0	0	0	0	0	0	0	0	0	0	0	1	0
187	A_21_P0009361	lnc-SDK2-5	lnc-SDK2-5:1	linc|lnc-SDK2-5:1|linc|TCONS_00025761	hs|chr17:71943124-71943065	215	linc|LNCipedia lincRNA (lnc-SDK2-5), lincRNA [lnc-SDK2-5:1]	0	0.0273182	3.78952	0.0759364	7.99128	0	0	0	0	0	0	0	0	0	0	0	0	1	0
188	A_21_P0008555	lnc-C15orf48-1	lnc-C15orf48-1:4	linc|lnc-C15orf48-1:4|linc|lnc-C15orf48-1:5|gb|AK056686|linc|TCONS_00023224	hs|chr15:45771743-45771802	2199	gb|Homo sapiens cDNA FLJ32124 fis, clone PEBLM1000180. [AK056686]	0	0.0272959	3.78642	0.0281906	2.96668	0	0	0	0	0	0	0	0	0	0	0	0	0	0
189	A_23_P76218	DCD	NM_053283	ref|NM_053283|ref|NM_001300854|ens|ENST00000546807|ens|ENST00000293371	hs|chr12:55038504-55038445	515	ref|Homo sapiens dermcidin (DCD), transcript variant 1, mRNA [NM_053283]	0	0.0272646	3.78208	0.0281891	2.96652	0	0	0	0	0	0	0	0	0	0	0	0	0	0
190	A_22_P00012147	ENST00000512941	ENST00000512941	ens|ENST00000512941|linc|lnc-POLR3G-2:1|linc|TCONS_00009458|gb|DA173333	hs|chr5:89243157-89243216	336	gb|DA173333 BRAMY2 Homo sapiens cDNA clone BRAMY2036130 5', mRNA sequence [DA173333]	0	0.0272297	3.77723	0.0281775	2.9653	0	0	0	0	0	0	0	0	0	0	0	0	0	0
191	A_23_P120812	IGLL1	NM_020070	ref|NM_020070|ref|NR_029395|ens|ENST00000330377|ens|ENST00000412472	hs|chr22:23917222-23917163	371	ref|Homo sapiens immunoglobulin lambda-like polypeptide 1 (IGLL1), transcript variant 1, mRNA [NM_020070]	0	0.0425912	5.90815	0.0281589	2.96334	0	0	0	0	0	1	0	0	0	0	0	0	0	0
192	A_23_P29204	MTFP1	NM_016498	ref|NM_016498|ref|NM_001003704|ens|ENST00000454552|ens|ENST00000266263	hs|chr22:30824628-30824687	864	ref|Homo sapiens mitochondrial fission process 1 (MTFP1), transcript variant 1, mRNA [NM_016498]	0	2.05578	285.173	0.609665	64.159	0	0	0	0	0	1	1	0	0	0	0	0	1	1
193	A_33_P3281066	ZBTB21	NM_001098402	ref|NM_001098402|ref|NM_020727|ref|NM_001098403|ens|ENST00000398499	hs|chr21:43408967-43408908	5451	ref|Homo sapiens zinc finger and BTB domain containing 21 (ZBTB21), transcript variant 1, mRNA [NM_001098402]	0	1.99139	276.241	6.35529	668.809	0	0	0	0	0	1	1	0	0	0	0	0	1	1
194	A_23_P73637	TEX13B	NM_031273	ref|NM_031273|ens|ENST00000302917|gb|BC160037|gb|BC150140	hs|chrX:107224373-107224314	968	ref|Homo sapiens testis expressed 13B (TEX13B), mRNA [NM_031273]	0	0.108786	15.0906	0.160602	16.9012	0	0	0	0	0	1	0	0	0	0	0	0	1	1
195	A_23_P146497	PPP1R26	NM_014811	ref|NM_014811|ens|ENST00000356818|ens|ENST00000401470|ens|ENST00000605286	hs|chr9:138380281-138380340	4473	ref|Homo sapiens protein phosphatase 1, regulatory subunit 26 (PPP1R26), mRNA [NM_014811]	0	1.4562	202.001	1.91629	201.664	0	0	0	0	0	1	1	0	0	0	0	0	1	1
196	A_33_P3339197	A_33_P3339197	A_33_P3339197		unmapped	0	Unknown	0	0.026848	3.7243	0.0279521	2.94158	0	0	0	0	0	0	0	0	0	0	0	0	0	0
197	A_21_P0009396	lnc-SEPT9-1	lnc-SEPT9-1:3	linc|lnc-SEPT9-1:3|linc|TCONS_00025982	hs|chr17:75254724-75254783	1050	linc|LNCipedia lincRNA (lnc-SEPT9-1), lincRNA [lnc-SEPT9-1:3]	0	0.0369474	5.12526	0.136535	14.3685	0	0	0	0	0	1	0	0	0	0	0	0	1	0
198	A_23_P116898	A2M	NM_000014	ref|NM_000014|ens|ENST00000318602|ens|ENST00000495709|ens|ENST00000495442	hs|chr12:9221418-9221359	4396	ref|Homo sapiens alpha-2-macroglobulin (A2M), mRNA [NM_000014]	0	160.186	22220.7	140.283	14762.9	0	0	0	0	0	1	1	0	0	0	0	0	1	1
199	A_24_P254965	HDAC8	NM_018486	ref|NM_018486|ref|NM_001166422|ref|NM_001166420|ref|NM_001166419	hs|chrX:71788605-71787823	635	ref|Homo sapiens histone deacetylase 8 (HDAC8), transcript variant 1, mRNA [NM_018486]	0	1.15369	160.037	0.991149	104.305	0	0	0	0	0	1	1	0	0	0	0	0	1	1
200	A_33_P3240951	DPF3	NM_001280544	ref|NM_001280544|ref|NM_001280543|ref|NM_012074|ens|ENST00000366353	hs|chr14:73136788-73136729	2600	ref|Homo sapiens D4, zinc and double PHD fingers, family 3 (DPF3), transcript variant 4, mRNA [NM_001280544]	0	0.166155	23.0487	0.622548	65.5147	0	0	0	0	0	1	1	0	0	0	0	0	1	1
201	A_33_P3376302	DA144211	DA144211	gb|DA144211	hs|chr13:80632879-80632820	450	gb|DA144211 BRAMY2 Homo sapiens cDNA clone BRAMY2000368 5', mRNA sequence [DA144211]	0	0.0263938	3.66129	0.0275811	2.90254	0	0	0	0	0	0	0	0	0	0	0	0	0	0
202	A_24_P168760	GTPBP1	NM_004286	ref|NM_004286|ens|ENST00000216044|ref|XR_244397|ref|XM_005261857	hs|chr22:39129283-39129342	4737	ref|Homo sapiens GTP binding protein 1 (GTPBP1), mRNA [NM_004286]	0	0.857154	118.902	1.13224	119.153	0	0	0	0	0	1	1	0	0	0	0	0	1	1
203	A_22_P00021003	lnc-HDAC9-2	lnc-HDAC9-2:1	linc|lnc-HDAC9-2:1|linc|lnc-HDAC9-2:2|linc|TCONS_00012869	hs|chr7:19153811-19153870	1627	linc|LNCipedia lincRNA (lnc-HDAC9-2), lincRNA [lnc-HDAC9-2:1]	0	0.0261816	3.63185	0.0274054	2.88405	0	0	0	0	0	0	0	0	0	0	0	0	0	0
204	A_33_P3383606	KCP	NM_001135914	ref|NM_001135914|linc|lnc-TNPO3-1:3|linc|lnc-TNPO3-1:1|ens|ENST00000610776	hs|chr7:128516990-128516931	4661	ref|Homo sapiens kielin/chordin-like protein (KCP), transcript variant 1, mRNA [NM_001135914]	0	8.20319	1137.93	27.0135	2842.81	0	0	0	0	0	1	1	0	0	0	0	0	1	1
205	A_22_P00008257	lnc-IRX1-2	lnc-IRX1-2:1	linc|lnc-IRX1-2:1|linc|TCONS_00009850	hs|chr5:3419368-3419427	508	linc|LNCipedia lincRNA (lnc-IRX1-2), lincRNA [lnc-IRX1-2:1]	0	0.0259643	3.60171	0.027213	2.8638	0	0	0	0	0	0	0	0	0	0	0	0	0	0
206	A_19_P00802154	DST	NM_001144769	ref|NM_001144769|ens|ENST00000370754|ref|XM_005249326|ref|XM_005249325	hs|chr6:56765299-56765240	377	ref|Homo sapiens dystonin (DST), transcript variant 2, mRNA [NM_001144769]	0	1.22964	170.573	0.0950402	10.0017	0	0	0	0	0	1	1	0	0	0	0	0	1	0
207	A_19_P00315810	ENST00000455068	ENST00000455068	ens|ENST00000455068|linc|lnc-CXCR7-1:1|linc|TCONS_00003130	hs|chr2:237642104-237642163	79	Unknown	0	0.609633	84.5668	1.11104	116.922	0	0	0	0	0	1	1	0	0	0	0	0	1	1
208	A_23_P253074	PIWIL2	NM_018068	ref|NM_018068|ref|NM_001135721|ens|ENST00000519884|gb|KF651165	hs|chr8:22210694-22211811	2773	ref|Homo sapiens piwi-like RNA-mediated gene silencing 2 (PIWIL2), transcript variant 2, mRNA [NM_018068]	0	0.0256186	3.55376	0.0397491	4.18306	0	0	0	0	0	0	0	0	0	0	0	0	1	0
209	A_21_P0009282	lnc-TMEM235-1	lnc-TMEM235-1:1	linc|lnc-TMEM235-1:1|linc|TCONS_00025511	hs|chr17:76291137-76291196	98	linc|LNCipedia lincRNA (lnc-TMEM235-1), lincRNA [lnc-TMEM235-1:1]	0	0.025508	3.53841	0.026804	2.82075	0	0	0	0	0	0	0	0	0	0	0	0	0	0
210	(+)E1A_r60_a22	E1A_r60_a22	E1A_r60_a22			0		1	16.2012	2247.39	17.7389	1866.78	0	0	0	0	0	1	1	0	0	0	0	0	1	1
211	A_32_P181527	AARD	NM_001025357	ref|NM_001025357|ens|ENST00000378279|gb|BC142621|tc|THC2533349	hs|chr8:117955962-117956021	1508	ref|Homo sapiens alanine and arginine rich domain containing protein (AARD), mRNA [NM_001025357]	0	0.0252655	3.50477	0.0402	4.23051	0	0	0	0	0	0	0	0	0	0	0	0	1	0
212	A_21_P0002371	lnc-SH3BP4-3	lnc-SH3BP4-3:1	linc|lnc-SH3BP4-3:1|linc|TCONS_00004057|gb|BF185848	hs|chr2:235626354-235631781	251	gb|601817555F1 NIH_MGC_57 Homo sapiens cDNA clone IMAGE:4041036 5', mRNA sequence [BF185848]	0	0.0251581	3.48988	0.0264817	2.78684	0	0	0	0	0	0	0	0	0	0	0	0	0	0
213	A_22_P00015397	lnc-SRP54-1	lnc-SRP54-1:1	linc|lnc-SRP54-1:1|gb|BC039097|tc|THC2608391	hs|chr14:35345606-35345665	2057	gb|Homo sapiens cDNA clone IMAGE:4823416. [BC039097]	0	0.602431	83.5678	0.443046	46.6246	0	0	0	0	0	1	1	0	0	0	0	0	1	1
214	A_23_P104583	CORO1B	NM_020441	ref|NM_020441|ref|NM_001018070|ens|ENST00000539970|ens|ENST00000537042	hs|chr11:67207834-67207704	943	ref|Homo sapiens coronin, actin binding protein, 1B (CORO1B), transcript variant 1, mRNA [NM_020441]	0	0.157957	21.9115	0.103316	10.8726	0	0	0	0	0	1	1	0	0	0	0	0	1	0
215	A_22_P00005058	lnc-DENND1A-4	lnc-DENND1A-4:1	linc|lnc-DENND1A-4:1|tc|THC2705251	hs|chr9:126794628-126794569	175	tc|HSU11701 LIM-homeobox domain protein {Homo sapiens} (exp=-1; wgp=0; cg=0), partial (10%) [THC2705251]	0	0.0810011	11.2363	0.197221	20.7548	0	0	0	0	0	1	0	0	0	0	0	0	1	1
216	A_23_P118392	RASD1	NM_016084	ref|NM_016084|ref|NM_001199989|ens|ENST00000225688|gb|BC018041	hs|chr17:17397846-17397787	1652	ref|Homo sapiens RAS, dexamethasone-induced 1 (RASD1), transcript variant 1, mRNA [NM_016084]	0	3.05247	423.431	6.82621	718.367	0	0	0	0	0	1	1	0	0	0	0	0	1	1
217	A_21_P0001995	LINC01304	ENST00000457371	ens|ENST00000457371|ens|ENST00000431730|linc|lnc-RNASEH1-4:11|linc|lnc-RNASEH1-4:10	hs|chr2:4020564-4020505	262	ens|long intergenic non-protein coding RNA 1304 [Source:HGNC Symbol;Acc:HGNC:50472] [ENST00000457371]	0	0.923986	128.173	0.972329	102.324	0	0	0	0	0	1	1	0	0	0	0	0	1	1
218	A_21_P0010606	ENST00000602765	ENST00000602765	ens|ENST00000602765|linc|TCONS_l2_00001145|linc|TCONS_l2_00001144|gb|DB520278	hs|chr1:36545944-36545885	177	gb|DB520278 RIKEN full-length enriched human cDNA library, testis Homo sapiens cDNA clone H013067A13 3', mRNA sequence [DB520278]	0	0.0244615	3.39324	0.0258283	2.71808	0	0	0	0	0	0	0	0	0	0	0	0	0	0
219	A_24_P76879	TSPYL1	NM_003309	ref|NM_003309|ens|ENST00000368608|gb|AK026849|gb|AL136629	hs|chr6:116598155-116598096	3125	ref|Homo sapiens TSPY-like 1 (TSPYL1), mRNA [NM_003309]	0	15.4942	2149.32	19.5794	2060.46	0	0	0	0	0	1	1	0	0	0	0	0	1	1
220	A_22_P00008551	ENST00000423466	ENST00000423466	ens|ENST00000423466|linc|lnc-KCNMB2-4:1|gb|BG202600	hs|chr3:177402743-177402802	218	gb|RST21962 Athersys RAGE Library Homo sapiens cDNA, mRNA sequence [BG202600]	0	0.024236	3.36196	0.0256093	2.69503	0	0	0	0	0	0	0	0	0	0	0	0	0	0
221	A_23_P37914	SLC5A11	NM_052944	ref|NM_052944|ref|NM_001258411|ref|NM_001258413|ref|NM_001258412	hs|chr16:24922818-24922877	2223	ref|Homo sapiens solute carrier family 5 (sodium/inositol cotransporter), member 11 (SLC5A11), transcript variant 1, mRNA [NM_052944]	0	0.0241269	3.34682	0.0255128	2.68488	0	0	0	0	0	0	0	0	0	0	0	0	0	0
222	ERCC-00162_107	DQ516750	DQ516750		unmapped	0	Unknown	1	0.0240183	3.33176	0.0537227	5.65359	0	0	0	0	0	0	0	0	0	0	0	0	1	0
223	A_23_P137532	PLOD1	NM_000302	ref|NM_000302|ens|ENST00000481933|ens|ENST00000196061|gb|AK295254	hs|chr1:12034947-12035006	2378	ref|Homo sapiens procollagen-lysine, 2-oxoglutarate 5-dioxygenase 1 (PLOD1), mRNA [NM_000302]	0	1.80835	250.85	1.22854	129.288	0	0	0	0	0	1	1	0	0	0	0	0	1	1
224	A_21_P0006321	lnc-PTGES2-1	lnc-PTGES2-1:5	linc|lnc-PTGES2-1:5|linc|TCONS_00016480	hs|chr9:130875259-130875200	1922	linc|LNCipedia lincRNA (lnc-PTGES2-1), lincRNA [lnc-PTGES2-1:5]	0	0.0238091	3.30274	0.0252086	2.65287	0	0	0	0	0	0	0	0	0	0	0	0	0	0
225	A_21_P0012840	LOC102724810	XR_425907	ref|XR_425907|ref|XR_427746|ref|XR_431896|linc|TCONS_l2_00022452	hs|chr5:98334433-98335418	95	ref|PREDICTED: Homo sapiens uncharacterized LOC102724810 (LOC102724810), transcript variant X2, ncRNA [XR_425907]	0	0.0237065	3.28851	0.02511	2.64249	0	0	0	0	0	0	0	0	0	0	0	0	0	0
226	A_33_P3240607	LOC100128699	AK125870	gb|AK125870|tc|THC2628108	hs|chr2:127639160-127639101	4863	gb|Homo sapiens cDNA FLJ43882 fis, clone TESTI4009034. [AK125870]	0	0.0236021	3.27402	0.0250167	2.63267	0	0	0	0	0	0	0	0	0	0	0	0	0	0
227	A_33_P3329467	STYXL1	NM_016086	ref|NM_016086|ens|ENST00000359697|ens|ENST00000340062|ens|ENST00000248600	hs|chr7:75625720-75625661	1350	ref|Homo sapiens serine/threonine/tyrosine interacting-like 1 (STYXL1), mRNA [NM_016086]	0	10.4359	1447.65	5.73594	603.63	0	0	0	0	0	1	1	0	0	0	0	0	1	1
228	A_22_P00015696	ENST00000553983	ENST00000553983	ens|ENST00000553983|linc|lnc-SYNE2-1:1|gb|CU679798	hs|chr14:64065907-64065966	223	gb|Synthetic construct Homo sapiens gateway clone IMAGE:100019193 3' read WDR89 mRNA. [CU679798]	0	0.0311263	4.31776	0.0248306	2.61308	0	0	0	0	0	1	0	0	0	0	0	0	0	0
229	A_21_P0012155	ENST00000427691	ENST00000427691	ens|ENST00000427691|ens|ENST00000458422|linc|lnc-C20orf197-3:4|linc|lnc-C20orf197-3:7	hs|chr20:58729517-58755911	414	ens|MIR646 host gene (non-protein coding) [Source:HGNC Symbol;Acc:HGNC:27659] [ENST00000427691]	0	0.047622	6.60601	0.20171	21.2272	0	0	0	0	0	1	0	0	0	0	0	0	1	1
230	A_33_P3265394	WDR74	ENST00000538098	ens|ENST00000538098|tc|THC2498258	hs|chr11:62607176-62607117	243	ens|WD repeat domain 74 [Source:HGNC Symbol;Acc:HGNC:25529] [ENST00000538098]	0	0.0232309	3.22254	0.0246567	2.59478	0	0	0	0	0	0	0	0	0	0	0	0	0	0
231	A_19_P00318883	APTR	NR_038361	ref|NR_038361|ens|ENST00000398043|ens|ENST00000430801|ens|ENST00000416650	hs|chr7:77314638-77314579	1457	ref|Homo sapiens Alu-mediated CDKN1A/p21 transcriptional regulator (non-protein coding) (APTR), long non-coding RNA [NR_038361]	0	1.2567	174.326	1.85742	195.468	0	0	0	0	0	1	1	0	0	0	0	0	1	1
232	A_21_P0005058	ENST00000430672	ENST00000430672	ens|ENST00000430672|linc|lnc-HDDC2-2:1|linc|lnc-HDDC2-2:2|linc|TCONS_00011553	hs|chr6:125766240-125766181	89	Unknown	0	0.0639013	8.86424	0.0244928	2.57753	0	0	0	0	0	1	0	0	0	0	0	0	0	0
233	A_21_P0002697	LINC00885	NR_034088	ref|NR_034088|ens|ENST00000457079|linc|lnc-AC069257.9.1-2:1|gb|AK129507	hs|chr3:195887551-195887610	1617	ref|Homo sapiens long intergenic non-protein coding RNA 885 (LINC00885), long non-coding RNA [NR_034088]	0	0.0229733	3.18681	0.0537763	5.65923	0	0	0	0	0	0	0	0	0	0	0	0	1	0
234	A_23_P118246	GINS2	NM_016095	ref|NM_016095|gb|AK091519|gb|AK001275|gb|BC022839	hs|chr16:85711713-85711654	746	ref|Homo sapiens GINS complex subunit 2 (Psf2 homolog) (GINS2), mRNA [NM_016095]	0	0.716643	99.411	0.0725456	7.63445	0	0	0	0	0	1	1	0	0	0	0	0	1	0
235	A_21_P0004924	lnc-RFPL4B-4	lnc-RFPL4B-4:1	linc|lnc-RFPL4B-4:1|linc|TCONS_00011925	hs|chr6:113202017-113204278	443	linc|LNCipedia lincRNA (lnc-RFPL4B-4), lincRNA [lnc-RFPL4B-4:1]	0	0.0228248	3.16621	0.0242713	2.55423	0	0	0	0	0	0	0	0	0	0	0	0	0	0
236	A_22_P00023983	ENST00000428006	ENST00000428006	ens|ENST00000428006|linc|lnc-C9orf146-3:1|linc|TCONS_l2_00028623|linc|TCONS_l2_00028625	hs|chr9:13446533-13446592	43	Unknown	0	0.0898629	12.4656	0.11334	11.9275	0	0	0	0	0	1	0	0	0	0	0	0	1	0
237	A_33_P3251332	HEATR5A	NM_015473	ref|NM_015473|ens|ENST00000551414|gb|BC045764|gb|CR749444	hs|chr14:31762417-31762358	6419	ref|Homo sapiens HEAT repeat containing 5A (HEATR5A), mRNA [NM_015473]	0	1.23562	171.403	1.11083	116.899	0	0	0	0	0	1	1	0	0	0	0	0	1	1
238	A_33_P3423585	UNC13C	NM_001080534	ref|NM_001080534|ref|XM_005254394|ref|XM_005254395|gb|AL834407	hs|chr15:54920745-54920804	8078	ref|Homo sapiens unc-13 homolog C (C. elegans) (UNC13C), mRNA [NM_001080534]	0	0.0310991	4.31399	0.0588193	6.18994	0	0	0	0	0	1	0	0	0	0	0	0	1	0
239	A_33_P3403399	SLC47A1	NM_018242	ref|NM_018242|ens|ENST00000395585|ens|ENST00000495425|ens|ENST00000497548	hs|chr17:19480656-19480715	1588	ref|Homo sapiens solute carrier family 47 (multidrug and toxin extrusion), member 1 (SLC47A1), mRNA [NM_018242]	0	0.12593	17.4687	0.172608	18.1646	0	0	0	0	0	1	1	0	0	0	0	0	1	1
240	A_23_P39402	ALKBH6	NM_198867	ref|NM_198867|ref|NM_032878|ref|NM_001297701|ens|ENST00000592353	hs|chr19:36503981-36502366	154	ref|Homo sapiens alkB, alkylation repair homolog 6 (E. coli) (ALKBH6), transcript variant 1, mRNA [NM_198867]	0	0.285147	39.5549	0.277442	29.1971	0	0	0	0	0	1	1	0	0	0	0	0	1	1
241	A_23_P37702	TPSAB1	NM_003294	ref|NM_003294|ref|NM_024164|ens|ENST00000562432|ens|ENST00000612142	hs|chr16:1291871-1291930	594	ref|Homo sapiens tryptase alpha/beta 1 (TPSAB1), mRNA [NM_003294]	0	0.130903	18.1586	0.0894956	9.41821	0	0	0	0	0	1	1	0	0	0	0	0	1	0
242	A_23_P213014	SLC2A9	NM_001001290	ref|NM_001001290|ref|NM_020041|ens|ENST00000503280|ens|ENST00000309065	hs|chr4:9828161-9828102	1554	ref|Homo sapiens solute carrier family 2 (facilitated glucose transporter), member 9 (SLC2A9), transcript variant 2, mRNA [NM_001001290]	0	0.351497	48.7588	0.359842	37.8685	0	0	0	0	0	1	1	0	0	0	0	0	1	1
243	A_23_P321261	ME2	NM_002396	ref|NM_002396|ref|NM_001168335|ens|ENST00000585680|ens|ENST00000382927	hs|chr18:48473496-48473555	1955	ref|Homo sapiens malic enzyme 2, NAD(+)-dependent, mitochondrial (ME2), transcript variant 1, mRNA [NM_002396]	0	3.00711	417.14	4.51927	475.592	0	0	0	0	0	1	1	0	0	0	0	0	1	1
244	A_23_P115842	CCAR1	NM_018237	ref|NM_018237|ref|NM_001282959|ref|NM_001282960|ref|NR_104262	hs|chr10:70550998-70551057	3616	ref|Homo sapiens cell division cycle and apoptosis regulator 1 (CCAR1), transcript variant 1, mRNA [NM_018237]	0	3.42855	475.6	3.16232	332.791	0	0	0	0	0	1	1	0	0	0	0	0	1	1
245	A_22_P00012632	lnc-PTX4-2	lnc-PTX4-2:1	linc|lnc-PTX4-2:1|tc|THC2725906	hs|chr16:1630243-1630184	66	linc|LNCipedia lincRNA (lnc-PTX4-2), lincRNA [lnc-PTX4-2:1]	0	0.0222486	3.08627	0.0237311	2.49737	0	0	0	0	0	0	0	0	0	0	0	0	0	0
246	A_23_P102364	NGEF	NM_019850	ref|NM_019850|ref|NM_001114090|ens|ENST00000264051|gb|BC031573	hs|chr2:233743527-233743468	3052	ref|Homo sapiens neuronal guanine nucleotide exchange factor (NGEF), transcript variant 1, mRNA [NM_019850]	0	0.068078	9.44363	0.050791	5.34507	0	0	0	0	0	1	0	0	0	0	0	0	1	0
247	A_23_P315451	KIRREL2	NM_199180	ref|NM_199180|ref|NM_032123|ref|NM_199179|ens|ENST00000360202	hs|chr19:36357917-36357976	2861	ref|Homo sapiens kin of IRRE like 2 (Drosophila) (KIRREL2), transcript variant 3, mRNA [NM_199180]	0	0.022173	3.07579	0.0236632	2.49023	0	0	0	0	0	0	0	0	0	0	0	0	0	0
248	A_33_P3210379	SCGB3A1	NM_052863	ref|NM_052863|ens|ENST00000512120|ens|ENST00000292641|gb|AF436839	hs|chr5:180017165-180017106	405	ref|Homo sapiens secretoglobin, family 3A, member 1 (SCGB3A1), mRNA [NM_052863]	0	31.3752	4352.3	40.1955	4230.04	0	0	0	0	0	1	1	0	0	0	0	0	1	1
249	A_22_P00010339	lnc-MYBPH-2	lnc-MYBPH-2:1	linc|lnc-MYBPH-2:1	hs|chr1:203096450-203096391	316	linc|LNCipedia lincRNA (lnc-MYBPH-2), lincRNA [lnc-MYBPH-2:1]	0	0.0238003	3.30152	0.143346	15.0852	0	0	0	0	0	1	0	0	0	0	0	0	1	1
250	A_33_P3827416	AK024156	AK024156	gb|AK024156|tc|THC2527675	hs|chr10:49264602-49264543	635	gb|Homo sapiens cDNA FLJ14094 fis, clone MAMMA1000372. [AK024156]	0	601.482	83436.1	966.776	101740	0	0	0	0	0	1	1	0	0	0	0	0	1	1
251	A_22_P00017072	lnc-TUFM-2	lnc-TUFM-2:1	linc|lnc-TUFM-2:1	hs|chr16:28873546-28873487	484	linc|LNCipedia lincRNA (lnc-TUFM-2), lincRNA [lnc-TUFM-2:1]	0	0.0380216	5.27427	0.0848311	8.92733	0	0	0	0	0	1	0	0	0	0	0	0	1	0
252	A_21_P0006214	lnc-DEC1-2	lnc-DEC1-2:1	linc|lnc-DEC1-2:1|linc|TCONS_00016137	hs|chr9:118365905-118365964	981	linc|LNCipedia lincRNA (lnc-DEC1-2), lincRNA [lnc-DEC1-2:1]	0	0.0297697	4.12958	0.0235576	2.47912	0	0	0	0	0	1	0	0	0	0	0	0	0	0
253	A_22_P00009258	ENST00000432495	ENST00000432495	ens|ENST00000432495|ens|ENST00000411511|linc|lnc-LRP5L-1:2|linc|lnc-LRP5L-1:3	hs|chr22:25678058-25677999	265	Unknown	0	0.0680783	9.44367	0.0634937	6.68185	0	0	0	0	0	1	0	0	0	0	0	0	1	0
254	A_33_P3417985	OR5B17	NM_001005489	ref|NM_001005489|ens|ENST00000357377|tc|NP1461752	hs|chr11:58125660-58125601	882	ref|Homo sapiens olfactory receptor, family 5, subfamily B, member 17 (OR5B17), mRNA [NM_001005489]	0	0.0220179	3.05427	0.0235397	2.47724	0	0	0	0	0	0	0	0	0	0	0	0	0	0
255	A_23_P98350	BIRC3	NM_001165	ref|NM_001165|ref|NM_182962|ens|ENST00000263464|ens|ENST00000615299	hs|chr11:102208356-102208415	5132	ref|Homo sapiens baculoviral IAP repeat containing 3 (BIRC3), transcript variant 1, mRNA [NM_001165]	0	1.85567	257.415	1.29482	136.263	0	0	0	0	0	1	1	0	0	0	0	0	1	1
256	A_21_P0012541	LINC00877	NR_104116	ref|NR_104116|ens|ENST00000470712|ens|ENST00000468646|linc|lnc-RYBP-4:8	hs|chr3:72109205-72109146	843	ref|Homo sapiens long intergenic non-protein coding RNA 877 (LINC00877), long non-coding RNA [NR_104116]	0	0.022004	3.05234	0.0235345	2.47669	0	0	0	0	0	0	0	0	0	0	0	0	0	0
257	A_23_P61580	NSUN6	NM_182543	ref|NM_182543|ens|ENST00000377304|ref|XM_005252397|ref|XM_005252394	hs|chr10:18834783-18834724	1922	ref|Homo sapiens NOP2/Sun domain family, member 6 (NSUN6), mRNA [NM_182543]	0	0.653897	90.7071	0.566603	59.6273	0	0	0	0	0	1	1	0	0	0	0	0	1	1
258	A_23_P119943	IGFBP2	NM_000597	ref|NM_000597|ens|ENST00000490362|ens|ENST00000233809|gb|AB209509	hs|chr2:217529086-217529145	1365	ref|Homo sapiens insulin-like growth factor binding protein 2, 36kDa (IGFBP2), mRNA [NM_000597]	0	300.421	41673.8	19.5969	2062.31	0	0	0	0	0	1	1	0	0	0	0	0	1	1
259	A_23_P102937	SUMO3	NM_006936	ref|NM_006936|ref|NM_001286416|ens|ENST00000411651|ens|ENST00000332859	hs|chr21:46225999-46225940	1339	ref|Homo sapiens small ubiquitin-like modifier 3 (SUMO3), transcript variant 1, mRNA [NM_006936]	0	9.4002	1303.97	6.77014	712.466	0	0	0	0	0	1	1	0	0	0	0	0	1	1
260	A_24_P944827	ATG7	NM_006395	ref|NM_006395|ref|NM_001136031|ref|NM_001144912|ens|ENST00000354449	hs|chr3:11598763-11598822	4674	ref|Homo sapiens autophagy related 7 (ATG7), transcript variant 1, mRNA [NM_006395]	0	0.632615	87.7548	0.417718	43.9592	0	0	0	0	0	1	1	0	0	0	0	0	1	1
261	A_21_P0001769	ENST00000420828	ENST00000420828	ens|ENST00000420828|linc|lnc-FAM84A-2:1|linc|TCONS_00002687|tc|THC2605279	hs|chr2:13866978-13867037	164	Unknown	0	0.0220251	3.05526	0.0235794	2.48141	0	0	0	0	0	0	0	0	0	0	0	0	0	0
262	A_23_P101461	CCDC130	NM_030818	ref|NM_030818|ens|ENST00000593174|ens|ENST00000221554|ens|ENST00000586600	hs|chr19:13874029-13874088	1554	ref|Homo sapiens coiled-coil domain containing 130 (CCDC130), mRNA [NM_030818]	0	18.5955	2579.52	15.7925	1661.94	0	0	0	0	0	1	1	0	0	0	0	0	1	1
263	A_22_P00004711	LOC283387	ENST00000548955	ens|ENST00000548955|linc|lnc-CTDSP2-1:4|gb|CD675540	hs|chr12:58280443-58280384	249	gb|fs24h05.y1 Human Lens cDNA (Normalized): fs Homo sapiens cDNA clone fs24h05 5', mRNA sequence [CD675540]	0	0.0496317	6.8848	0.114853	12.0867	0	0	0	0	0	1	0	0	0	0	0	0	1	0
264	A_21_P0006900	lnc-GOLGA7B-2	lnc-GOLGA7B-2:1	linc|lnc-GOLGA7B-2:1|linc|TCONS_00018295	hs|chr10:99600667-99600726	303	linc|LNCipedia lincRNA (lnc-GOLGA7B-2), lincRNA [lnc-GOLGA7B-2:1]	0	0.0220807	3.06299	0.0383548	4.03632	0	0	0	0	0	0	0	0	0	0	0	0	1	0
265	A_22_P00009827	LOC101929650	ENST00000572343	ens|ENST00000572343|ref|XR_243528|ref|XR_248430|ref|XR_253748	hs|chr17:81092759-81092818	252	ref|PREDICTED: Homo sapiens uncharacterized LOC101929650 (LOC101929650), ncRNA [XR_243528]	0	0.831295	115.315	1.63032	171.569	0	0	0	0	0	1	1	0	0	0	0	0	1	1
266	A_21_P0004606	lnc-QKI-2	lnc-QKI-2:2	linc|lnc-QKI-2:2|linc|TCONS_00011199|gb|AK093114|tc|THC2627193	hs|chr6:164195595-164195654	1756	gb|Homo sapiens cDNA FLJ35795 fis, clone TESTI2005827. [AK093114]	0	0.0221268	3.06937	0.0237033	2.49445	0	0	0	0	0	0	0	0	0	0	0	0	0	0
267	A_22_P00002868	BPESC1	NR_026783	ref|NR_026783|ens|ENST00000418282|linc|lnc-C3orf72-1:1|gb|AF196865	hs|chr3:138843844-138843903	3352	ref|Homo sapiens blepharophimosis, epicanthus inversus and ptosis, candidate 1 (non-protein coding) (BPESC1), long non-coding RNA [NR_026783]	0	0.0221553	3.07333	0.0237356	2.49785	0	0	0	0	0	0	0	0	0	0	0	0	0	0
268	A_32_P223777	IL6ST	NM_002184	ref|NM_002184|ref|NM_175767|ref|NM_001190981|ref|NR_120480	hs|chr5:55231193-55231134	8786	ref|Homo sapiens interleukin 6 signal transducer (IL6ST), transcript variant 1, mRNA [NM_002184]	0	1.35752	188.312	1.19019	125.252	0	0	0	0	0	1	1	0	0	0	0	0	1	1
269	A_33_P3244269	A_33_P3244269	A_33_P3244269		hs|chrX:102632170-102632111	0	Unknown	0	0.0685562	9.50995	0.12077	12.7094	0	0	0	0	0	1	0	0	0	0	0	0	1	1
270	A_22_P00001571	lnc-ARL4A-2	lnc-ARL4A-2:1	linc|lnc-ARL4A-2:1|linc|TCONS_00013350	hs|chr7:13771118-13771177	137	linc|LNCipedia lincRNA (lnc-ARL4A-2), lincRNA [lnc-ARL4A-2:1]	0	0.0532427	7.3857	0.0521498	5.48806	0	0	0	0	0	1	0	0	0	0	0	0	1	0
271	A_32_P55241	SHISA2	NM_001007538	ref|NM_001007538|ens|ENST00000319420|tc|THC2475409	hs|chr13:26619404-26619345	2219	ref|Homo sapiens shisa family member 2 (SHISA2), mRNA [NM_001007538]	0	0.0257113	3.56662	0.0274673	2.89056	0	0	0	0	0	1	0	0	0	0	0	0	1	0
272	A_21_P0000766	TEKT4P2	NR_038328	ref|NR_038328|ref|NR_037871|ref|NR_046440|ens|ENST00000624052	hs|chr21:9968517-9966323	77	ref|Homo sapiens tektin 4 pseudogene 2 (TEKT4P2), transcript variant 2, non-coding RNA [NR_038328]	0	7.80694	1082.96	12.0806	1271.32	0	0	0	0	0	1	1	0	0	0	0	0	1	1
273	A_33_P3247919	A_33_P3247919	A_33_P3247919		hs|chr9:092035519-092035460	0	Unknown	0	0.231503	32.1136	0.176923	18.6188	0	0	0	0	0	1	1	0	0	0	0	0	1	1
274	A_21_P0007475	lnc-SPATA19-1	lnc-SPATA19-1:2	linc|lnc-SPATA19-1:2|linc|lnc-SPATA19-1:3|linc|TCONS_00020156|gb|AK097142	hs|chr11:133668084-133668025	453	gb|Homo sapiens cDNA FLJ39823 fis, clone SPLEN2011931. [AK097142]	0	0.0224282	3.11119	0.0241185	2.53815	0	0	0	0	0	0	0	0	0	0	0	0	1	0
275	A_22_P00003178	ENST00000447524	ENST00000447524	ens|ENST00000447524|linc|lnc-C9orf79-2:1|linc|TCONS_l2_00028882|linc|TCONS_l2_00029789	hs|chr9:90481056-90481115	302	Unknown	0	0.0224771	3.11797	0.0240888	2.53502	0	0	0	0	0	0	0	0	0	0	0	0	0	0
276	A_23_P29975	C4orf19	NM_018302	ref|NM_018302|ref|NM_001104629|ens|ENST00000284437|ens|ENST00000381980	hs|chr4:37593257-37593316	1757	ref|Homo sapiens chromosome 4 open reading frame 19 (C4orf19), transcript variant 2, mRNA [NM_018302]	0	0.0225269	3.12488	0.0259482	2.7307	0	0	0	0	0	0	0	0	0	0	0	0	1	0
277	A_33_P3305885	WNK2	NM_006648	ref|NM_006648|ens|ENST00000474009|ens|ENST00000479696|ens|ENST00000395477	hs|chr9:96060265-96060324	5838	ref|Homo sapiens WNK lysine deficient protein kinase 2 (WNK2), transcript variant 2, mRNA [NM_006648]	0	0.134651	18.6785	0.352521	37.0981	0	0	0	0	0	1	1	0	0	0	0	0	1	1
278	A_21_P0006535	lnc-AKAP4-1	lnc-AKAP4-1:1	linc|lnc-AKAP4-1:1|linc|TCONS_00017322	hs|chrX:49969234-49969175	13	linc|LNCipedia lincRNA (lnc-AKAP4-1), lincRNA [lnc-AKAP4-1:1]	0	0.0226324	3.13952	0.0242583	2.55286	0	0	0	0	0	0	0	0	0	0	0	0	0	0
279	A_22_P00023281	SIRPG-AS1	NR_110090	ref|NR_110090|linc|lnc-SIRPA-3:1|gb|AK093519|tc|THC2622434	hs|chr20:1629027-1629086	2703	ref|Homo sapiens SIRPG antisense RNA 1 (SIRPG-AS1), long non-coding RNA [NR_110090]	0	0.183493	25.4537	0.213237	22.4403	0	0	0	0	0	1	1	0	0	0	0	0	1	1
280	A_22_P00001741	C11orf95	NM_001144936	ref|NM_001144936|ens|ENST00000433688|linc|lnc-ATL3-1:6|linc|lnc-ATL3-1:4	hs|chr11:63533426-63533367	508	ref|Homo sapiens chromosome 11 open reading frame 95 (C11orf95), mRNA [NM_001144936]	0	0.196979	27.3244	0.129902	13.6704	0	0	0	0	0	1	1	0	0	0	0	0	1	1
281	A_21_P0004866	LINC00240	NR_026775	ref|NR_026775|ens|ENST00000606878|linc|lnc-HIST1H2AG-3:1|linc|TCONS_00011754	hs|chr6:26924913-26936246	141	ref|Homo sapiens long intergenic non-protein coding RNA 240 (LINC00240), long non-coding RNA [NR_026775]	0	0.0622609	8.63669	0.0870719	9.16314	0	0	0	0	0	1	0	0	0	0	0	0	1	0
282	A_33_P3397763	TNFSF9	NM_003811	ref|NM_003811|ens|ENST00000245817|ref|XM_006722931|gb|U03398	hs|chr19:6535866-6535925	1591	ref|Homo sapiens tumor necrosis factor (ligand) superfamily, member 9 (TNFSF9), mRNA [NM_003811]	0	0.0753094	10.4467	0.0244836	2.57657	0	0	0	0	0	1	0	0	0	0	0	0	0	0
283	A_22_P00012133	IGFBP7-AS1	NR_034081	ref|NR_034081|linc|lnc-POLR2B-1:1|linc|lnc-POLR2B-1:10|linc|lnc-POLR2B-1:12	hs|chr4:58071358-58071417	1281	ref|Homo sapiens IGFBP7 antisense RNA 1 (IGFBP7-AS1), long non-coding RNA [NR_034081]	0	0.0497788	6.9052	0.024546	2.58313	0	0	0	0	0	1	0	0	0	0	0	0	0	0
284	A_21_P0007107	ENST00000427247	ENST00000427247	ens|ENST00000427247|ref|XR_424136|ref|XR_428766|ref|XR_432599	hs|chr10:71767525-71767381	67	ref|PREDICTED: Homo sapiens uncharacterized LOC102723350 (LOC102723350), ncRNA [XR_424136]	0	0.0229842	3.18832	0.0246058	2.58942	0	0	0	0	0	0	0	0	0	0	0	0	0	0
285	A_22_P00018241	LOC101927905	NR_120454	ref|NR_120454|ens|ENST00000536034|linc|lnc-ZNF705A-2:3|tc|THC2566801	hs|chr12:8395101-8395160	906	ref|Homo sapiens uncharacterized LOC101927905 (LOC101927905), transcript variant 1, long non-coding RNA [NR_120454]	0	0.125858	17.4587	0.136066	14.3191	0	0	0	0	0	1	1	0	0	0	0	0	1	1
286	A_33_P3272189	MFSD9	NM_032718	ref|NM_032718|ens|ENST00000438943|gb|AK075376|tc|THC2474286	hs|chr2:103333845-103333786	2526	ref|Homo sapiens major facilitator superfamily domain containing 9 (MFSD9), mRNA [NM_032718]	0	0.954742	132.44	0.701343	73.8069	0	0	0	0	0	1	1	0	0	0	0	0	1	1
287	A_22_P00017887	ENST00000523317	ENST00000523317	ens|ENST00000523317|linc|lnc-ZFAT-2:1|gb|AA311918	hs|chr8:135332666-135332607	24	gb|EST182624 Jurkat T-cells VI Homo sapiens cDNA 5' end, mRNA sequence [AA311918]	0	0.0231753	3.21483	0.0247862	2.60841	0	0	0	0	0	0	0	0	0	0	0	0	0	0
288	A_24_P61772	TBC1D27	ENST00000261651	ens|ENST00000261651|ens|ENST00000424239|gb|AK024458|tc|THC2656121	hs|chr17:16827412-16827353	3654	ens|TBC1 domain family, member 27 [Source:HGNC Symbol;Acc:HGNC:28104] [ENST00000261651]	0	0.0252054	3.49644	0.23056	24.2633	0	0	0	0	0	1	0	0	0	0	0	0	1	1
289	A_22_P00009100	HORMAD2-AS1	NR_110541	ref|NR_110541|ref|XR_425324|ref|XR_430439|ref|XR_433700	hs|chr22:30476176-30476117	293	ref|Homo sapiens HORMAD2 antisense RNA 1 (HORMAD2-AS1), long non-coding RNA [NR_110541]	0	0.433689	60.1603	0.438694	46.1667	0	0	0	0	0	1	1	0	0	0	0	0	1	1
290	A_23_P375354	TECTA	NM_005422	ref|NM_005422|ens|ENST00000264037|ens|ENST00000392793|ref|XM_005271653	hs|chr11:121061441-121061500	6393	ref|Homo sapiens tectorin alpha (TECTA), mRNA [NM_005422]	0	0.0728585	10.1068	0.0743552	7.82487	0	0	0	0	0	1	0	0	0	0	0	0	1	0
291	A_33_P3362321	FHL2	NM_201555	ref|NM_201555|ref|NM_001450|ref|NM_201557|ref|NM_001039492	hs|chr2:105990080-105990021	845	ref|Homo sapiens four and a half LIM domains 2 (FHL2), transcript variant 2, mRNA [NM_201555]	0	31.8752	4421.66	57.3572	6036.07	0	0	0	0	0	1	1	0	0	0	0	0	1	1
292	A_23_P171366	USP11	NM_004651	ref|NM_004651|ens|ENST00000467378|ens|ENST00000469080|ens|ENST00000218348	hs|chrX:47107052-47107204	2707	ref|Homo sapiens ubiquitin specific peptidase 11 (USP11), mRNA [NM_004651]	0	9.1322	1266.8	8.8554	931.911	0	0	0	0	0	1	1	0	0	0	0	0	1	1
293	A_23_P110504	CLPTM1L	NM_030782	ref|NM_030782|ens|ENST00000503534|ens|ENST00000503042|ens|ENST00000320895	hs|chr5:1318471-1318412	1675	ref|Homo sapiens CLPTM1-like (CLPTM1L), mRNA [NM_030782]	0	6.30867	875.124	3.07439	323.538	0	0	0	0	0	1	1	0	0	0	0	0	1	1
294	A_22_P00009713	lnc-MCCC2-2	lnc-MCCC2-2:2	linc|lnc-MCCC2-2:2|linc|lnc-MCCC2-2:1|linc|TCONS_00010712|linc|TCONS_00009994	hs|chr5:70966370-70966429	135	linc|LNCipedia lincRNA (lnc-MCCC2-2), lincRNA [lnc-MCCC2-2:2]	0	0.0236111	3.27527	0.0251649	2.64827	0	0	0	0	0	0	0	0	0	0	0	0	0	0
295	A_21_P0014007	GVQW1	AK098413	gb|AK098413|tc|THC2490227	hs|chr9:32567209-32567268	422	gb|Homo sapiens cDNA FLJ25547 fis, clone JTH01487. [AK098413]	0	0.0236663	3.28293	0.0252187	2.65393	0	0	0	0	0	0	0	0	0	0	0	0	0	0
296	A_32_P148538	LPPR4	NM_014839	ref|NM_014839|ref|NM_001166252|ens|ENST00000457765|ens|ENST00000370185	hs|chr1:99774690-99774749	4573	ref|Homo sapiens lipid phosphate phosphatase-related protein type 4 (LPPR4), transcript variant 1, mRNA [NM_014839]	0	0.156952	21.7721	0.05579	5.87114	0	0	0	0	0	1	1	0	0	0	0	0	1	0
297	A_21_P0011760	XLOC_l2_007112	TCONS_l2_00013208	linc|TCONS_l2_00013208	hs|chr19:53483764-53483705	602	linc|BROAD Institute lincRNA (XLOC_l2_007112), lincRNA [TCONS_l2_00013208]	0	0.0263999	3.66214	0.025308	2.66333	0	0	0	0	0	1	0	0	0	0	0	0	0	0
298	A_23_P101960	ZFP36L2	NM_006887	ref|NM_006887|ens|ENST00000282388|gb|BC005010|gb|BM979687	hs|chr2:43451215-43451156	2018	ref|Homo sapiens ZFP36 ring finger protein-like 2 (ZFP36L2), mRNA [NM_006887]	0	4.59167	636.946	3.00291	316.015	0	0	0	0	0	1	1	0	0	0	0	0	1	1
299	ERCC-00128_189	DQ459428	DQ459428		unmapped	0	Unknown	1	0.03542	4.91338	0.0253805	2.67095	0	0	0	0	0	1	0	0	0	0	0	0	0	0
300	A_21_P0000989	LOC101927412	NR_125940	ref|NR_125940|ref|NR_125941|ref|NR_125942|ens|ENST00000443104	hs|chr1:81112411-81112470	528	ref|Homo sapiens uncharacterized LOC101927412 (LOC101927412), transcript variant 1, long non-coding RNA [NR_125940]	0	0.02392	3.31812	0.0254102	2.67408	0	0	0	0	0	0	0	0	0	0	0	0	0	0
301	A_33_P3382412	ZNF468	NM_001277120	ref|NM_001277120|ref|NM_001008801|ref|NR_102299|ref|NR_102300	hs|chr19:53342568-53342509	3247	ref|Homo sapiens zinc finger protein 468 (ZNF468), transcript variant 1, mRNA [NM_001277120]	0	0.736236	102.129	0.934332	98.3258	0	0	0	0	0	1	1	0	0	0	0	0	1	1
302	A_23_P207632	ATP2A3	NM_174953	ref|NM_174953|ref|NM_174954|ref|NM_174956|ref|NM_174955	hs|chr17:3827607-3827548	4440	ref|Homo sapiens ATPase, Ca++ transporting, ubiquitous (ATP2A3), transcript variant 5, mRNA [NM_174953]	0	0.110867	15.3791	0.0465458	4.89831	0	0	0	0	0	1	0	0	0	0	0	0	1	0
303	A_22_P00010537	LOC102724050	NR_120487	ref|NR_120487|ref|NR_120488|linc|lnc-NCKAP1L-1:2|linc|lnc-NCKAP1L-1:1	hs|chr12:54821650-54821709	325	ref|Homo sapiens uncharacterized LOC102724050 (LOC102724050), transcript variant 2, long non-coding RNA [NR_120487]	0	0.0415623	5.76542	0.0254709	2.68047	0	0	0	0	0	1	0	0	0	0	0	0	0	0
304	A_22_P00016091	lnc-THOC1-1	lnc-THOC1-1:1	linc|lnc-THOC1-1:1	hs|chr18:423832-423773	365	linc|LNCipedia lincRNA (lnc-THOC1-1), lincRNA [lnc-THOC1-1:1]	0	0.861008	119.437	0.785826	82.6976	0	0	0	0	0	1	1	0	0	0	0	0	1	1
305	A_23_P1863	OR5AK2	NM_001005323	ref|NM_001005323|ens|ENST00000326855|ens|ENST00000524837|gb|BC137198	hs|chr11:56756469-56756528	80	ref|Homo sapiens olfactory receptor, family 5, subfamily AK, member 2 (OR5AK2), mRNA [NM_001005323]	0	0.0240998	3.34307	0.0254911	2.68259	0	0	0	0	0	0	0	0	0	0	0	0	0	0
306	A_23_P126623	PGD	NM_002631	ref|NM_002631|ens|ENST00000498356|ens|ENST00000496718|ens|ENST00000270776	hs|chr1:10478911-10478970	1227	ref|Homo sapiens phosphogluconate dehydrogenase (PGD), mRNA [NM_002631]	0	1.23475	171.282	1.26254	132.865	0	0	0	0	0	1	1	0	0	0	0	0	1	1
307	3xSLv1	3xSLv1	3xSLv1			0		-1	0.0241441	3.34921	0.0254768	2.68109	0	0	0	0	0	0	0	0	0	0	0	0	0	0
308	A_22_P00002581	ENST00000581170	ENST00000581170	ens|ENST00000581170|ens|ENST00000579933|linc|lnc-C18orf42-1:2|linc|lnc-C18orf42-1:3	hs|chr18:5238378-5238319	147	Unknown	0	0.0241594	3.35134	0.0254702	2.68039	0	0	0	0	0	0	0	0	0	0	0	0	0	0
309	A_21_P0005046	lnc-HACE1-4	lnc-HACE1-4:1	linc|lnc-HACE1-4:1|linc|TCONS_00012235	hs|chr6:104785487-104785428	389	linc|LNCipedia lincRNA (lnc-HACE1-4), lincRNA [lnc-HACE1-4:1]	0	0.0241655	3.35219	0.0254471	2.67796	0	0	0	0	0	0	0	0	0	0	0	0	0	0
310	A_33_P3373273	SLC15A1	NM_005073	ref|NM_005073|ens|ENST00000376503|gb|U21936|tc|THC2478947	hs|chr13:99336152-99336093	3029	ref|Homo sapiens solute carrier family 15 (oligopeptide transporter), member 1 (SLC15A1), mRNA [NM_005073]	0	0.0241661	3.35226	0.0254175	2.67484	0	0	0	0	0	0	0	0	0	0	0	0	0	0
311	A_33_P3397418	ZC3HAV1	NM_020119	ref|NM_020119|ens|ENST00000242351|ref|XM_005250501|gb|AK098308	hs|chr7:138728410-138728351	7026	ref|Homo sapiens zinc finger CCCH-type, antiviral 1 (ZC3HAV1), transcript variant 1, mRNA [NM_020119]	0	5.97135	828.332	3.40317	358.137	0	0	0	0	0	1	1	0	0	0	0	0	1	1
312	A_21_P0008949	ENST00000571340	ENST00000571340	ens|ENST00000571340|linc|lnc-RBL2-1:4|linc|lnc-RBL2-1:3|linc|TCONS_00024420	hs|chr16:53422865-53422924	2009	Unknown	0	0.0241547	3.35068	0.0253345	2.66611	0	0	0	0	0	0	0	0	0	0	0	0	0	0
313	A_23_P112026	IDO1	NM_002164	ref|NM_002164|ens|ENST00000523779|ens|ENST00000522495|ens|ENST00000518237	hs|chr8:39785529-39785588	1150	ref|Homo sapiens indoleamine 2,3-dioxygenase 1 (IDO1), mRNA [NM_002164]	0	0.862956	119.707	0.850705	89.5252	0	0	0	0	0	1	1	0	0	0	0	0	1	1
314	A_21_P0014887	LOC100652768	NR_045215	ref|NR_045215|gb|AK026219|tc|THC2525831	hs|chr11:117068046-117067987	582	ref|Homo sapiens uncharacterized LOC100652768 (LOC100652768), long non-coding RNA [NR_045215]	0	0.119853	16.6258	0.043362	4.56326	0	0	0	0	0	1	0	0	0	0	0	0	1	0
315	A_22_P00017445	POU6F2-AS1	NR_046711	ref|NR_046711|linc|lnc-VPS41-2:1|tc|THC2690713	hs|chr7:39444585-39444526	135	ref|Homo sapiens POU6F2 antisense RNA 1 (POU6F2-AS1), long non-coding RNA [NR_046711]	0	0.0261923	3.63333	0.0331934	3.49316	0	0	0	0	0	1	0	0	0	0	0	0	1	0
316	A_23_P79911	PSMF1	NM_006814	ref|NM_006814|ref|NM_178578|ens|ENST00000333082|gb|D88378	hs|chr20:1147718-1147777	2986	ref|Homo sapiens proteasome (prosome, macropain) inhibitor subunit 1 (PI31) (PSMF1), transcript variant 1, mRNA [NM_006814]	0	6.55521	909.324	8.59092	904.078	0	0	0	0	0	1	1	0	0	0	0	0	1	1
317	A_22_P00011501	ENST00000547089	ENST00000547089	ens|ENST00000547089|ens|ENST00000546865|linc|lnc-PAWR-3:2|linc|lnc-PAWR-3:1	hs|chr12:78934431-78934372	24	Unknown	0	0.02398	3.32646	0.0249657	2.6273	0	0	0	0	0	0	0	0	0	0	0	0	0	0
318	A_22_P00025696	lnc-CTD-2117L12.1.1-1	lnc-CTD-2117L12.1.1-1:1	linc|lnc-CTD-2117L12.1.1-1:1	hs|chr5:58110557-58110498	150	linc|LNCipedia lincRNA (lnc-CTD-2117L12.1.1-1), lincRNA [lnc-CTD-2117L12.1.1-1:1]	0	0.0520487	7.22008	0.0377889	3.97677	0	0	0	0	0	1	0	0	0	0	0	0	1	0
319	A_21_P0007656	lnc-TMEM132B-3	lnc-TMEM132B-3:6	linc|lnc-TMEM132B-3:6|linc|TCONS_00020626	hs|chr12:126591819-126591878	258	linc|LNCipedia lincRNA (lnc-TMEM132B-3), lincRNA [lnc-TMEM132B-3:6]	0	0.0238568	3.30936	0.0247477	2.60437	0	0	0	0	0	0	0	0	0	0	0	0	0	0
320	A_24_P58308	ENST00000594193	ENST00000594193	ens|ENST00000594193|ens|ENST00000413110|ens|ENST00000492525|ens|ENST00000406202	hs|chr1:45246174-45246115	213	ens|ribosomal protein S15a pseudogene 11 [Source:HGNC Symbol;Acc:HGNC:36707] [ENST00000594193]	0	175.169	24299	124.122	13062.2	0	0	0	0	0	1	1	0	0	0	0	0	1	1
321	ERCC-00007_60	EF011068	EF011068		unmapped	0	Unknown	1	0.0243186	3.37342	0.0628584	6.615	0	0	0	0	0	1	0	0	0	0	0	0	1	0
322	A_23_P126416	TIE1	NM_005424	ref|NM_005424|ref|NM_001253357|ens|ENST00000372476|ref|XM_006710869	hs|chr1:43788328-43788387	3528	ref|Homo sapiens tyrosine kinase with immunoglobulin-like and EGF-like domains 1 (TIE1), transcript variant 1, mRNA [NM_005424]	0	1.00629	139.59	1.25417	131.985	0	0	0	0	0	1	1	0	0	0	0	0	1	1
323	A_21_P0003949	ENST00000515086	ENST00000515086	ens|ENST00000515086|linc|lnc-C5orf38-3:3|linc|TCONS_00009329	hs|chr5:2967683-2967742	493	Unknown	0	0.023493	3.25889	0.024182	2.54483	0	0	0	0	0	0	0	0	0	0	0	0	0	0
324	A_32_P396186	TRIM66	NM_014818	ref|NM_014818|ens|ENST00000299550|ref|XM_006718397|ref|XM_006718398	hs|chr11:8633658-8633599	9678	ref|Homo sapiens tripartite motif containing 66 (TRIM66), mRNA [NM_014818]	0	0.381746	52.9549	0.166882	17.5621	0	0	0	0	0	1	1	0	0	0	0	0	1	1
325	A_33_P3292874	ENST00000595897	ENST00000595897	ens|ENST00000595897|gb|AK090448|gb|BC035127|tc|THC2502933	hs|chr19:42402488-42402547	664	ens|Rho guanine nucleotide exchange factor (GEF) 1 [Source:HGNC Symbol;Acc:HGNC:681] [ENST00000595897]	0	0.0298063	4.13466	0.0238252	2.50728	0	0	0	0	0	1	0	0	0	0	0	0	0	0
326	DarkCorner	DarkCorner	DarkCorner			0		1	0.0231158	3.20656	0.0236309	2.48684	0	0	0	0	0	0	0	0	0	0	0	0	0	0
327	DarkCorner	DarkCorner	DarkCorner			0		1	0.0229669	3.18592	0.0234216	2.4648	0	0	0	0	0	0	0	0	0	0	0	0	0	0
328	GE_BrightCorner	GE_BrightCorner	GE_BrightCorner			0		1	238.545	33090.4	275.345	28976.3	0	0	0	0	0	1	1	0	0	0	0	0	1	1
329	DarkCorner	DarkCorner	DarkCorner			0		1	0.0248322	3.44466	0.0247464	2.60422	0	0	0	0	0	0	0	0	0	0	0	0	0	0
330	DarkCorner	DarkCorner	DarkCorner			0		1	0.0250935	3.48092	0.0250572	2.63694	0	0	0	0	0	0	0	0	0	0	0	0	0	0
331	A_23_P147199	ZNF271P	NR_024565	ref|NR_024565|ref|NR_024566|ens|ENST00000465539|ens|ENST00000399070	hs|chr18:32887664-32887723	2067	ref|Homo sapiens zinc finger protein 271, pseudogene (ZNF271P), transcript variant 1, non-coding RNA [NR_024565]	0	2.49512	346.117	3.90912	411.382	0	0	0	0	0	1	1	0	0	0	0	0	1	1
332	A_23_P81399	SQSTM1	NM_003900	ref|NM_003900|ref|NM_001142298|ref|NM_001142299|ens|ENST00000360718	hs|chr5:179263709-179263768	1533	ref|Homo sapiens sequestosome 1 (SQSTM1), transcript variant 1, mRNA [NM_003900]	0	21.3092	2955.96	25.3122	2663.76	0	0	0	0	0	1	1	0	0	0	0	0	1	1
333	A_22_P00010650	ENST00000563278	ENST00000563278	ens|ENST00000563278|linc|lnc-NEIL1-1:1|gb|BC010081	hs|chr15:75661595-75661654	1099	gb|Homo sapiens mannosidase, alpha, class 2C, member 1, mRNA (cDNA clone IMAGE:4329693), partial cds. [BC010081]	0	0.442487	61.3808	0.461236	48.5389	0	0	0	0	0	1	1	0	0	0	0	0	1	1
334	A_33_P3248602	DUX4	NM_001293798	ref|NM_001293798|ens|ENST00000425409|ens|ENST00000616429|ens|ENST00000623687	hs|chrUn_gl000228:107050-107109	1057	ref|Homo sapiens double homeobox 4 (DUX4), mRNA [NM_001293798]	0	0.436393	60.5354	0.510064	53.6773	0	0	0	0	0	1	1	0	0	0	0	0	1	1
335	A_22_P00024904	ENST00000547515	ENST00000547515	ens|ENST00000547515|linc|lnc-CDK17-5:1|gb|DA745931	hs|chr12:97668300-97668241	410	gb|DA745931 NT2RP7 Homo sapiens cDNA clone NT2RP7010881 5', mRNA sequence [DA745931]	0	0.0261684	3.63002	0.0263935	2.77755	0	0	0	0	0	0	0	0	0	0	0	0	0	0
336	A_19_P00322966	LINC01278	NR_015353	ref|NR_015353|linc|lnc-ARHGEF9-1:7|linc|lnc-ARHGEF9-1:4|linc|lnc-ARHGEF9-1:8	hs|chrX:62736916-62736857	208	ref|Homo sapiens long intergenic non-protein coding RNA 1278 (LINC01278), long non-coding RNA [NR_015353]	0	0.265822	36.8742	0.30331	31.9193	0	0	0	0	0	1	1	0	0	0	0	0	1	1
337	A_23_P99785	ZC2HC1C	NM_024643	ref|NM_024643|ref|NM_001042430|ref|NR_110315|ens|ENST00000439583	hs|chr14:75544429-75544488	1724	ref|Homo sapiens zinc finger, C2HC-type containing 1C (ZC2HC1C), transcript variant 1, mRNA [NM_024643]	0	0.435187	60.3681	0.682415	71.815	0	0	0	0	0	1	1	0	0	0	0	0	1	1
338	A_33_P3267651	DZIP3	NM_014648	ref|NM_014648|ens|ENST00000479138|ens|ENST00000463306|ens|ENST00000495008	hs|chr3:108351859-108351918	1177	ref|Homo sapiens DAZ interacting zinc finger protein 3 (DZIP3), mRNA [NM_014648]	0	0.678458	94.1141	0.759858	79.9648	0	0	0	0	0	1	1	0	0	0	0	0	1	1
339	A_24_P376787	ZNF496	NM_032752	ref|NM_032752|ref|XM_005273331|gb|AB507748|gb|AB587407	hs|chr1:247473031-247471862	1326	ref|Homo sapiens zinc finger protein 496 (ZNF496), mRNA [NM_032752]	0	0.315624	43.7827	0.311806	32.8134	0	0	0	0	0	1	1	0	0	0	0	0	1	1
340	A_24_P392925	GLTPD2	NM_001014985	ref|NM_001014985|ens|ENST00000331264|ref|XM_005256626|gb|BC150536	hs|chr17:4693360-4693419	697	ref|Homo sapiens glycolipid transfer protein domain containing 2 (GLTPD2), mRNA [NM_001014985]	0	0.0268824	3.72907	0.142383	14.9838	0	0	0	0	0	0	0	0	0	0	0	0	1	1
341	A_33_P3797820	LOC102723652	ENST00000439559	ens|ENST00000439559|ref|XR_432607|linc|lnc-FAM22E-1:1|tc|THC2494870	hs|chr10:89117016-89117075	2663	ens|long intergenic non-protein coding RNA 863 [Source:HGNC Symbol;Acc:HGNC:45162] [ENST00000439559]	0	0.108777	15.0894	0.172316	18.134	0	0	0	0	0	1	0	0	0	0	0	0	1	1
342	A_22_P00008478	ENST00000540533	ENST00000540533	ens|ENST00000540533|linc|lnc-KCNA5-2:1	hs|chr12:5127772-5127831	141	Unknown	0	0.027074	3.75565	0.0372589	3.92099	0	0	0	0	0	0	0	0	0	0	0	0	1	0
343	A_33_P3230137	ATAD3C	NM_001039211	ref|NM_001039211|ens|ENST00000378785|gb|AK094502|tc|THC2475451	hs|chr1:1404876-1404935	3196	ref|Homo sapiens ATPase family, AAA domain containing 3C (ATAD3C), mRNA [NM_001039211]	0	0.0368656	5.11391	0.027744	2.91968	0	0	0	0	0	1	0	0	0	0	0	0	0	0
344	A_33_P3252598	DEFB136	NM_001033018	ref|NM_001033018|ens|ENST00000382209|gb|DQ012026|gb|BC153129	hs|chr8:11831505-11831446	177	ref|Homo sapiens defensin, beta 136 (DEFB136), mRNA [NM_001033018]	0	0.0272152	3.77523	0.0278515	2.93099	0	0	0	0	0	0	0	0	0	0	0	0	0	0
345	A_33_P3313250	OR10X1	NM_001004477	ref|NM_001004477|ens|ENST00000368150|ens|ENST00000623167|ens|ENST00000625122	hs|chr1:158548776-158548717	913	ref|Homo sapiens olfactory receptor, family 10, subfamily X, member 1 (gene/pseudogene) (OR10X1), mRNA [NM_001004477]	0	0.0272713	3.78301	0.0391804	4.1232	0	0	0	0	0	0	0	0	0	0	0	0	1	0
346	ERCC-00053_71	ERCC-00053_71	ERCC-00053_71			0		1	0.0273083	3.78815	0.0280282	2.94958	0	0	0	0	0	0	0	0	0	0	0	0	0	0
347	A_23_P388993	ZC3H12C	NM_033390	ref|NM_033390|ens|ENST00000278590|ref|XM_005271715|gb|AB096241	hs|chr11:110042213-110042272	8453	ref|Homo sapiens zinc finger CCCH-type containing 12C (ZC3H12C), mRNA [NM_033390]	0	2.36509	328.08	3.59233	378.044	0	0	0	0	0	1	1	0	0	0	0	0	1	1
348	ERCC-00165_60	DQ668363	DQ668363		unmapped	0	Unknown	1	0.0273581	3.79505	0.0281478	2.96217	0	0	0	0	0	0	0	0	0	0	0	0	0	0
349	A_23_P256632	PGGT1B	NM_005023	ref|NM_005023|ens|ENST00000419445|ref|XM_005272020|ref|XM_005272023	hs|chr5:114547953-114547894	1300	ref|Homo sapiens protein geranylgeranyltransferase type I, beta subunit (PGGT1B), mRNA [NM_005023]	0	0.173831	24.1135	0.215573	22.6862	0	0	0	0	0	1	1	0	0	0	0	0	1	1
350	A_23_P22364	GRM7	NM_000844	ref|NM_000844|ref|NM_181874|ens|ENST00000389336|ens|ENST00000389335	hs|chr3:7721812-7721871	2801	ref|Homo sapiens glutamate receptor, metabotropic 7 (GRM7), transcript variant 1, mRNA [NM_000844]	0	0.0273663	3.79618	0.0282236	2.97015	0	0	0	0	0	0	0	0	0	0	0	0	0	0
351	A_33_P3412317	A_33_P3412317	A_33_P3412317		hs|chr2:114344618-114344677	0	Unknown	0	0.112786	15.6454	0.165792	17.4474	0	0	0	0	0	1	0	0	0	0	0	0	1	1
352	A_23_P154708	HAO1	NM_017545	ref|NM_017545|ens|ENST00000378789|gb|AF231916|gb|AL121739	hs|chr20:7863975-7863916	1401	ref|Homo sapiens hydroxyacid oxidase (glycolate oxidase) 1 (HAO1), mRNA [NM_017545]	0	0.0273359	3.79197	0.0700261	7.3693	0	0	0	0	0	0	0	0	0	0	0	0	1	0
353	A_21_P0008147	lnc-EPSTI1-3	lnc-EPSTI1-3:1	linc|lnc-EPSTI1-3:1|linc|lnc-EPSTI1-3:3|linc|TCONS_00021980|linc|TCONS_00021979	hs|chr13:43312703-43312644	3883	linc|LNCipedia lincRNA (lnc-EPSTI1-3), lincRNA [lnc-EPSTI1-3:1]	0	0.0273095	3.78832	0.0282611	2.97409	0	0	0	0	0	0	0	0	0	0	0	0	0	0
354	A_22_P00004664	LOC102724973	XR_433192	ref|XR_433192|ref|XR_429623|ref|XR_433193|ref|XR_429624	hs|chr15:100510460-100510519	309	ref|PREDICTED: Homo sapiens uncharacterized LOC102724973 (LOC102724973), transcript variant X1, ncRNA [XR_433192]	0	0.0272743	3.78342	0.0490712	5.16408	0	0	0	0	0	0	0	0	0	0	0	0	1	0
355	A_22_P00000647	LOC102724663	NR_120491	ref|NR_120491|ens|ENST00000550138|ens|ENST00000550999|ens|ENST00000550938	hs|chr12:81676514-81676573	165	ref|Homo sapiens uncharacterized LOC102724663 (LOC102724663), long non-coding RNA [NR_120491]	0	0.0277236	3.84575	0.041276	4.34374	0	0	0	0	0	1	0	0	0	0	0	0	1	0
356	A_22_P00020384	SYNJ2BP-COX16	NM_001202547	ref|NM_001202547|ref|NM_001202548|ref|NM_001202549|ref|NM_016468	hs|chr14:70793163-70793104	589	ref|Homo sapiens SYNJ2BP-COX16 readthrough (SYNJ2BP-COX16), transcript variant 1, mRNA [NM_001202547]	0	8.00125	1109.92	9.30649	979.383	0	0	0	0	0	1	1	0	0	0	0	0	1	1
357	A_32_P210252	RPL22	NM_000983	ref|NM_000983|ens|ENST00000234875|gb|BC035566|gb|BC066314	hs|chr1:6246415-6246356	749	ref|Homo sapiens ribosomal protein L22 (RPL22), mRNA [NM_000983]	0	76.104	10557	75.9049	7987.96	0	0	0	0	0	1	1	0	0	0	0	0	1	1
358	A_22_P00002385	ENST00000401043	ENST00000401043	ens|ENST00000401043|linc|lnc-C13orf16-2:1	hs|chr13:112294224-112294283	171	Unknown	0	0.0270571	3.7533	0.02814	2.96135	0	0	0	0	0	0	0	0	0	0	0	0	0	0
359	A_23_P110288	GSTCD	NM_024751	ref|NM_024751|ref|NM_001031720|ens|ENST00000484843|ens|ENST00000515255	hs|chr4:106744140-106744199	1262	ref|Homo sapiens glutathione S-transferase, C-terminal domain containing (GSTCD), transcript variant 2, mRNA [NM_024751]	0	0.209647	29.0817	0.0859434	9.04438	0	0	0	0	0	1	1	0	0	0	0	0	1	0
360	A_33_P3356371	AK127766	AK127766	gb|AK127766|tc|THC2668151	hs|chr10:51388712-51388771	372	gb|Homo sapiens cDNA FLJ45867 fis, clone OCBBF3003745. [AK127766]	0	0.105839	14.6818	0.209194	22.0148	0	0	0	0	0	1	0	0	0	0	0	0	1	1
361	A_33_P3359285	A_33_P3359285	A_33_P3359285		hs|chr9:032566061-032566002	0	Unknown	0	0.0268329	3.72219	0.0642667	6.7632	0	0	0	0	0	0	0	0	0	0	0	0	1	0
362	A_22_P00009857	lnc-METTL22-2	lnc-METTL22-2:2	linc|lnc-METTL22-2:2|linc|lnc-METTL22-2:1|linc|TCONS_00024804|linc|TCONS_00024322	hs|chr16:8346609-8346668	465	linc|LNCipedia lincRNA (lnc-METTL22-2), lincRNA [lnc-METTL22-2:2]	0	0.0267464	3.7102	0.0336803	3.54439	0	0	0	0	0	0	0	0	0	0	0	0	1	0
363	A_32_P224850	LOC101927764	XR_425464	ref|XR_425464|ref|XR_427165|ref|XR_431480|ref|XR_425463	hs|chr2:120480892-120480833	466	ref|PREDICTED: Homo sapiens uncharacterized LOC101927764 (LOC101927764), transcript variant X4, ncRNA [XR_425464]	0	6.85716	951.209	27.6704	2911.93	0	0	0	0	0	1	1	0	0	0	0	0	1	1
364	A_19_P00321739	LINC00472	NR_121614	ref|NR_121614|ref|NR_121613|ref|NR_026807|ref|NR_121612	hs|chr6:72129888-72129829	560	ref|Homo sapiens long intergenic non-protein coding RNA 472 (LINC00472), transcript variant 4, long non-coding RNA [NR_121614]	0	0.0265627	3.68472	0.151465	15.9396	0	0	0	0	0	0	0	0	0	0	0	0	1	1
365	A_33_P3256033	CBL	NM_005188	ref|NM_005188|ens|ENST00000264033|gb|BX648139|gb|AL832396	hs|chr11:119178466-119178525	10837	ref|Homo sapiens Cbl proto-oncogene, E3 ubiquitin protein ligase (CBL), mRNA [NM_005188]	0	0.820156	113.77	0.731458	76.9761	0	0	0	0	0	1	1	0	0	0	0	0	1	1
366	A_21_P0009051	lnc-TK2-4	lnc-TK2-4:3	linc|lnc-TK2-4:3|linc|TCONS_00024702	hs|chr16:66165645-66165586	568	linc|LNCipedia lincRNA (lnc-TK2-4), lincRNA [lnc-TK2-4:3]	0	0.0263624	3.65693	0.0275964	2.90414	0	0	0	0	0	0	0	0	0	0	0	0	0	0
367	A_21_P0001804	LOC101930516	XR_249063	ref|XR_249063|linc|lnc-ACP1-3:2|linc|TCONS_00002784|gb|BC055007	hs|chr2:202532-202591	4292	ref|PREDICTED: Homo sapiens uncharacterized LOC101930516 (LOC101930516), ncRNA [XR_249063]	0	0.0262633	3.64319	0.027505	2.89453	0	0	0	0	0	0	0	0	0	0	0	0	0	0
368	A_23_P110167	MGST2	NM_002413	ref|NM_002413|ref|NM_001204368|ref|NM_001204366|ref|NM_001204367	hs|chr4:140625256-140625315	649	ref|Homo sapiens microsomal glutathione S-transferase 2 (MGST2), transcript variant 1, mRNA [NM_002413]	0	25.4744	3533.75	40.9768	4312.25	0	0	0	0	0	1	1	0	0	0	0	0	1	1
369	A_21_P0010069	lnc-RP11-93B14.6.1-4	lnc-RP11-93B14.6.1-4:1	linc|lnc-RP11-93B14.6.1-4:1|linc|TCONS_00028462|tc|THC2751630	hs|chr20:61200197-61199863	498	linc|LNCipedia lincRNA (lnc-RP11-93B14.6.1-4), lincRNA [lnc-RP11-93B14.6.1-4:1]	0	0.0877328	12.1701	0.137171	14.4354	0	0	0	0	0	1	0	0	0	0	0	0	1	1
370	A_33_P3378161	LOC100131066	AK126015	gb|AK126015|tc|THC2638533	hs|chr5:92936511-92936570	448	gb|Homo sapiens cDNA FLJ44027 fis, clone TESTI4026785. [AK126015]	0	0.0259278	3.59664	0.0272173	2.86425	0	0	0	0	0	0	0	0	0	0	0	0	0	0
371	A_22_P00017159	lnc-UBE3C-1	lnc-UBE3C-1:1	linc|lnc-UBE3C-1:1|linc|TCONS_00013103|gb|AI198554	hs|chr7:156851141-156851200	364	gb|qf49h02.x1 Soares_testis_NHT Homo sapiens cDNA clone IMAGE:1753395 3', mRNA sequence [AI198554]	0	0.025817	3.58128	0.0271202	2.85404	0	0	0	0	0	0	0	0	0	0	0	0	0	0
372	A_24_P66932	LOC729080	NR_033244	ref|NR_033244|ens|ENST00000515639|ens|ENST00000457394|ref|XM_003960892	hs|chr5:141276021-141275962	239	ref|Homo sapiens glycine cleavage system protein H (aminomethyl carrier) pseudogene (LOC729080), non-coding RNA [NR_033244]	0	0.889403	123.376	1.75561	184.754	0	0	0	0	0	1	1	0	0	0	0	0	1	1
373	A_21_P0014800	MMP25-AS1	NR_123723	ref|NR_123723|ref|XR_424758|ref|XR_429657|ref|XR_433205	hs|chr16:3105763-3105001	721	ref|Homo sapiens MMP25 antisense RNA 1 (MMP25-AS1), long non-coding RNA [NR_123723]	0	0.0255879	3.54949	0.0269014	2.831	0	0	0	0	0	0	0	0	0	0	0	0	0	0
374	A_33_P3389342	ARID5A	NM_212481	ref|NM_212481|ens|ENST00000467498|ens|ENST00000412735|ens|ENST00000497920	hs|chr2:97216361-97216420	560	ref|Homo sapiens AT rich interactive domain 5A (MRF1-like) (ARID5A), mRNA [NM_212481]	0	0.771377	107.004	0.944168	99.3609	0	0	0	0	0	1	1	0	0	0	0	0	1	1
375	A_24_P133905	CCL23	NM_005064	ref|NM_005064|ref|NM_145898|ens|ENST00000610342|ens|ENST00000615050	hs|chr17:34340165-34340106	556	ref|Homo sapiens chemokine (C-C motif) ligand 23 (CCL23), transcript variant CKbeta8, mRNA [NM_005064]	0	0.0839832	11.65	0.0266912	2.80888	0	0	0	0	0	1	0	0	0	0	0	0	0	0
376	A_24_P943894	SCUBE3	NM_152753	ref|NM_152753|ref|NM_001303136|ens|ENST00000274938|ref|XM_005248943	hs|chr6:35218376-35218435	5232	ref|Homo sapiens signal peptide, CUB domain, EGF-like 3 (SCUBE3), transcript variant 1, mRNA [NM_152753]	0	0.0715606	9.92672	0.175956	18.517	0	0	0	0	0	1	0	0	0	0	0	0	1	1
377	A_22_P00015322	ENST00000421326	ENST00000421326	ens|ENST00000421326|linc|lnc-SPOPL-5:1|linc|TCONS_00003013|tc|THC2659503	hs|chr2:140235187-140235246	335	Unknown	0	0.0251175	3.48424	0.0264782	2.78647	0	0	0	0	0	0	0	0	0	0	0	0	0	0
378	A_33_P3247659	TMEM87A	NM_001110503	ref|NM_001110503|ref|NM_015497|ref|NM_001286487|ens|ENST00000307216	hs|chr15:42556349-42556290	529	ref|Homo sapiens transmembrane protein 87A (TMEM87A), transcript variant 2, mRNA [NM_001110503]	0	0.331443	45.977	0.244317	25.711	0	0	0	0	0	1	1	0	0	0	0	0	1	1
379	A_33_P3401482	AK125943	AK125943	gb|AK125943|tc|THC2625943	hs|chr7:157408451-157408510	449	gb|Homo sapiens cDNA FLJ43955 fis, clone TESTI4015646. [AK125943]	0	0.0248833	3.45175	0.0262502	2.76248	0	0	0	0	0	0	0	0	0	0	0	0	0	0
380	ERCC-00062_278	ERCC-00062_278	ERCC-00062_278			0		1	0.0270389	3.75078	0.158071	16.6349	0	0	0	0	0	1	0	0	0	0	0	0	1	1
381	A_23_P320739	MEF2C	NM_002397	ref|NM_002397|ref|NM_001193350|ref|NM_001193347|ref|NM_001131005	hs|chr5:88016876-88016817	3620	ref|Homo sapiens myocyte enhancer factor 2C (MEF2C), transcript variant 1, mRNA [NM_002397]	0	8.05395	1117.22	5.7617	606.341	0	0	0	0	0	1	1	0	0	0	0	0	1	1
382	A_23_P109034	SDC4	NM_002999	ref|NM_002999|ens|ENST00000372733|gb|D13292|gb|X67016	hs|chr20:43954637-43954578	1903	ref|Homo sapiens syndecan 4 (SDC4), mRNA [NM_002999]	0	10.8713	1508.04	17.5607	1848.03	0	0	0	0	0	1	1	0	0	0	0	0	1	1
383	A_23_P95302	RFC5	NM_181578	ref|NM_181578|ref|NM_001130112|ref|NM_007370|ref|NM_001206801	hs|chr12:118469774-118469833	2204	ref|Homo sapiens replication factor C (activator 1) 5, 36.5kDa (RFC5), transcript variant 2, mRNA [NM_181578]	0	2.59263	359.643	1.67862	176.652	0	0	0	0	0	1	1	0	0	0	0	0	1	1
384	ETG10_13482	ETG10_13482	ETG10_13482			0		1	0.0243121	3.37252	0.0257102	2.70565	0	0	0	0	0	0	0	0	0	0	0	0	0	0
385	A_23_P149200	CDC20	NM_001255	ref|NM_001255|ens|ENST00000372462|ens|ENST00000310955|gb|AK312780	hs|chr1:43826537-43826596	1082	ref|Homo sapiens cell division cycle 20 (CDC20), mRNA [NM_001255]	0	0.265137	36.7792	0.0852883	8.97545	0	0	0	0	0	1	1	0	0	0	0	0	1	0
386	A_23_P202860	CYP2R1	NM_024514	ref|NM_024514|ens|ENST00000525015|ens|ENST00000530609|ens|ENST00000534686	hs|chr11:14899691-14899632	1482	ref|Homo sapiens cytochrome P450, family 2, subfamily R, polypeptide 1 (CYP2R1), mRNA [NM_024514]	0	10.445	1448.9	6.80368	715.995	0	0	0	0	0	1	1	0	0	0	0	0	1	1
387	A_23_P78134	EMC6	NM_001014764	ref|NM_001014764|ref|NM_031298|ens|ENST00000248378|ens|ENST00000397133	hs|chr17:3572740-3572799	638	ref|Homo sapiens ER membrane protein complex subunit 6 (EMC6), transcript variant 1, mRNA [NM_001014764]	0	28.1917	3910.68	23.5174	2474.89	0	0	0	0	0	1	1	0	0	0	0	0	1	1
388	A_22_P00000279	lnc-AC008394.1-1	lnc-AC008394.1-1:1	linc|lnc-AC008394.1-1:1|linc|TCONS_00010980	hs|chr5:86370060-86370001	78	linc|LNCipedia lincRNA (lnc-AC008394.1-1), lincRNA [lnc-AC008394.1-1:1]	0	0.0238805	3.31265	0.0253024	2.66273	0	0	0	0	0	0	0	0	0	0	0	0	0	0
389	A_23_P314584	MAPKAPK3	NM_004635	ref|NM_004635|ref|NM_001243926|ref|NM_001243925|ens|ENST00000357955	hs|chr3:50686364-50686423	2183	ref|Homo sapiens mitogen-activated protein kinase-activated protein kinase 3 (MAPKAPK3), transcript variant 3, mRNA [NM_004635]	0	29.8097	4135.13	56.164	5910.5	0	0	0	0	0	1	1	0	0	0	0	0	1	1
390	A_21_P0010380	ENST00000450365	ENST00000450365	ens|ENST00000450365|linc|lnc-LARGE-1:3|linc|TCONS_00029475	hs|chr22:34604193-34604134	455	Unknown	0	0.0236692	3.28334	0.0251012	2.64157	0	0	0	0	0	0	0	0	0	0	0	0	0	0
391	A_21_P0008952	lnc-SETD6-4	lnc-SETD6-4:1	linc|lnc-SETD6-4:1|linc|TCONS_00024427	hs|chr16:60855603-60855662	11	linc|LNCipedia lincRNA (lnc-SETD6-4), lincRNA [lnc-SETD6-4:1]	0	0.0235771	3.27056	0.0250078	2.63173	0	0	0	0	0	0	0	0	0	0	0	0	0	0
392	A_23_P160729	AP4B1	NM_006594	ref|NM_006594|ref|NM_001253852|ref|NM_001253853|ens|ENST00000462591	hs|chr1:114438026-114437967	2134	ref|Homo sapiens adaptor-related protein complex 4, beta 1 subunit (AP4B1), transcript variant 1, mRNA [NM_006594]	0	1.2548	174.063	1.84292	193.943	0	0	0	0	0	1	1	0	0	0	0	0	1	1
393	A_33_P3388491	PQLC2	NM_001040125	ref|NM_001040125|ref|NM_017765|ref|NM_001040126|ref|NM_001287531	hs|chr1:19655697-19655756	2157	ref|Homo sapiens PQ loop repeat containing 2 (PQLC2), transcript variant 1, mRNA [NM_001040125]	0	1507	209048	2004.08	210903	0	0	0	0	0	1	1	0	0	0	0	0	1	1
394	A_21_P0011926	XLOC_l2_008086	TCONS_l2_00014653	linc|TCONS_l2_00014653	hs|chr2:74639814-74622413	416	linc|BROAD Institute lincRNA (XLOC_l2_008086), lincRNA [TCONS_l2_00014653]	0	0.0232975	3.23177	0.0373477	3.93034	0	0	0	0	0	0	0	0	0	0	0	0	1	0
395	A_23_P131866	AURKA	NM_198433	ref|NM_198433|ref|NM_003600|ref|NM_198434|ref|NM_198436	hs|chr20:54945179-54945120	1812	ref|Homo sapiens aurora kinase A (AURKA), transcript variant 1, mRNA [NM_198433]	0	0.591605	82.066	0.5306	55.8385	0	0	0	0	0	1	1	0	0	0	0	0	1	1
396	A_24_P251221	PPP2R5A	NM_006243	ref|NM_006243|ref|NM_001199756|ens|ENST00000261461|gb|L42373	hs|chr1:212534415-212534474	2337	ref|Homo sapiens protein phosphatase 2, regulatory subunit B', alpha (PPP2R5A), transcript variant 1, mRNA [NM_006243]	0	2.25714	313.106	2.39667	252.218	0	0	0	0	0	1	1	0	0	0	0	0	1	1
397	A_22_P00023694	lnc-TGFB3-1	lnc-TGFB3-1:2	linc|lnc-TGFB3-1:2	hs|chr14:76280908-76280849	294	linc|LNCipedia lincRNA (lnc-TGFB3-1), lincRNA [lnc-TGFB3-1:2]	0	0.0230396	3.196	0.024492	2.57745	0	0	0	0	0	0	0	0	0	0	0	0	0	0
398	A_32_P61495	FHAD1	NM_052929	ref|NM_052929|ens|ENST00000495195|ens|ENST00000471347|ens|ENST00000477846	hs|chr1:15708531-15708590	4101	ref|Homo sapiens forkhead-associated (FHA) phosphopeptide binding domain 1 (FHAD1), mRNA [NM_052929]	0	0.0229602	3.18499	0.0244108	2.56891	0	0	0	0	0	0	0	0	0	0	0	0	0	0
399	A_33_P3381186	SLC5A8	NM_145913	ref|NM_145913|ens|ENST00000536262|ens|ENST00000572861|gb|AF536216	hs|chr12:101550087-101550028	3192	ref|Homo sapiens solute carrier family 5 (sodium/monocarboxylate cotransporter), member 8 (SLC5A8), mRNA [NM_145913]	0	0.0228788	3.17369	0.0243412	2.56158	0	0	0	0	0	0	0	0	0	0	0	0	0	0
400	ERCC-00067_104	DQ883653	DQ883653		unmapped	0	Unknown	1	0.0228099	3.16413	0.0242703	2.55412	0	0	0	0	0	0	0	0	0	0	0	0	0	0
401	A_21_P0014344	CCDC144NL-AS1	XR_424802	ref|XR_424802|ref|XR_429860|ref|XR_433354|linc|lnc-DHRS7B-5:8	hs|chr17:20833079-20833138	956	ref|PREDICTED: Homo sapiens uncharacterized LOC102724783 (LOC102724783), ncRNA [XR_424802]	0	1.37869	191.249	0.180007	18.9433	0	0	0	0	0	1	1	0	0	0	0	0	1	1
402	A_19_P00321556	LINC01204	NR_104645	ref|NR_104645|ens|ENST00000435394|linc|lnc-KDM6A-2:1|linc|TCONS_00016983	hs|chrX:45381389-45381448	713	ref|Homo sapiens long intergenic non-protein coding RNA 1204 (LINC01204), transcript variant 2, long non-coding RNA [NR_104645]	0	0.32872	45.5992	0.0241383	2.54023	0	0	0	0	0	1	1	0	0	0	0	0	0	0
403	A_22_P00008912	LOC101928100	NR_120430	ref|NR_120430|linc|lnc-KLRD1-1:1|gb|AK096314|tc|THC2615101	hs|chr12:10551043-10551102	2767	ref|Homo sapiens uncharacterized LOC101928100 (LOC101928100), long non-coding RNA [NR_120430]	0	0.0818653	11.3562	0.0633476	6.66647	0	0	0	0	0	1	0	0	0	0	0	0	1	0
404	A_24_P11061	CSAG1	NM_153478	ref|NM_153478|ref|NM_001102576|ens|ENST00000452779|ens|ENST00000370291	hs|chrX:151909253-151909312	610	ref|Homo sapiens chondrosarcoma associated gene 1 (CSAG1), transcript variant a, mRNA [NM_153478]	0	0.0668445	9.27252	0.105525	11.1051	0	0	0	0	0	1	0	0	0	0	0	0	1	0
405	A_21_P0004306	lnc-IGIP-1	lnc-IGIP-1:1	linc|lnc-IGIP-1:1|linc|TCONS_00010108	hs|chr5:139531705-139531764	497	linc|LNCipedia lincRNA (lnc-IGIP-1), lincRNA [lnc-IGIP-1:1]	0	0.0297628	4.12863	0.0284134	2.99012	0	0	0	0	0	1	0	0	0	0	0	0	1	0
406	A_22_P00014322	lnc-SERPINB8-3	lnc-SERPINB8-3:1	linc|lnc-SERPINB8-3:1	hs|chr18:63533159-63533218	661	linc|LNCipedia lincRNA (lnc-SERPINB8-3), lincRNA [lnc-SERPINB8-3:1]	0	0.0257057	3.56583	0.0343891	3.61898	0	0	0	0	0	1	0	0	0	0	0	0	1	0
407	A_22_P00009971	lnc-MKI67IP-6	lnc-MKI67IP-6:1	linc|lnc-MKI67IP-6:1|linc|TCONS_00003397|tc|THC2628255	hs|chr2:124782413-124782354	337	tc|Q8N2W3_HUMAN (Q8N2W3) FAM78A protein (Fragment), partial (5%) [THC2628255]	0	0.0223853	3.10523	0.0238689	2.51188	0	0	0	0	0	0	0	0	0	0	0	0	0	0
408	A_23_P148327	CACNA1F	NM_005183	ref|NM_005183|ref|NM_001256789|ref|NM_001256790|ens|ENST00000376265	hs|chrX:49062077-49061770	5763	ref|Homo sapiens calcium channel, voltage-dependent, L type, alpha 1F subunit (CACNA1F), transcript variant 1, mRNA [NM_005183]	0	0.0546703	7.58374	0.0238249	2.50725	0	0	0	0	0	1	0	0	0	0	0	0	0	0
409	A_33_P3240492	PHYHIPL	NM_032439	ref|NM_032439|ref|NM_001143774|ens|ENST00000373880|ens|ENST00000373878	hs|chr10:61006991-61007050	3037	ref|Homo sapiens phytanoyl-CoA 2-hydroxylase interacting protein-like (PHYHIPL), transcript variant 1, mRNA [NM_032439]	0	0.0222929	3.09242	0.0237844	2.50299	0	0	0	0	0	0	0	0	0	0	0	0	0	0
410	A_23_P416212	HSPB9	NM_033194	ref|NM_033194|ens|ENST00000565659|gb|AK093488|gb|AX748161	hs|chr17:40275148-40275207	392	ref|Homo sapiens heat shock protein, alpha-crystallin-related, B9 (HSPB9), mRNA [NM_033194]	0	0.161966	22.4675	0.16867	17.7502	0	0	0	0	0	1	1	0	0	0	0	0	1	1
411	A_33_P3395513	NRG2	AK124504	gb|AK124504|tc|THC2517026	hs|chr5:139230918-139230859	2284	gb|Homo sapiens cDNA FLJ42513 fis, clone BRACE2046295, highly similar to Pro-neuregulin-2, membrane-bound isoform precursor. [AK124504]	0	0.0527884	7.32268	0.0853235	8.97915	0	0	0	0	0	1	0	0	0	0	0	0	1	0
412	A_22_P00021489	lnc-ATP11B-4	lnc-ATP11B-4:1	linc|lnc-ATP11B-4:1|linc|TCONS_00005675|gb|DA230376	hs|chr3:182205889-182205948	531	gb|DA230376 BRAWH3 Homo sapiens cDNA clone BRAWH3025255 5', mRNA sequence [DA230376]	0	0.027548	3.82139	0.0433095	4.55774	0	0	0	0	0	1	0	0	0	0	0	0	1	0
413	A_33_P3377911	ENST00000432045	ENST00000432045	ens|ENST00000432045|linc|TCONS_l2_00026893|tc|THC2499144	hs|chr7:130565591-130565532	2387	ens|microRNA 29b-1 [Source:HGNC Symbol;Acc:HGNC:31619] [ENST00000432045]	0	0.0560731	7.77832	0.100022	10.526	0	0	0	0	0	1	0	0	0	0	0	0	1	0
414	A_22_P00017015	lnc-TTC35-3	lnc-TTC35-3:1	linc|lnc-TTC35-3:1|linc|TCONS_00014830|gb|BX111153|tc|THC2671566	hs|chr8:109271654-109271713	466	gb|BX111153 Soares_NFL_T_GBC_S1 Homo sapiens cDNA clone IMAGp998I074001, mRNA sequence [BX111153]	0	0.0221238	3.06897	0.0296182	3.11691	0	0	0	0	0	0	0	0	0	0	0	0	1	0
415	A_21_P0012638	XLOC_l2_010963	TCONS_l2_00020917	linc|TCONS_l2_00020917|linc|TCONS_l2_00020919	hs|chr4:183956600-183956659	726	linc|BROAD Institute lincRNA (XLOC_l2_010963), lincRNA [TCONS_l2_00020917]	0	0.0551403	7.64894	0.0832886	8.765	0	0	0	0	0	1	0	0	0	0	0	0	1	0
416	A_33_P3280700	GPR157	NM_024980	ref|NM_024980|ref|XM_005263496|ref|XM_005263497|gb|AY768808	hs|chr1:9164535-9164476	1093	ref|Homo sapiens G protein-coupled receptor 157 (GPR157), mRNA [NM_024980]	0	0.0449948	6.24158	0.0460323	4.84428	0	0	0	0	0	1	0	0	0	0	0	0	1	0
417	A_23_P74059	NPPA	NM_006172	ref|NM_006172|ens|ENST00000610706|ens|ENST00000376480|gb|M30262	hs|chr1:11905940-11905881	680	ref|Homo sapiens natriuretic peptide A (NPPA), mRNA [NM_006172]	0	233.208	32350	3.90746	411.208	0	0	0	0	0	1	1	0	0	0	0	0	1	1
418	A_21_P0010652	XLOC_l2_001097	TCONS_l2_00001506	linc|TCONS_l2_00001506|linc|TCONS_l2_00001505	hs|chr1:146853630-146853571	3081	linc|BROAD Institute lincRNA (XLOC_l2_001097), lincRNA [TCONS_l2_00001506]	0	0.0220491	3.0586	0.023579	2.48137	0	0	0	0	0	0	0	0	0	0	0	0	0	0
419	A_23_P106145	ERO1L	ENST00000555069	ens|ENST00000555069|ens|ENST00000554019|gb|GQ129372|gb|GQ129373	hs|chr14:53113136-53112990	706	ens|ERO1-like (S. cerevisiae) [Source:HGNC Symbol;Acc:HGNC:13280] [ENST00000555069]	0	1.84448	255.861	1.72566	181.603	0	0	0	0	0	1	1	0	0	0	0	0	1	1
420	A_23_P253389	SLC4A2	NM_003040	ref|NM_003040|ref|NM_001199692|ref|NM_001199694|ref|NM_001199693	hs|chr7:150771553-150771798	3113	ref|Homo sapiens solute carrier family 4 (anion exchanger), member 2 (SLC4A2), transcript variant 1, mRNA [NM_003040]	0	0.329183	45.6635	0.162226	17.0721	0	0	0	0	0	1	1	0	0	0	0	0	1	1
421	(+)E1A_r60_a22	E1A_r60_a22	E1A_r60_a22			0		1	16.0428	2225.42	17.1769	1807.63	0	0	0	0	0	1	1	0	0	0	0	0	1	1
422	A_33_P3400643	LINC00865	NR_038382	ref|NR_038382|ens|ENST00000448963|ens|ENST00000448490|linc|lnc-KIF20B-2:1	hs|chr10:91597402-91597461	1072	ref|Homo sapiens long intergenic non-protein coding RNA 865 (LINC00865), long non-coding RNA [NR_038382]	0	0.0522759	7.2516	0.0235773	2.48119	0	0	0	0	0	1	0	0	0	0	0	0	0	0
423	A_22_P00003386	LOC101926948	XR_242548	ref|XR_242548|ref|XR_250431|ref|XR_252529|linc|lnc-CCDC107-1:1	hs|chr9:35646691-35646750	200	ref|PREDICTED: Homo sapiens uncharacterized LOC101926948 (LOC101926948), ncRNA [XR_242548]	0	0.0220346	3.05659	0.0235846	2.48197	0	0	0	0	0	0	0	0	0	0	0	0	0	0
424	A_22_P00008847	ENST00000440545	ENST00000440545	ens|ENST00000440545|ens|ENST00000417096|ens|ENST00000448786|ref|XR_425512	hs|chr2:208100322-208100263	61	ref|PREDICTED: Homo sapiens uncharacterized LOC102724675 (LOC102724675), ncRNA [XR_425512]	0	0.0360172	4.99622	0.0562045	5.91477	0	0	0	0	0	1	0	0	0	0	0	0	1	0
425	A_33_P6471080	LOC101929505	NR_104625	ref|NR_104625|ens|ENST00000513157|linc|lnc-ZNF622-1:3|linc|lnc-ZNF622-1:2	hs|chr5:16430581-16430522	1366	ref|Homo sapiens uncharacterized LOC101929505 (LOC101929505), long non-coding RNA [NR_104625]	0	0.0235872	3.27197	0.0276413	2.90888	0	0	0	0	0	1	0	0	0	0	0	0	1	0
426	A_22_P00024177	ENST00000416593	ENST00000416593	ens|ENST00000416593|linc|lnc-ASB4-1:1|linc|TCONS_00013046	hs|chr7:95103251-95103310	474	Unknown	0	0.022063	3.06053	0.0236289	2.48662	0	0	0	0	0	0	0	0	0	0	0	0	0	0
427	A_33_P3247629	NECAP1	NM_015509	ref|NM_015509|ref|NR_024260|ens|ENST00000450991|ens|ENST00000537796	hs|chr12:8248816-8248875	1035	ref|Homo sapiens NECAP endocytosis associated 1 (NECAP1), transcript variant 1, mRNA [NM_015509]	0	0.313061	43.4272	0.478059	50.3092	0	0	0	0	0	1	1	0	0	0	0	0	1	1
428	A_22_P00009666	LINC01399	NR_126356	ref|NR_126356|ens|ENST00000423311|linc|lnc-MB-1:1|linc|TCONS_l2_00018401	hs|chr22:35515876-35515817	588	ref|Homo sapiens long intergenic non-protein coding RNA 1399 (LINC01399), long non-coding RNA [NR_126356]	0	0.0220981	3.0654	0.0236734	2.49131	0	0	0	0	0	0	0	0	0	0	0	0	0	0
429	A_33_P3315679	MLANA	NM_005511	ref|NM_005511|ens|ENST00000381471|ens|ENST00000381476|ref|XM_006716742	hs|chr9:5908861-5908920	562	ref|Homo sapiens melan-A (MLANA), mRNA [NM_005511]	0	0.0221211	3.06858	0.0237033	2.49445	0	0	0	0	0	0	0	0	0	0	0	0	0	0
430	A_23_P135722	BTC	NM_001729	ref|NM_001729|gb|S55606	hs|chr4:75675897-75675838	660	ref|Homo sapiens betacellulin (BTC), mRNA [NM_001729]	0	0.148065	20.5392	0.0237268	2.49693	0	0	0	0	0	1	1	0	0	0	0	0	0	0
431	A_23_P112950	ATF7IP	NM_018179	ref|NM_018179|ref|NM_181352|ref|NM_001286514|ens|ENST00000540793	hs|chr12:14650947-14651006	3955	ref|Homo sapiens activating transcription factor 7 interacting protein (ATF7IP), transcript variant 2, mRNA [NM_018179]	0	4.52538	627.75	5.63164	592.654	0	0	0	0	0	1	1	0	0	0	0	0	1	1
432	A_32_P743184	DPPA3	NM_199286	ref|NM_199286|ens|ENST00000557188|ens|ENST00000345088|gb|BC062480	hs|chr12:7869968-7870027	852	ref|Homo sapiens developmental pluripotency associated 3 (DPPA3), mRNA [NM_199286]	0	0.0222036	3.08003	0.0237953	2.50414	0	0	0	0	0	0	0	0	0	0	0	0	0	0
433	A_23_P132738	CRYGS	NM_017541	ref|NM_017541|ens|ENST00000460288|ens|ENST00000307944|ens|ENST00000392499	hs|chr3:186256728-186256669	345	ref|Homo sapiens crystallin, gamma S (CRYGS), mRNA [NM_017541]	0	0.502834	69.7519	0.618249	65.0623	0	0	0	0	0	1	1	0	0	0	0	0	1	1
434	A_24_P250499	RPRD1B	NM_021215	ref|NM_021215|ens|ENST00000373433|ref|XM_005260479|ref|XM_005260480	hs|chr20:36720305-36720364	3410	ref|Homo sapiens regulation of nuclear pre-mRNA domain containing 1B (RPRD1B), mRNA [NM_021215]	0	10.2293	1418.99	12.3207	1296.59	0	0	0	0	0	1	1	0	0	0	0	0	1	1
435	A_22_P00013837	USP12-AS1	NR_046547	ref|NR_046547|linc|lnc-RPL21-2:1	hs|chr13:27743213-27743272	247	ref|Homo sapiens USP12 antisense RNA 1 (USP12-AS1), long non-coding RNA [NR_046547]	0	0.0223137	3.0953	0.023914	2.51663	0	0	0	0	0	0	0	0	0	0	0	0	0	0
436	A_22_P00011976	ENST00000445072	ENST00000445072	ens|ENST00000445072|linc|lnc-PLA2G4A-6:1|tc|THC2761005	hs|chr1:189006310-189006369	700	ens|long intergenic non-protein coding RNA 1035 [Source:HGNC Symbol;Acc:HGNC:49022] [ENST00000445072]	0	0.0223574	3.10136	0.0239617	2.52164	0	0	0	0	0	0	0	0	0	0	0	0	0	0
437	A_22_P00006228	ENST00000445883	ENST00000445883	ens|ENST00000445883|ens|ENST00000450255|linc|lnc-FAM50B-2:2|linc|lnc-FAM50B-2:1	hs|chr6:3894465-3894524	391	Unknown	0	0.0223976	3.10695	0.0240069	2.5264	0	0	0	0	0	0	0	0	0	0	0	0	0	0
438	A_22_P00008870	KLHL6-AS1	NR_046687	ref|NR_046687|linc|lnc-KLHL24-1:1|tc|THC2640961	hs|chr3:183269921-183269980	309	ref|Homo sapiens KLHL6 antisense RNA 1 (KLHL6-AS1), long non-coding RNA [NR_046687]	0	0.0224452	3.11355	0.0240665	2.53268	0	0	0	0	0	0	0	0	0	0	0	0	0	0
439	A_21_P0010703	lnc-C1orf177-2	lnc-C1orf177-2:2	linc|lnc-C1orf177-2:2|linc|lnc-C1orf177-2:4|linc|lnc-C1orf177-2:5|linc|TCONS_l2_00002051	hs|chr1:55354332-55354391	380	linc|LNCipedia lincRNA (lnc-C1orf177-2), lincRNA [lnc-C1orf177-2:2]	0	0.0528932	7.33723	0.0241181	2.5381	0	0	0	0	0	1	0	0	0	0	0	0	0	0
440	A_33_P3333900	LOC100129572	AK096041	gb|AK096041|tc|THC2488074	hs|chr4:148653608-148653549	511	gb|Homo sapiens cDNA FLJ38722 fis, clone KIDNE2010084. [AK096041]	0	0.178656	24.7827	0.20544	21.6198	0	0	0	0	0	1	1	0	0	0	0	0	1	1
441	A_21_P0001333	lnc-PKN2-2	lnc-PKN2-2:2	linc|lnc-PKN2-2:2|linc|TCONS_00001016	hs|chr1:88929700-88929759	419	linc|LNCipedia lincRNA (lnc-PKN2-2), lincRNA [lnc-PKN2-2:2]	0	0.100583	13.9527	0.0519989	5.47218	0	0	0	0	0	1	0	0	0	0	0	0	1	0
442	A_33_P3370692	ENST00000498134	ENST00000498134	ens|ENST00000498134	hs|chr13:33528344-33528285	195	ens|translocase of outer mitochondrial membrane 22 homolog (yeast) pseudogene 3 [Source:HGNC Symbol;Acc:HGNC:38739] [ENST00000498134]	0	0.0226467	3.1415	0.0242723	2.55433	0	0	0	0	0	0	0	0	0	0	0	0	0	0
443	A_23_P10121	SFRP1	NM_003012	ref|NM_003012|ens|ENST00000220772|gb|AK127331|gb|BC036503	hs|chr8:41120220-41120161	3722	ref|Homo sapiens secreted frizzled-related protein 1 (SFRP1), mRNA [NM_003012]	0	1.46911	203.792	6.46968	680.846	0	0	0	0	0	1	1	0	0	0	0	0	1	1
444	A_21_P0012390	XLOC_l2_009882	TCONS_l2_00018851	linc|TCONS_l2_00018851|tc|THC2761499	hs|chr3:129637282-129637341	189	linc|BROAD Institute lincRNA (XLOC_l2_009882), lincRNA [TCONS_l2_00018851]	0	0.0969539	13.4492	0.0243865	2.56635	0	0	0	0	0	1	0	0	0	0	0	0	0	0
445	A_22_P00025959	PTPN14	NM_005401	ref|NM_005401|ens|ENST00000366956|ref|XR_247032|linc|lnc-PTPN14-1:1	hs|chr1:214530901-214530842	4580	ref|Homo sapiens protein tyrosine phosphatase, non-receptor type 14 (PTPN14), mRNA [NM_005401]	0	0.356495	49.4522	0.169937	17.8836	0	0	0	0	0	1	1	0	0	0	0	0	1	1
446	A_33_P3342720	ATP2A1	NM_173201	ref|NM_173201|ref|NM_004320|ref|NM_001286075|ens|ENST00000357084	hs|chr16:28912177-28912236	2223	ref|Homo sapiens ATPase, Ca++ transporting, cardiac muscle, fast twitch 1 (ATP2A1), transcript variant b, mRNA [NM_173201]	0	0.0729745	10.1228	0.024508	2.57914	0	0	0	0	0	1	0	0	0	0	0	0	0	0
447	ERCC-00123_60	DQ516782	DQ516782		unmapped	0	Unknown	1	0.0229401	3.1822	0.024566	2.58524	0	0	0	0	0	0	0	0	0	0	0	0	0	0
448	A_22_P00012472	lnc-PRR25-2	lnc-PRR25-2:1	linc|lnc-PRR25-2:1	hs|chr16:933816-933875	36	linc|LNCipedia lincRNA (lnc-PRR25-2), lincRNA [lnc-PRR25-2:1]	0	0.0230002	3.19054	0.0246228	2.59122	0	0	0	0	0	0	0	0	0	0	0	0	0	0
449	ERCC-00012_90	ERCC-00012_90	ERCC-00012_90			0		1	0.047939	6.64999	0.0298387	3.14012	0	0	0	0	0	1	0	0	0	0	0	0	1	0
450	A_22_P00019621	lnc-C1QTNF5-1	lnc-C1QTNF5-1:1	linc|lnc-C1QTNF5-1:1|gb|CD367206	hs|chr11:119207850-119207791	169	gb|UI-H-FT2-bjq-m-03-0-UI.s1 NCI_CGAP_FT2 Homo sapiens cDNA clone UI-H-FT2-bjq-m-03-0-UI 3', mRNA sequence [CD367206]	0	0.128448	17.8181	0.0371959	3.91436	0	0	0	0	0	1	1	0	0	0	0	0	1	0
451	A_24_P930741	EPHA10	NM_001099439	ref|NM_001099439|ens|ENST00000373048|gb|BC039363|tc|THC2606182	hs|chr1:38181838-38181779	5318	ref|Homo sapiens EPH receptor A10 (EPHA10), transcript variant 3, mRNA [NM_001099439]	0	0.0231873	3.21649	0.0248096	2.61087	0	0	0	0	0	0	0	0	0	0	0	0	0	0
452	A_23_P117852	KIAA0101	NM_014736	ref|NM_014736|ref|NM_001029989|ref|NR_109934|gb|D14657	hs|chr15:64657906-64657847	797	ref|Homo sapiens KIAA0101 (KIAA0101), transcript variant 1, mRNA [NM_014736]	0	1.36716	189.65	0.0380646	4.00579	0	0	0	0	0	1	1	0	0	0	0	0	1	0
453	A_33_P3418571	A_33_P3418571	A_33_P3418571		hs|chr20:031547512-031547571	0	Unknown	0	0.0233168	3.23445	0.0249324	2.62379	0	0	0	0	0	0	0	0	0	0	0	0	0	0
454	A_24_P94319	C1orf177	NM_152607	ref|NM_152607|ref|NM_001110533|ens|ENST00000371273|ens|ENST00000358193	hs|chr1:55280595-55280654	986	ref|Homo sapiens chromosome 1 open reading frame 177 (C1orf177), transcript variant 1, mRNA [NM_152607]	0	0.0920889	12.7744	0.0547753	5.76436	0	0	0	0	0	1	0	0	0	0	0	0	1	0
455	A_22_P00013314	ENST00000548457	ENST00000548457	ens|ENST00000548457|linc|lnc-RP11-116D17.1.1-2:2	hs|chr12:116014578-116014637	97	Unknown	0	0.0900859	12.4965	0.183045	19.263	0	0	0	0	0	1	0	0	0	0	0	0	1	1
456	A_33_P3576853	NIFK-AS1	NR_037857	ref|NR_037857|gb|AK098264|gb|CU692773|tc|THC2555357	hs|chr2:122486055-122486114	1759	ref|Homo sapiens NIFK antisense RNA 1 (NIFK-AS1), transcript variant 3, long non-coding RNA [NR_037857]	0	0.0975202	13.5278	0.0651137	6.85234	0	0	0	0	0	1	0	0	0	0	0	0	1	0
457	A_23_P67992	C1D	NM_006333	ref|NM_006333|ref|NM_173177|ref|NM_001190265|ref|NM_001190263	hs|chr2:68269682-68269623	856	ref|Homo sapiens C1D nuclear receptor corepressor (C1D), transcript variant 1, mRNA [NM_006333]	0	4.46991	620.055	5.75001	605.11	0	0	0	0	0	1	1	0	0	0	0	0	1	1
458	A_24_P26554	LYRM4	NM_020408	ref|NM_020408|ref|NM_001164841|ref|NR_104417|ref|NR_104418	hs|chr6:5108664-5108636	1057	ref|Homo sapiens LYR motif containing 4 (LYRM4), transcript variant 1, mRNA [NM_020408]	0	0.310565	43.0808	0.259869	27.3477	0	0	0	0	0	1	1	0	0	0	0	0	1	1
459	A_22_P00001302	ENST00000531798	ENST00000531798	ens|ENST00000531798|linc|lnc-ANO3-1:1	hs|chr11:26210811-26210870	141	Unknown	0	0.0236973	3.28723	0.0252644	2.65873	0	0	0	0	0	0	0	0	0	0	0	0	0	0
460	A_33_P3366141	AK094244	AK094244	gb|AK094244|tc|THC2483891	hs|chr22:32709608-32709667	530	gb|Homo sapiens cDNA FLJ36925 fis, clone BRACE2005169. [AK094244]	0	0.0237508	3.29465	0.0269335	2.83439	0	0	0	0	0	0	0	0	0	0	0	0	1	0
461	A_23_P431939	MR1	NM_001531	ref|NM_001531|ref|NM_001194999|ref|NM_001195000|ref|NM_001195035	hs|chr1:181024482-181024541	1267	ref|Homo sapiens major histocompatibility complex, class I-related (MR1), transcript variant 1, mRNA [NM_001531]	0	0.369183	51.2122	0.184038	19.3675	0	0	0	0	0	1	1	0	0	0	0	0	1	1
462	A_22_P00021042	lnc-GABPA-4	lnc-GABPA-4:2	linc|lnc-GABPA-4:2|ref|XM_003846298|ref|XM_003846631|ref|XM_003960793	hs|chr21:27940573-27940632	2413	ref|PREDICTED: Homo sapiens tigger transposable element-derived protein 1-like (LOC100996571), transcript variant X1, mRNA [XM_003846298]	0	0.0238545	3.30904	0.0253979	2.67279	0	0	0	0	0	0	0	0	0	0	0	0	0	0
463	A_23_P115346	EIF2D	NM_006893	ref|NM_006893|ref|NM_001201478|ens|ENST00000468891|ens|ENST00000484492	hs|chr1:206770531-206770472	1515	ref|Homo sapiens eukaryotic translation initiation factor 2D (EIF2D), transcript variant 1, mRNA [NM_006893]	0	1.63538	226.857	1.6954	178.418	0	0	0	0	0	1	1	0	0	0	0	0	1	1
464	A_33_P3339173	SRP9	NM_001130440	ref|NM_001130440|ref|NM_003133|ens|ENST00000366839|ens|ENST00000304786	hs|chr1:225977243-225977302	694	ref|Homo sapiens signal recognition particle 9kDa (SRP9), transcript variant 1, mRNA [NM_001130440]	0	4.16077	577.172	5.39109	567.34	0	0	0	0	0	1	1	0	0	0	0	0	1	1
465	3xSLv1	3xSLv1	3xSLv1			0		-1	0.0240024	3.32956	0.0254964	2.68316	0	0	0	0	0	0	0	0	0	0	0	0	0	0
466	A_23_P140821	PARD6A	NM_016948	ref|NM_016948|ref|NM_001037281|ens|ENST00000602727|ens|ENST00000219255	hs|chr16:67696162-67696221	743	ref|Homo sapiens par-6 family cell polarity regulator alpha (PARD6A), transcript variant 1, mRNA [NM_016948]	0	0.0930814	12.912	0.0966412	10.1702	0	0	0	0	0	1	0	0	0	0	0	0	1	0
467	A_33_P3244623	SDC4P	NR_001580	ref|NR_001580|gb|AF520746|tc|NP1163285	hs|chr22:30877337-30877278	406	ref|Homo sapiens syndecan 4 pseudogene (SDC4P), non-coding RNA [NR_001580]	0	0.0240823	3.34064	0.0255435	2.6881	0	0	0	0	0	0	0	0	0	0	0	0	0	0
468	ERCC-00042_60	DQ516783	DQ516783		unmapped	0	Unknown	1	0.0241209	3.346	0.0255583	2.68967	0	0	0	0	0	0	0	0	0	0	0	0	0	0
469	A_32_P44775	C9orf85	NM_182505	ref|NM_182505|ens|ENST00000473252|ens|ENST00000377027|ens|ENST00000479413	hs|chr9:74586446-74586505	462	ref|Homo sapiens chromosome 9 open reading frame 85 (C9orf85), mRNA [NM_182505]	0	1.20805	167.578	1.31557	138.446	0	0	0	0	0	1	1	0	0	0	0	0	1	1
470	A_33_P3347241	ANKRD20A12P	NR_046228	ref|NR_046228|ens|ENST00000399720|ens|ENST00000457997|ens|ENST00000451663	hs|chr1:142697765-142697706	1399	ref|Homo sapiens ankyrin repeat domain 20 family, member A12, pseudogene (ANKRD20A12P), non-coding RNA [NR_046228]	0	0.204904	28.4238	0.304188	32.0117	0	0	0	0	0	1	1	0	0	0	0	0	1	1
471	A_21_P0001187	ILDR2	ENST00000414590	ens|ENST00000414590|linc|lnc-ILDR2-1:1|linc|TCONS_00000666|tc|THC2654599	hs|chr1:166865212-166865153	297	ens|immunoglobulin-like domain containing receptor 2 [Source:HGNC Symbol;Acc:HGNC:18131] [ENST00000414590]	0	0.129281	17.9336	0.0255666	2.69053	0	0	0	0	0	1	1	0	0	0	0	0	0	0
472	A_33_P3287897	A_33_P3287897	A_33_P3287897		hs|chr6:120166063-120166122	0	Unknown	0	0.0242168	3.3593	0.0255562	2.68944	0	0	0	0	0	0	0	0	0	0	0	0	0	0
473	A_21_P0003021	LOC102723597	XR_427400	ref|XR_427400|ref|XR_431621|ref|XR_425630|linc|lnc-SEC22A-1:2	hs|chr3:122999330-122999389	1592	ref|PREDICTED: Homo sapiens uncharacterized LOC102723597 (LOC102723597), ncRNA [XR_427400]	0	0.0242312	3.3613	0.0408771	4.30176	0	0	0	0	0	0	0	0	0	0	0	0	1	0
474	A_24_P282108	ZZEF1	NM_015113	ref|NM_015113|ens|ENST00000381638|ref|XM_005256561|gb|AB007859	hs|chr17:3907936-3907877	11197	ref|Homo sapiens zinc finger, ZZ-type with EF-hand domain 1 (ZZEF1), mRNA [NM_015113]	0	6.61219	917.227	6.5059	684.658	0	0	0	0	0	1	1	0	0	0	0	0	1	1
475	A_21_P0008462	lnc-ABCD4-1	lnc-ABCD4-1:1	linc|lnc-ABCD4-1:1|linc|TCONS_00022796	hs|chr14:74674965-74674906	996	linc|LNCipedia lincRNA (lnc-ABCD4-1), lincRNA [lnc-ABCD4-1:1]	0	0.0724996	10.057	0.0583106	6.1364	0	0	0	0	0	1	0	0	0	0	0	0	1	0
476	A_21_P0009724	lnc-IGFL1-1	lnc-IGFL1-1:1	linc|lnc-IGFL1-1:1|linc|TCONS_00027057	hs|chr19:46704472-46704531	285	linc|LNCipedia lincRNA (lnc-IGFL1-1), lincRNA [lnc-IGFL1-1:1]	0	0.0953889	13.2321	0.072515	7.63123	0	0	0	0	0	1	0	0	0	0	0	0	1	0
477	A_21_P0004225	lnc-MTRR-4	lnc-MTRR-4:1	linc|lnc-MTRR-4:1|linc|TCONS_00009868	hs|chr5:8580380-8580439	1142	linc|LNCipedia lincRNA (lnc-MTRR-4), lincRNA [lnc-MTRR-4:1]	0	0.0242113	3.35854	0.0253916	2.67212	0	0	0	0	0	0	0	0	0	0	0	0	0	0
478	A_22_P00017277	lnc-URB1-1	lnc-URB1-1:1	linc|lnc-URB1-1:1|gb|BC034802|tc|THC2617367	hs|chr21:33678834-33678775	522	gb|Homo sapiens cDNA clone IMAGE:4824791. [BC034802]	0	0.0564764	7.83427	0.0253319	2.66584	0	0	0	0	0	1	0	0	0	0	0	0	0	0
479	A_24_P144377	DEXI	NM_014015	ref|NM_014015|ens|ENST00000331808|ens|ENST00000469379|gb|TCONS_l2_00009420	hs|chr16:11022840-11022781	1408	ref|Homo sapiens Dexi homolog (mouse) (DEXI), mRNA [NM_014015]	0	35.8839	4977.73	39.027	4107.06	0	0	0	0	0	1	1	0	0	0	0	0	1	1
480	A_23_P316637	MIR1-1HG	NM_178463	ref|NM_178463|ref|NM_001302812|ens|ENST00000370527|ens|ENST00000624914	hs|chr20:61167673-61167732	921	ref|Homo sapiens MIR1-1 host gene (MIR1-1HG), transcript variant 1, mRNA [NM_178463]	0	0.437148	60.6401	1.12409	118.296	0	0	0	0	0	1	1	0	0	0	0	0	1	1
481	A_33_P3289960	LINC00222	NR_033376	ref|NR_033376|ens|ENST00000368974|ens|ENST00000448744|linc|lnc-FOXO3-1:10	hs|chr6:109090061-109090120	893	ref|Homo sapiens long intergenic non-protein coding RNA 222 (LINC00222), long non-coding RNA [NR_033376]	0	0.0240788	3.34016	0.025103	2.64176	0	0	0	0	0	0	0	0	0	0	0	0	0	0
482	A_23_P159406	SPRR1B	NM_003125	ref|NM_003125|ens|ENST00000307098|gb|M19888|gb|M21300	hs|chr1:153005304-153005363	546	ref|Homo sapiens small proline-rich protein 1B (SPRR1B), mRNA [NM_003125]	0	0.0702796	9.74902	0.0727685	7.6579	0	0	0	0	0	1	0	0	0	0	0	0	1	0
483	A_33_P3235048	TRIM77	NM_001146162	ref|NM_001146162|ref|NM_001271942|ens|ENST00000398290	hs|chr11:89450972-89451031	1284	ref|Homo sapiens tripartite motif containing 77 (TRIM77), transcript variant 1, mRNA [NM_001146162]	0	0.0239637	3.32419	0.0248949	2.61985	0	0	0	0	0	0	0	0	0	0	0	0	0	0
484	A_21_P0008109	lnc-FARP1-1	lnc-FARP1-1:2	linc|lnc-FARP1-1:2|linc|lnc-FARP1-1:1|linc|TCONS_00021878|linc|TCONS_00021587	hs|chr13:99230338-99230397	384	linc|LNCipedia lincRNA (lnc-FARP1-1), lincRNA [lnc-FARP1-1:2]	0	0.108642	15.0706	0.101064	10.6356	0	0	0	0	0	1	0	0	0	0	0	0	1	0
485	A_21_P0008318	lnc-BRMS1L-3	lnc-BRMS1L-3:3	linc|lnc-BRMS1L-3:3|linc|lnc-BRMS1L-3:4|linc|TCONS_00022963|linc|TCONS_00022469	hs|chr14:36690617-36690676	117	linc|LNCipedia lincRNA (lnc-BRMS1L-3), lincRNA [lnc-BRMS1L-3:3]	0	0.0238104	3.30292	0.0246446	2.59351	0	0	0	0	0	0	0	0	0	0	0	0	0	0
486	A_19_P00316985	LINC00472	NR_121612	ref|NR_121612|ref|NR_026807|ref|NR_121613|ref|NR_121614	hs|chr6:72126223-72126164	909	ref|Homo sapiens long intergenic non-protein coding RNA 472 (LINC00472), transcript variant 1, long non-coding RNA [NR_121612]	0	0.243902	33.8335	0.324468	34.1459	0	0	0	0	0	1	1	0	0	0	0	0	1	1
487	A_33_P3821494	MAPK8IP2	ENST00000008876	ens|ENST00000008876|gb|AK094442|tc|THC2654246	hs|chr22:51052343-51052402	5529	ens|mitogen-activated protein kinase 8 interacting protein 2 [Source:HGNC Symbol;Acc:HGNC:6883] [ENST00000008876]	0	0.0469228	6.50902	0.194859	20.5063	0	0	0	0	0	1	0	0	0	0	0	0	1	1
488	A_33_P3407429	THC2643552	THC2643552	tc|THC2643552	hs|chr9:127159101-127159042	713	Unknown	0	0.0235091	3.26112	0.0241853	2.54517	0	0	0	0	0	0	0	0	0	0	0	0	0	0
489	A_23_P133424	SKP1	NM_006930	ref|NM_006930|ref|NM_170679|ens|ENST00000522552|gb|BC009839	hs|chr5:133493214-133493155	1566	ref|Homo sapiens S-phase kinase-associated protein 1 (SKP1), transcript variant 1, mRNA [NM_006930]	0	97.1057	13470.3	120.766	12709	0	0	0	0	0	1	1	0	0	0	0	0	1	1
490	A_33_P3355926	VAC14-AS1	NR_034083	ref|NR_034083|linc|lnc-IL34-2:2|gb|AK095020|tc|THC2483267	hs|chr16:70800399-70800458	425	ref|Homo sapiens VAC14 antisense RNA 1 (VAC14-AS1), long non-coding RNA [NR_034083]	0	0.0306875	4.2569	0.0238217	2.50692	0	0	0	0	0	1	0	0	0	0	0	0	0	0
491	DarkCorner	DarkCorner	DarkCorner			0		1	0.0231142	3.20634	0.0236192	2.4856	0	0	0	0	0	0	0	0	0	0	0	0	0	0
492	DarkCorner	DarkCorner	DarkCorner			0		1	0.0229601	3.18497	0.0234062	2.46318	0	0	0	0	0	0	0	0	0	0	0	0	0	0
493	DarkCorner	DarkCorner	DarkCorner			0		1	0.025004	3.46849	0.0249933	2.63021	0	0	0	0	0	0	0	0	0	0	0	0	0	0
494	A_21_P0014516	LOC100507406	NR_121618	ref|NR_121618|ens|ENST00000411615|linc|lnc-OLIG3-2:2|tc|THC2719752	hs|chr6:138052377-138051704	334	ref|Homo sapiens uncharacterized LOC100507406 (LOC100507406), transcript variant 1, long non-coding RNA [NR_121618]	0	0.0252576	3.50367	0.0252961	2.66207	0	0	0	0	0	0	0	0	0	0	0	0	0	0
495	A_33_P3402071	A_33_P3402071	A_33_P3402071		hs|chr11:020138946-020138887	0	Unknown	0	0.0413879	5.74124	0.0910266	9.57932	0	0	0	0	0	1	0	0	0	0	0	0	1	0
496	A_22_P00024945	lnc-BMP4-2	lnc-BMP4-2:1	linc|lnc-BMP4-2:1|linc|TCONS_00022749	hs|chr14:54652002-54651943	307	linc|LNCipedia lincRNA (lnc-BMP4-2), lincRNA [lnc-BMP4-2:1]	0	0.0257152	3.56716	0.0258649	2.72193	0	0	0	0	0	0	0	0	0	0	0	0	0	0
497	A_33_P3336514	ENST00000552123	ENST00000552123	ens|ENST00000552123|ens|ENST00000165086|ens|ENST00000534720|ref|XM_006726616	hs|chr16:29499404-29499345	204	ens|Nuclear pore complex-interacting protein family member B4 {ECO:0000313|Ensembl:ENSP00000442776}; Nuclear pore complex-interacting protein family member B5 {ECO:0000313|Ensembl:ENSP00000441759}; Uncharacterized protein {ECO:0000313|Ensembl:ENSP00000449	0	1.26654	175.691	1.46051	153.699	0	0	0	0	0	1	1	0	0	0	0	0	1	1
498	A_21_P0002845	lnc-ULK4-6	lnc-ULK4-6:1	linc|lnc-ULK4-6:1|linc|TCONS_00005763	hs|chr3:40508086-40508027	559	linc|LNCipedia lincRNA (lnc-ULK4-6), lincRNA [lnc-ULK4-6:1]	0	0.0301431	4.18138	0.0263651	2.77457	0	0	0	0	0	1	0	0	0	0	0	0	0	0
499	A_23_P142013	XAB2	NM_020196	ref|NM_020196|ens|ENST00000358368|gb|DQ893187|gb|DQ896508	hs|chr19:7687308-7687249	1551	ref|Homo sapiens XPA binding protein 2 (XAB2), mRNA [NM_020196]	0	0.145554	20.1909	0.126114	13.2718	0	0	0	0	0	1	1	0	0	0	0	0	1	0
500	A_23_P166993	EPHB1	NM_004441	ref|NM_004441|ens|ENST00000398015|gb|BC111744|gb|AK291208	hs|chr3:134978114-134978173	3481	ref|Homo sapiens EPH receptor B1 (EPHB1), mRNA [NM_004441]	0	0.026458	3.6702	0.0268049	2.82086	0	0	0	0	0	0	0	0	0	0	0	0	0	0
501	A_23_P163235	CKMT1A	NM_001015001	ref|NM_001015001|ref|NM_020990|ens|ENST00000413453|ens|ENST00000300283	hs|chr15:43988289-43988463	1110	ref|Homo sapiens creatine kinase, mitochondrial 1A (CKMT1A), mRNA [NM_001015001]	0	0.0266039	3.69044	0.0270029	2.84169	0	0	0	0	0	0	0	0	0	0	0	0	0	0
502	A_23_P350617	KLB	NM_175737	ref|NM_175737|ens|ENST00000257408|ref|XM_005262644|gb|AB079373	hs|chr4:39450122-39450181	3047	ref|Homo sapiens klotho beta (KLB), mRNA [NM_175737]	0	0.0267395	3.70924	0.0271864	2.861	0	0	0	0	0	0	0	0	0	0	0	0	0	0
503	A_21_P0012575	XLOC_l2_010601	TCONS_l2_00020442	linc|TCONS_l2_00020442	hs|chr4:19535210-19566474	8	linc|BROAD Institute lincRNA (XLOC_l2_010601), lincRNA [TCONS_l2_00020442]	0	0.0268611	3.72611	0.0273647	2.87976	0	0	0	0	0	0	0	0	0	0	0	0	0	0
504	A_21_P0004478	LOC102724758	XR_425942	ref|XR_425942|ref|XR_427821|ref|XR_431951|linc|lnc-MGAT1-2:2	hs|chr5:180254027-180253968	396	ref|PREDICTED: Homo sapiens uncharacterized LOC102724758 (LOC102724758), ncRNA [XR_425942]	0	0.469299	65.1	1.16538	122.641	0	0	0	0	0	1	1	0	0	0	0	0	1	1
505	A_33_P3338559	RBBP4	NM_005610	ref|NM_005610|ref|NM_001135255|ref|NM_001135256|ens|ENST00000373493	hs|chr1:33146199-33146258	2329	ref|Homo sapiens retinoblastoma binding protein 4 (RBBP4), transcript variant 1, mRNA [NM_005610]	0	11.5306	1599.49	13.7145	1443.27	0	0	0	0	0	1	1	0	0	0	0	0	1	1
506	A_24_P332926	SUGP2	NM_014884	ref|NM_014884|ens|ENST00000337018|ens|ENST00000598240|ens|ENST00000330854	hs|chr19:19115001-19112449	3050	ref|Homo sapiens SURP and G patch domain containing 2 (SUGP2), transcript variant 2, mRNA [NM_014884]	0	4.58158	635.547	3.71976	391.455	0	0	0	0	0	1	1	0	0	0	0	0	1	1
507	A_33_P3419567	RAD21L1	NM_001136566	ref|NM_001136566|ens|ENST00000402452|ens|ENST00000409241|gb|BC157891	hs|chr20:1223430-1223489	1116	ref|Homo sapiens RAD21-like 1 (S. pombe) (RAD21L1), mRNA [NM_001136566]	0	0.0272161	3.77535	0.0278806	2.93406	0	0	0	0	0	0	0	0	0	0	0	0	0	0
508	A_33_P3308764	RXRG	NR_033824	ref|NR_033824|ens|ENST00000465764|tc|THC2482335	hs|chr1:165406225-165406166	724	ref|Homo sapiens retinoid X receptor, gamma (RXRG), transcript variant 2, non-coding RNA [NR_033824]	0	0.138395	19.1978	0.171621	18.0608	0	0	0	0	0	1	1	0	0	0	0	0	1	1
509	ERCC-00077_121	ERCC-00077_121	ERCC-00077_121			0		1	0.0273219	3.79003	0.028061	2.95304	0	0	0	0	0	0	0	0	0	0	0	0	0	0
510	A_33_P3325758	lnc-SPATC1-1	lnc-SPATC1-1:2	linc|lnc-SPATC1-1:2|ref|XM_001714032|ref|XM_003120089|ref|XM_003960435	hs|chr8:145106036-145106095	1002	ref|PREDICTED: Homo sapiens sphingomyelin phosphodiesterase 5 (SMPD5), mRNA [XM_001714032]	0	0.027355	3.79462	0.0281355	2.96088	0	0	0	0	0	0	0	0	0	0	0	0	0	0
511	A_21_P0001688	lnc-PTGFR-1	lnc-PTGFR-1:1	linc|lnc-PTGFR-1:1|linc|lnc-PTGFR-1:2|linc|TCONS_00002073|linc|TCONS_00000999	hs|chr1:78689353-78691008	27	linc|LNCipedia lincRNA (lnc-PTGFR-1), lincRNA [lnc-PTGFR-1:1]	0	0.0273809	3.79821	0.103166	10.8568	0	0	0	0	0	0	0	0	0	0	0	0	1	0
512	3xSLv1	3xSLv1	3xSLv1			0		-1	0.0273929	3.79987	0.0282463	2.97254	0	0	0	0	0	0	0	0	0	0	0	0	0	0
513	A_19_P00802587	ENST00000435044	ENST00000435044	ens|ENST00000435044|linc|lnc-RP11-90M5.1.1-3:1|linc|TCONS_l2_00007378|linc|TCONS_l2_00006770	hs|chr13:30728278-30728484	75	ens|long intergenic non-protein coding RNA 385 [Source:HGNC Symbol;Acc:HGNC:42713] [ENST00000435044]	0	0.0273969	3.80043	0.0629377	6.62334	0	0	0	0	0	0	0	0	0	0	0	0	1	0
514	A_23_P364567	CLRN1	NM_052995	ref|NM_052995|ens|ENST00000468836|ens|ENST00000472224|ens|ENST00000328863	hs|chr3:150659445-150659386	520	ref|Homo sapiens clarin 1 (CLRN1), transcript variant 4, mRNA [NM_052995]	0	0.0273913	3.79965	0.0283075	2.97898	0	0	0	0	0	0	0	0	0	0	0	0	0	0
515	A_24_P942030	VAMP4	NM_003762	ref|NM_003762|ref|NM_001185127|ref|NR_033704|ens|ENST00000236192	hs|chr1:171670045-171669986	4405	ref|Homo sapiens vesicle-associated membrane protein 4 (VAMP4), transcript variant 1, mRNA [NM_003762]	0	0.223151	30.955	0.181351	19.0847	0	0	0	0	0	1	1	0	0	0	0	0	1	1
516	A_22_P00025312	lnc-KBTBD3-1	lnc-KBTBD3-1:2	linc|lnc-KBTBD3-1:2|tc|THC2783754	hs|chr11:105956776-105956717	766	tc|2C43_A Chain A, Structure Of Aminoadipate-Semialdehyde Dehydrogenase- Phosphopantetheinyl Transferase In Complex With Coenzyme A. {Homo sapiens} (exp=-1; wgp=0; cg=0), partial (7%) [THC2783754]	0	0.0273515	3.79413	0.0498009	5.24087	0	0	0	0	0	0	0	0	0	0	0	0	1	0
517	A_23_P157007	TMEM176B	NM_014020	ref|NM_014020|ref|NM_001101311|ref|NM_001101312|ref|NM_001101314	hs|chr7:150489208-150489149	1028	ref|Homo sapiens transmembrane protein 176B (TMEM176B), transcript variant 1, mRNA [NM_014020]	0	5.42725	752.855	3.40176	357.989	0	0	0	0	0	1	1	0	0	0	0	0	1	1
518	A_33_P3268838	CPEB1	NM_001288819	ref|NM_001288819|ref|NM_030594|ref|NM_001079535|ref|NM_001079533	hs|chr15:83212038-83211979	3443	ref|Homo sapiens cytoplasmic polyadenylation element binding protein 1 (CPEB1), transcript variant 5, mRNA [NM_001288819]	0	0.307319	42.6306	0.244993	25.7822	0	0	0	0	0	1	1	0	0	0	0	0	1	1
519	A_19_P00318404	LINC00989	NR_038826	ref|NR_038826|ens|ENST00000515544|ens|ENST00000508174|linc|lnc-BMP2K-3:2	hs|chr4:80497542-80497601	1981	ref|Homo sapiens long intergenic non-protein coding RNA 989 (LINC00989), long non-coding RNA [NR_038826]	0	0.581779	80.703	1.22766	129.195	0	0	0	0	0	1	1	0	0	0	0	0	1	1
520	A_24_P686965	SH2D5	NM_001103161	ref|NM_001103161|ref|NM_001103160|ens|ENST00000375031|ens|ENST00000460804	hs|chr1:21046321-21046262	3737	ref|Homo sapiens SH2 domain containing 5 (SH2D5), transcript variant 1, mRNA [NM_001103161]	0	3.90337	541.467	0.382586	40.262	0	0	0	0	0	1	1	0	0	0	0	0	1	1
521	A_22_P00021375	ENST00000451118	ENST00000451118	ens|ENST00000451118|linc|lnc-WNT7B-1:1|linc|TCONS_00029490|gb|BU596489	hs|chr22:46272224-46272165	459	gb|AGENCOURT_8943761 NIH_MGC_142 Homo sapiens cDNA clone IMAGE:6453069 5', mRNA sequence [BU596489]	0	0.0271163	3.7615	0.0282257	2.97037	0	0	0	0	0	0	0	0	0	0	0	0	0	0
522	A_22_P00001752	lnc-ATOH8-2	lnc-ATOH8-2:9	linc|lnc-ATOH8-2:9|gb|BC056236|tc|THC2500653	hs|chr2:86118220-86118279	182	gb|Homo sapiens cDNA clone IMAGE:4618599, partial cds. [BC056236]	0	0.0270478	3.75201	0.0281775	2.9653	0	0	0	0	0	0	0	0	0	0	0	0	0	0
523	A_33_P3379004	AK130723	AK130723	gb|AK130723|tc|THC2490351	hs|chr13:99205558-99205499	1061	gb|Homo sapiens cDNA FLJ27213 fis, clone SYN03652. [AK130723]	0	0.354778	49.214	0.492828	51.8635	0	0	0	0	0	1	1	0	0	0	0	0	1	1
524	A_23_P408473	MROH1	NM_032450	ref|NM_032450|ref|NM_001288814|ens|ENST00000528919|ens|ENST00000326134	hs|chr8:145315830-145315889	4793	ref|Homo sapiens maestro heat-like repeat family member 1 (MROH1), transcript variant 1, mRNA [NM_032450]	0	0.624728	86.6608	0.417107	43.8948	0	0	0	0	0	1	1	0	0	0	0	0	1	1
525	A_22_P00022416	LOC102724548	XR_425157	ref|XR_425157|ref|XR_426710|linc|lnc-ANKRD13C-1:1|gb|BU160115	hs|chr1:70825523-70825464	247	ref|PREDICTED: Homo sapiens uncharacterized LOC102724548 (LOC102724548), ncRNA [XR_425157]	0	0.0268134	3.71949	0.0280078	2.94744	0	0	0	0	0	0	0	0	0	0	0	0	0	0
526	A_22_P00006933	lnc-GATAD2B-1	lnc-GATAD2B-1:1	linc|lnc-GATAD2B-1:1|tc|THC2557826	hs|chr1:153724636-153724577	16	linc|LNCipedia lincRNA (lnc-GATAD2B-1), lincRNA [lnc-GATAD2B-1:1]	0	0.0267251	3.70724	0.027935	2.93979	0	0	0	0	0	0	0	0	0	0	0	0	0	0
527	A_21_P0003909	lnc-RP11-487E13.1.1-1	lnc-RP11-487E13.1.1-1:3	linc|lnc-RP11-487E13.1.1-1:3|linc|TCONS_00009176	hs|chr4:178147759-178134766	402	linc|LNCipedia lincRNA (lnc-RP11-487E13.1.1-1), lincRNA [lnc-RP11-487E13.1.1-1:3]	0	0.0266328	3.69443	0.0416652	4.3847	0	0	0	0	0	0	0	0	0	0	0	0	1	0
528	A_21_P0007524	lnc-GABARAPL1-1	lnc-GABARAPL1-1:1	linc|lnc-GABARAPL1-1:1|linc|TCONS_00020330	hs|chr12:10412870-10412929	208	linc|LNCipedia lincRNA (lnc-GABARAPL1-1), lincRNA [lnc-GABARAPL1-1:1]	0	0.186528	25.8748	0.220627	23.218	0	0	0	0	0	1	1	0	0	0	0	0	1	1
529	A_23_P200579	CELA3B	NM_007352	ref|NM_007352|ref|NM_005747|ens|ENST00000290122|ens|ENST00000337107	hs|chr1:22313165-22315802	898	ref|Homo sapiens chymotrypsin-like elastase family, member 3B (CELA3B), mRNA [NM_007352]	0	0.0264368	3.66726	0.0276924	2.91425	0	0	0	0	0	0	0	0	0	0	0	0	0	0
530	A_22_P00011105	lnc-NUDT16-1	lnc-NUDT16-1:1	linc|lnc-NUDT16-1:1	hs|chr3:131239630-131239689	480	linc|LNCipedia lincRNA (lnc-NUDT16-1), lincRNA [lnc-NUDT16-1:1]	0	0.0263319	3.6527	0.0309786	3.26008	0	0	0	0	0	0	0	0	0	0	0	0	1	0
531	A_22_P00024708	lnc-SRD5A3-2	lnc-SRD5A3-2:1	linc|lnc-SRD5A3-2:1|gb|DB536005	hs|chr4:55939131-55939190	122	gb|DB536005 RIKEN full-length enriched human cDNA library, hippocampus Homo sapiens cDNA clone H023034B17 3', mRNA sequence [DB536005]	0	0.026226	3.63801	0.027512	2.89527	0	0	0	0	0	0	0	0	0	0	0	0	0	0
532	A_21_P0012909	XLOC_l2_012071	TCONS_l2_00022934	linc|TCONS_l2_00022934	hs|chr5:67725640-67725581	849	linc|BROAD Institute lincRNA (XLOC_l2_012071), lincRNA [TCONS_l2_00022934]	0	0.0261234	3.62378	0.0274163	2.88519	0	0	0	0	0	0	0	0	0	0	0	0	0	0
533	A_21_P0005464	lnc-FTSJ2-1	lnc-FTSJ2-1:1	linc|lnc-FTSJ2-1:1|linc|TCONS_00013673	hs|chr7:2360784-2360725	262	linc|LNCipedia lincRNA (lnc-FTSJ2-1), lincRNA [lnc-FTSJ2-1:1]	0	0.0260062	3.60752	0.0549427	5.78198	0	0	0	0	0	0	0	0	0	0	0	0	1	0
534	A_22_P00020711	ENST00000533591	ENST00000533591	ens|ENST00000533591|linc|lnc-GAS2-2:2|gb|CF139581	hs|chr11:23224646-23224705	623	gb|UI-HF-CB0-aoz-f-03-0-UI.r1 NIH_MGC_210 Homo sapiens cDNA clone IMAGE:3097084 5', mRNA sequence [CF139581]	0	0.0258963	3.59227	0.0483555	5.08876	0	0	0	0	0	0	0	0	0	0	0	0	1	0
535	A_22_P00018728	LOC101928817	XR_245804	ref|XR_245804|ref|XR_248019|ref|XR_253293|ref|XR_245803	hs|chr14:89830984-89831043	683	ref|PREDICTED: Homo sapiens uncharacterized LOC101928817 (LOC101928817), transcript variant X2, ncRNA [XR_245804]	0	0.0257813	3.57632	0.0271156	2.85355	0	0	0	0	0	0	0	0	0	0	0	0	0	0
536	A_23_P16652	ZNF555	NM_152791	ref|NM_152791|ref|NM_001172775|ens|ENST00000334241|gb|AK093163	hs|chr19:2853940-2853999	2014	ref|Homo sapiens zinc finger protein 555 (ZNF555), transcript variant 1, mRNA [NM_152791]	0	1.56055	216.476	2.04214	214.908	0	0	0	0	0	1	1	0	0	0	0	0	1	1
537	A_24_P696761	LEMD1	NM_001001552	ref|NM_001001552|ref|NM_001199050|ref|NM_001199051|ref|NM_001199052	hs|chr1:205350823-205350764	501	ref|Homo sapiens LEM domain containing 1 (LEMD1), transcript variant 3, mRNA [NM_001001552]	0	0.0255496	3.54418	0.0268963	2.83047	0	0	0	0	0	0	0	0	0	0	0	0	0	0
538	A_22_P00018850	LOC101927207	NR_110805	ref|NR_110805|ens|ENST00000509950|linc|lnc-PHB-1:1|gb|AK097622	hs|chr17:47537982-47537923	1129	ref|Homo sapiens uncharacterized LOC101927207 (LOC101927207), long non-coding RNA [NR_110805]	0	0.0254366	3.52851	0.0391685	4.12195	0	0	0	0	0	0	0	0	0	0	0	0	1	0
539	A_21_P0001607	lnc-UCHL5-1	lnc-UCHL5-1:1	linc|lnc-UCHL5-1:1|linc|TCONS_00001765	hs|chr1:192921501-192921442	1061	linc|LNCipedia lincRNA (lnc-UCHL5-1), lincRNA [lnc-UCHL5-1:1]	0	0.0253152	3.51166	0.0266817	2.80789	0	0	0	0	0	0	0	0	0	0	0	0	0	0
540	A_23_P47904	CCDC65	NM_033124	ref|NM_033124|ref|NM_001286957|ens|ENST00000552188|ens|ENST00000547861	hs|chr12:49312491-49312550	1057	ref|Homo sapiens coiled-coil domain containing 65 (CCDC65), transcript variant 1, mRNA [NM_033124]	0	0.0252037	3.4962	0.0606676	6.38444	0	0	0	0	0	0	0	0	0	0	0	0	1	0
541	A_21_P0003741	lnc-PHOX2B-2	lnc-PHOX2B-2:2	linc|lnc-PHOX2B-2:2|linc|TCONS_00008475	hs|chr4:41874911-41874852	424	linc|LNCipedia lincRNA (lnc-PHOX2B-2), lincRNA [lnc-PHOX2B-2:2]	0	0.143073	19.8467	0.344138	36.2159	0	0	0	0	0	1	1	0	0	0	0	0	1	1
542	A_23_P50710	CYP4F2	NM_001082	ref|NM_001082|ens|ENST00000587671|ens|ENST00000011989|ens|ENST00000221700	hs|chr19:16001171-16000494	693	ref|Homo sapiens cytochrome P450, family 4, subfamily F, polypeptide 2 (CYP4F2), mRNA [NM_001082]	0	0.0249602	3.46242	0.0596526	6.27763	0	0	0	0	0	0	0	0	0	0	0	0	1	0
543	A_24_P213120	TRIM64	NM_001136486	ref|NM_001136486|ref|NM_001164397|ref|NM_001206631|ens|ENST00000531233	hs|chr11:89706584-89706643	876	ref|Homo sapiens tripartite motif containing 64 (TRIM64), mRNA [NM_001136486]	0	0.0248437	3.44627	0.0262292	2.76027	0	0	0	0	0	0	0	0	0	0	0	0	0	0
544	A_23_P52336	UNC5B	NM_170744	ref|NM_170744|ref|NM_001244889|ens|ENST00000335350|ens|ENST00000373192	hs|chr10:73059597-73059656	3851	ref|Homo sapiens unc-5 homolog B (C. elegans) (UNC5B), transcript variant 1, mRNA [NM_170744]	0	3.66146	507.909	2.53213	266.473	0	0	0	0	0	1	1	0	0	0	0	0	1	1
545	A_33_P6570282	LINC00674	NR_027418	ref|NR_027418|ens|ENST00000578200|ens|ENST00000435469|linc|lnc-KPNA2-1:1	hs|chr17:66099130-66099189	451	ref|Homo sapiens long intergenic non-protein coding RNA 674 (LINC00674), long non-coding RNA [NR_027418]	0	2.55763	354.789	3.28921	346.144	0	0	0	0	0	1	1	0	0	0	0	0	1	1
546	A_24_P314585	ERAS	ENST00000338270	ens|ENST00000338270|gb|AB093575|tc|THC2488317	hs|chrX:48688430-48688489	1147	ens|ES cell expressed Ras [Source:HGNC Symbol;Acc:HGNC:5174] [ENST00000338270]	0	0.0245004	3.39864	0.0259114	2.72683	0	0	0	0	0	0	0	0	0	0	0	0	0	0
547	A_21_P0003983	ENST00000511054	ENST00000511054	ens|ENST00000511054|linc|lnc-NPR3-2:1|linc|TCONS_00009376|tc|THC2719188	hs|chr5:33009308-33009367	208	Unknown	0	0.0243861	3.38278	0.025801	2.7152	0	0	0	0	0	0	0	0	0	0	0	0	0	0
548	A_21_P0000504	RNU6ATAC	NR_023344	ref|NR_023344|gb|U62823|tc|THC2534637|tc|THC2655516	hs|chr9:137029621-137029562	65	ref|Homo sapiens RNA, U6atac small nuclear (U12-dependent splicing) (RNU6ATAC), small nuclear RNA [NR_023344]	0	0.895282	124.191	0.884123	93.042	0	0	0	0	0	1	1	0	0	0	0	0	1	1
549	A_33_P3351622	MYO3A	ENST00000376301	ens|ENST00000376301	hs|chr10:26305860-26305919	630	ens|myosin IIIA [Source:HGNC Symbol;Acc:HGNC:7601] [ENST00000376301]	0	0.0241668	3.35237	0.0255899	2.69299	0	0	0	0	0	0	0	0	0	0	0	0	0	0
550	A_33_P3251108	SLC33A1	NM_001190992	ref|NM_001190992|ens|ENST00000359479|gb|BC014416|gb|D88152	hs|chr3:155546028-155544607	2082	ref|Homo sapiens solute carrier family 33 (acetyl-CoA transporter), member 1 (SLC33A1), transcript variant 2, mRNA [NM_001190992]	0	0.875485	121.445	0.636949	67.0303	0	0	0	0	0	1	1	0	0	0	0	0	1	1
551	A_33_P3332547	IQCJ-SCHIP1	NM_001197113	ref|NM_001197113|ref|NM_001197114|ref|NM_014575|ref|NM_001197107	hs|chr3:159606672-159606731	1666	ref|Homo sapiens IQCJ-SCHIP1 readthrough (IQCJ-SCHIP1), transcript variant 1, mRNA [NM_001197113]	0	11.7786	1633.9	16.4158	1727.54	0	0	0	0	0	1	1	0	0	0	0	0	1	1
552	A_19_P00322850	LOC102467147	NR_104664	ref|NR_104664|ens|ENST00000511661|ens|ENST00000506836|linc|lnc-CTC-236F12.4.1-1:1	hs|chr5:55763605-55763546	251	ref|Homo sapiens uncharacterized LOC102467147 (LOC102467147), long non-coding RNA [NR_104664]	0	0.0238471	3.30802	0.0252835	2.66075	0	0	0	0	0	0	0	0	0	0	0	0	0	0
553	A_22_P00018897	ENST00000453798	ENST00000453798	ens|ENST00000453798|linc|lnc-UNCX-1:1|linc|TCONS_00012938|gb|BX107688	hs|chr7:1307052-1307111	63	gb|BX107688 Soares_NFL_T_GBC_S1 Homo sapiens cDNA clone IMAGp998J234013, mRNA sequence [BX107688]	0	0.144644	20.0647	0.126578	13.3206	0	0	0	0	0	1	1	0	0	0	0	0	1	1
554	A_21_P0010369	ENST00000453866	ENST00000453866	ens|ENST00000453866|linc|lnc-FAM19A5-2:3|linc|TCONS_00029440|gb|XR_109739	hs|chr22:48845134-48846953	432	gb|PREDICTED: Homo sapiens uncharacterized LOC100506877 (LOC100506877), misc_RNA [XR_109739]	0	0.0236473	3.2803	0.0250912	2.64051	0	0	0	0	0	0	0	0	0	0	0	0	0	0
555	A_32_P155364	RPL7	NM_000971	ref|NM_000971|ens|ENST00000352983|ref|XM_006716463|linc|TCONS_l2_00030166	hs|chr8:74203307-74202911	740	ref|Homo sapiens ribosomal protein L7 (RPL7), mRNA [NM_000971]	0	236.33	32783.1	162.807	17133.2	0	0	0	0	0	1	1	0	0	0	0	0	1	1
556	A_23_P125233	CNN1	NM_001299	ref|NM_001299|ens|ENST00000252456|ref|XM_005259741|ref|XM_006722648	hs|chr19:11661005-11661064	1452	ref|Homo sapiens calponin 1, basic, smooth muscle (CNN1), mRNA [NM_001299]	0	405.335	56227.1	160.27	16866.2	0	0	0	0	0	1	1	0	0	0	0	0	1	1
557	A_33_P3337034	PRPF4B	NM_003913	ref|NM_003913|ens|ENST00000466185|ens|ENST00000481109|ens|ENST00000463634	hs|chr6:4056609-4056668	2611	ref|Homo sapiens pre-mRNA processing factor 4B (PRPF4B), mRNA [NM_003913]	0	0.998298	138.482	0.979724	103.103	0	0	0	0	0	1	1	0	0	0	0	0	1	1
558	A_33_P3217470	LOC101928259	NR_110391	ref|NR_110391|linc|lnc-DMRTC1B-1:1|tc|THC2649461	hs|chrX:71932130-71932189	538	ref|Homo sapiens uncharacterized LOC101928259 (LOC101928259), long non-coding RNA [NR_110391]	0	0.0232731	3.22839	0.0247305	2.60255	0	0	0	0	0	0	0	0	0	0	0	0	0	0
559	A_23_P424051	SLC25A48	NM_145282	ref|NM_145282|ens|ENST00000412661|gb|BC025747|tc|THC2479486	hs|chr5:135188483-135223752	565	ref|Homo sapiens solute carrier family 25, member 48 (SLC25A48), mRNA [NM_145282]	0	0.0231854	3.21623	0.0246453	2.59358	0	0	0	0	0	0	0	0	0	0	0	0	0	0
560	A_23_P368393	SF3B1	NM_001005526	ref|NM_001005526|ens|ENST00000414963|ens|ENST00000409915|ens|ENST00000414174	hs|chr2:198285791-198285246	309	ref|Homo sapiens splicing factor 3b, subunit 1, 155kDa (SF3B1), transcript variant 2, mRNA [NM_001005526]	0	1.63367	226.62	1.67936	176.73	0	0	0	0	0	1	1	0	0	0	0	0	1	1
561	A_21_P0008780	lnc-VPS33B-2	lnc-VPS33B-2:1	linc|lnc-VPS33B-2:1|linc|TCONS_00023783	hs|chr15:92346303-92346244	349	linc|LNCipedia lincRNA (lnc-VPS33B-2), lincRNA [lnc-VPS33B-2:1]	0	0.0230169	3.19285	0.0244857	2.57679	0	0	0	0	0	0	0	0	0	0	0	0	0	0
562	A_21_P0001376	lnc-TTC24-1	lnc-TTC24-1:1	linc|lnc-TTC24-1:1|linc|TCONS_00001172	hs|chr1:156483049-156483108	1143	linc|LNCipedia lincRNA (lnc-TTC24-1), lincRNA [lnc-TTC24-1:1]	0	0.0962076	13.3457	0.0244134	2.56918	0	0	0	0	0	1	0	0	0	0	0	0	0	0
563	A_22_P00009207	LOC100506457	ENST00000429878	ens|ENST00000429878|linc|lnc-LPIN1-1:2|linc|lnc-LPIN1-1:1|linc|TCONS_00003579	hs|chr2:12005977-12006036	124	Unknown	0	0.0228665	3.17198	0.0243385	2.5613	0	0	0	0	0	0	0	0	0	0	0	0	0	0
564	A_21_P0012654	LOC101928803	XR_251551	ref|XR_251551|ref|XR_250588|ref|XR_241682|gb|TCONS_l2_00021057	hs|chr4:9153631-9153119	787	ref|PREDICTED: Homo sapiens uncharacterized LOC101928803 (LOC101928803), transcript variant X2, ncRNA [XR_251551]	0	5.21694	723.681	3.54134	372.679	0	0	0	0	0	1	1	0	0	0	0	0	1	1
565	A_21_P0014033	ENST00000575066	ENST00000575066	ens|ENST00000575066|ens|ENST00000416477|ens|ENST00000451150	hs|chr10:90714-90773	101	Unknown	0	0.102968	14.2835	0.135311	14.2396	0	0	0	0	0	1	0	0	0	0	0	0	1	1
566	A_21_P0011354	XLOC_l2_004844	TCONS_l2_00008932	linc|TCONS_l2_00008932|tc|THC2500351	hs|chr15:23186602-23186543	3821	linc|BROAD Institute lincRNA (XLOC_l2_004844), lincRNA [TCONS_l2_00008932]	0	10.8237	1501.44	12.4978	1315.23	0	0	0	0	0	1	1	0	0	0	0	0	1	1
567	A_23_P427703	MT1L	NR_001447	ref|NR_001447|ens|ENST00000565768|gb|X97261|gb|BC070351	hs|chr16:56652580-56652639	275	ref|Homo sapiens metallothionein 1L (gene/pseudogene) (MT1L), non-coding RNA [NR_001447]	0	107.106	14857.6	34.4845	3629.03	0	0	0	0	0	1	1	0	0	0	0	0	1	1
568	A_33_P3224505	LOC100131099	AK126083	gb|AK126083|gb|AK125931|tc|THC2481838	hs|chr20:60978020-60977961	2179	gb|Homo sapiens cDNA FLJ44095 fis, clone TESTI4042444. [AK126083]	0	0.0225395	3.12663	0.0240268	2.52849	0	0	0	0	0	0	0	0	0	0	0	0	0	0
569	A_22_P00015881	TCEAL3	ENST00000477014	ens|ENST00000477014|linc|lnc-TCEAL1-1:1|linc|TCONS_00017446	hs|chrX:102883527-102883586	680	ens|transcription elongation factor A (SII)-like 3 [Source:HGNC Symbol;Acc:HGNC:28247] [ENST00000477014]	0	0.0275105	3.81619	0.0239737	2.52291	0	0	0	0	0	1	0	0	0	0	0	0	0	0
570	A_22_P00003249	CISTR	NR_104332	ref|NR_104332|ref|NR_104333|ens|ENST00000570015|linc|lnc-CALCOCO1-1:3	hs|chr12:54144497-54144438	589	ref|Homo sapiens chondrogenesis-associated transcript (CISTR), transcript variant 1, long non-coding RNA [NR_104332]	0	0.0945822	13.1202	0.0773109	8.13593	0	0	0	0	0	1	0	0	0	0	0	0	1	0
571	A_21_P0003575	ENST00000508998	ENST00000508998	ens|ENST00000508998|ens|ENST00000510639|linc|lnc-DRD5-10:8|linc|lnc-DRD5-10:4	hs|chr4:11773345-11773404	445	Unknown	0	0.0333348	4.62413	0.0238817	2.51323	0	0	0	0	0	1	0	0	0	0	0	0	0	0
572	A_22_P00021451	ENST00000515614	ENST00000515614	ens|ENST00000515614|linc|lnc-FBXL14-1:1	hs|chr12:1609771-1609712	2336	ens|long intergenic non-protein coding RNA 942 [Source:HGNC Symbol;Acc:HGNC:48636] [ENST00000515614]	0	0.022337	3.09853	0.0251626	2.64802	0	0	0	0	0	0	0	0	0	0	0	0	1	0
573	A_23_P61447	ETFDH	NM_004453	ref|NM_004453|ref|NM_001281737|ref|NM_001281738|ens|ENST00000506422	hs|chr4:159629645-159629704	2175	ref|Homo sapiens electron-transferring-flavoprotein dehydrogenase (ETFDH), transcript variant 1, mRNA [NM_004453]	0	38.677	5365.18	85.9015	9039.97	0	0	0	0	0	1	1	0	0	0	0	0	1	1
574	A_24_P355967	HTR2A	NM_000621	ref|NM_000621|ref|NM_001165947|ens|ENST00000542664|ens|ENST00000543956	hs|chr13:47407996-47407937	3122	ref|Homo sapiens 5-hydroxytryptamine (serotonin) receptor 2A, G protein-coupled (HTR2A), transcript variant 1, mRNA [NM_000621]	0	0.0365133	5.06504	0.0237641	2.50085	0	0	0	0	0	1	0	0	0	0	0	0	0	0
575	A_32_P86245	EFHC1	NM_018100	ref|NM_018100|ref|NM_001172420|ref|NR_033327|ens|ENST00000538167	hs|chr6:52360211-52360270	5209	ref|Homo sapiens EF-hand domain (C-terminal) containing 1 (EFHC1), transcript variant A, mRNA [NM_018100]	0	0.102799	14.2601	0.0862344	9.07501	0	0	0	0	0	1	0	0	0	0	0	0	1	0
576	A_22_P00013240	LOC100507283	NR_103862	ref|NR_103862|linc|lnc-ROBO3-2:1|linc|lnc-ROBO3-2:2|gb|BC036195	hs|chr11:124671090-124671149	766	ref|Homo sapiens uncharacterized LOC100507283 (LOC100507283), long non-coding RNA [NR_103862]	0	0.0276462	3.83502	0.0392418	4.12967	0	0	0	0	0	1	0	0	0	0	0	0	1	0
577	A_24_P291401	TMEM150A	NM_001031738	ref|NM_001031738|ref|NR_033179|ens|ENST00000422458|ens|ENST00000463363	hs|chr2:85826387-85826328	836	ref|Homo sapiens transmembrane protein 150A (TMEM150A), transcript variant 1, mRNA [NM_001031738]	0	0.362174	50.24	0.305628	32.1632	0	0	0	0	0	1	1	0	0	0	0	0	1	1
578	A_22_P00009974	SNAP25-AS1	NR_040710	ref|NR_040710|linc|lnc-MKKS-3:4|linc|lnc-MKKS-3:3|gb|AK124961	hs|chr20:10199944-10199885	210	ref|Homo sapiens SNAP25 antisense RNA 1 (SNAP25-AS1), long non-coding RNA [NR_040710]	0	0.0669889	9.29254	0.0483098	5.08396	0	0	0	0	0	1	0	0	0	0	0	0	1	0
579	A_21_P0005615	LOC101929622	NR_125820	ref|NR_125820|ref|XR_426298|ref|XR_428333|ref|XR_432297	hs|chr8:37590949-37591008	902	ref|Homo sapiens uncharacterized LOC101929622 (LOC101929622), long non-coding RNA [NR_125820]	0	0.0221127	3.06742	0.0236406	2.48785	0	0	0	0	0	0	0	0	0	0	0	0	0	0
580	A_23_P19115	GSPT2	NM_018094	ref|NM_018094|ens|ENST00000340438|gb|AK298868|gb|AK001303	hs|chrX:51488586-51488645	2105	ref|Homo sapiens G1 to S phase transition 2 (GSPT2), mRNA [NM_018094]	0	1.17312	162.732	1.34782	141.84	0	0	0	0	0	1	1	0	0	0	0	0	1	1
581	A_23_P35045	ARHGAP30	NM_001025598	ref|NM_001025598|ref|NM_001287600|ref|NM_001287602|ref|NM_181720	hs|chr1:161017294-161017235	3862	ref|Homo sapiens Rho GTPase activating protein 30 (ARHGAP30), transcript variant 1, mRNA [NM_001025598]	0	0.265679	36.8544	0.115747	12.1808	0	0	0	0	0	1	1	0	0	0	0	0	1	0
582	A_24_P227585	GPALPP1	NM_018559	ref|NM_018559|ens|ENST00000379151|ref|XM_005266444|gb|AK304669	hs|chr13:45589665-45589724	741	ref|Homo sapiens GPALPP motifs containing 1 (GPALPP1), mRNA [NM_018559]	0	0.842003	116.801	0.846784	89.1125	0	0	0	0	0	1	1	0	0	0	0	0	1	1
583	A_22_P00002974	lnc-C6orf118-1	lnc-C6orf118-1:2	linc|lnc-C6orf118-1:2|linc|TCONS_00011240|gb|AK090788|tc|THC2516532	hs|chr6:165206923-165206864	1003	gb|Homo sapiens cDNA FLJ33469 fis, clone BRAMY2002005. [AK090788]	0	0.101393	14.0649	0.103127	10.8528	0	0	0	0	0	1	0	0	0	0	0	0	1	0
584	A_22_P00019241	KCNQ5-AS1	NR_046621	ref|NR_046621|linc|lnc-RP11-257K9.7.1-1:1	hs|chr6:73845069-73845010	816	ref|Homo sapiens KCNQ5 antisense RNA 1 (KCNQ5-AS1), long non-coding RNA [NR_046621]	0	0.0220584	3.05989	0.0236065	2.48427	0	0	0	0	0	0	0	0	0	0	0	0	0	0
585	A_33_P3339070	LINC00704	NR_024475	ref|NR_024475|ens|ENST00000430998|linc|lnc-AKR1C2-4:3|gb|BC048320	hs|chr10:4692436-4692377	1334	ref|Homo sapiens long intergenic non-protein coding RNA 704 (LINC00704), long non-coding RNA [NR_024475]	0	0.109281	15.1593	0.0236098	2.48461	0	0	0	0	0	1	0	0	0	0	0	0	0	0
586	A_22_P00017436	GNA14-AS1	NR_121184	ref|NR_121184|linc|lnc-VPS13A-1:1|gb|BC043514|tc|THC2616597	hs|chr9:80132956-80133015	381	ref|Homo sapiens GNA14 antisense RNA 1 (GNA14-AS1), long non-coding RNA [NR_121184]	0	0.0220594	3.06003	0.0463444	4.87712	0	0	0	0	0	0	0	0	0	0	0	0	1	0
587	A_24_P190541	BRWD1	NM_018963	ref|NM_018963|ref|NM_033656|ens|ENST00000446924|ens|ENST00000333229	hs|chr21:40568557-40568498	6732	ref|Homo sapiens bromodomain and WD repeat domain containing 1 (BRWD1), transcript variant 1, mRNA [NM_018963]	0	4.05577	562.607	3.47062	365.236	0	0	0	0	0	1	1	0	0	0	0	0	1	1
588	A_33_P3268174	KBTBD6	NM_152903	ref|NM_152903|ens|ENST00000379485|gb|AK023475|gb|CR749688	hs|chr13:41701940-41701881	4996	ref|Homo sapiens kelch repeat and BTB (POZ) domain containing 6 (KBTBD6), mRNA [NM_152903]	0	1.63784	227.197	2.29777	241.809	0	0	0	0	0	1	1	0	0	0	0	0	1	1
589	A_33_P3286739	N4BP2L1	XM_006719890	ref|XM_006719890|tc|THC2651728	hs|chr13:32977876-32977817	755	ref|PREDICTED: Homo sapiens NEDD4 binding protein 2-like 1 (N4BP2L1), transcript variant X1, mRNA [XM_006719890]	0	0.0220865	3.06379	0.0236569	2.48957	0	0	0	0	0	0	0	0	0	0	0	0	0	0
590	A_24_P167984	ATMIN	NM_015251	ref|NM_015251|ref|NM_001300728|ens|ENST00000566488|ens|ENST00000299575	hs|chr16:81078373-81078432	2287	ref|Homo sapiens ATM interactor (ATMIN), transcript variant 1, mRNA [NM_015251]	0	2.63499	365.519	3.31308	348.656	0	0	0	0	0	1	1	0	0	0	0	0	1	1
591	A_19_P00321124	LINC01468	NR_120641	ref|NR_120641|ref|NR_120642|ens|ENST00000435813|linc|lnc-MBL2-4:2	hs|chr10:54210932-54210873	711	ref|Homo sapiens long intergenic non-protein coding RNA 1468 (LINC01468), transcript variant 1, long non-coding RNA [NR_120641]	0	0.0221165	3.06795	0.0237023	2.49434	0	0	0	0	0	0	0	0	0	0	0	0	0	0
592	A_32_P206497	ENST00000492679	ENST00000492679	ens|ENST00000492679|linc|lnc-TNPO3-1:8|gb|AK090684|gb|AX746573	hs|chr7:128502571-128502512	1844	ens|kielin/chordin-like protein [Source:HGNC Symbol;Acc:HGNC:17585] [ENST00000492679]	0	0.0221413	3.07139	0.0237232	2.49655	0	0	0	0	0	0	0	0	0	0	0	0	0	0
593	A_33_P3351745	PVRIG	NM_024070	ref|NM_024070|ens|ENST00000451963|ens|ENST00000317271|ref|XM_006716125	hs|chr7:99819051-99819110	1508	ref|Homo sapiens poliovirus receptor related immunoglobulin domain containing (PVRIG), mRNA [NM_024070]	0	0.149406	20.7253	0.0802435	8.44454	0	0	0	0	0	1	1	0	0	0	0	0	1	0
594	A_24_P404840	GJB1	NM_000166	ref|NM_000166|ref|NM_001097642|ens|ENST00000361726|ens|ENST00000374029	hs|chrX:70444287-70444346	875	ref|Homo sapiens gap junction protein, beta 1, 32kDa (GJB1), transcript variant 2, mRNA [NM_000166]	0	0.0221906	3.07822	0.0237863	2.50319	0	0	0	0	0	0	0	0	0	0	0	0	0	0
595	3xSLv1	3xSLv1	3xSLv1			0		-1	0.0222207	3.08241	0.0238166	2.50637	0	0	0	0	0	0	0	0	0	0	0	0	0	0
596	A_22_P00011458	ENST00000416507	ENST00000416507	ens|ENST00000416507|linc|lnc-PAPPA-1:1|linc|TCONS_00015740|gb|BX092927	hs|chr9:118774911-118774970	175	gb|BX092927 Soares placenta Nb2HP Homo sapiens cDNA clone IMAGp998O14195 ; IMAGE:136549, mRNA sequence [BX092927]	0	0.0391365	5.42892	0.0238598	2.51092	0	0	0	0	0	1	0	0	0	0	0	0	0	0
597	A_23_P68942	RPL3	NM_000967	ref|NM_000967|ref|NM_001033853|ens|ENST00000481985|ens|ENST00000465618	hs|chr22:39710722-39710186	885	ref|Homo sapiens ribosomal protein L3 (RPL3), transcript variant 1, mRNA [NM_000967]	0	203.995	28297.8	52.0075	5473.09	0	0	0	0	0	1	1	0	0	0	0	0	1	1
598	A_22_P00010253	lnc-MTERF-5	lnc-MTERF-5:1	linc|lnc-MTERF-5:1	hs|chr7:90893738-90893679	2681	linc|LNCipedia lincRNA (lnc-MTERF-5), lincRNA [lnc-MTERF-5:1]	0	0.0689736	9.56785	0.056252	5.91977	0	0	0	0	0	1	0	0	0	0	0	0	1	0
599	A_22_P00009379	ENST00000518103	ENST00000518103	ens|ENST00000518103|linc|lnc-LSM11-3:1	hs|chr5:157685195-157685254	298	Unknown	0	0.0223672	3.10272	0.0239852	2.52412	0	0	0	0	0	0	0	0	0	0	0	0	0	0
600	A_22_P00000755	ENST00000443714	ENST00000443714	ens|ENST00000443714|linc|lnc-ADCY1-1:1	hs|chr7:45581652-45581711	412	Unknown	0	0.0520013	7.2135	0.0240266	2.52847	0	0	0	0	0	1	0	0	0	0	0	0	0	0
601	A_33_P3360227	DC397705	DC397705	gb|DC397705	hs|chr6:111195730-111195789	247	gb|DC397705 TESTI2 Homo sapiens cDNA clone TESTI2031480 5', mRNA sequence [DC397705]	0	0.0224594	3.11552	0.0240806	2.53416	0	0	0	0	0	0	0	0	0	0	0	0	0	0
602	A_22_P00012831	lnc-RASA1-3	lnc-RASA1-3:20	linc|lnc-RASA1-3:20|linc|lnc-RASA1-3:15|linc|lnc-RASA1-3:9|linc|lnc-RASA1-3:17	hs|chr5:87578844-87578903	150	linc|LNCipedia lincRNA (lnc-RASA1-3), lincRNA [lnc-RASA1-3:20]	0	0.672497	93.2873	0.814511	85.7163	0	0	0	0	0	1	1	0	0	0	0	0	1	1
603	A_33_P3380311	ATRX	NM_000489	ref|NM_000489|ref|NM_138270|ens|ENST00000480283|ens|ENST00000395603	hs|chrX:76778809-76778750	7037	ref|Homo sapiens alpha thalassemia/mental retardation syndrome X-linked (ATRX), transcript variant 1, mRNA [NM_000489]	0	0.459349	63.7198	0.217846	22.9254	0	0	0	0	0	1	1	0	0	0	0	0	1	1
604	A_24_P79054	TGFB1	NM_000660	ref|NM_000660|ens|ENST00000221930|gb|AK307742|gb|A23754	hs|chr19:41847802-41838142	1734	ref|Homo sapiens transforming growth factor, beta 1 (TGFB1), mRNA [NM_000660]	0	0.632377	87.7218	0.279107	29.3723	0	0	0	0	0	1	1	0	0	0	0	0	1	1
605	A_23_P88630	BLM	NM_000057	ref|NM_000057|ref|NM_001287248|ref|NM_001287246|ref|NM_001287247	hs|chr15:91358495-91358554	4357	ref|Homo sapiens Bloom syndrome, RecQ helicase-like (BLM), transcript variant 1, mRNA [NM_000057]	0	0.604484	83.8527	4.7439	499.232	0	0	0	0	0	1	1	0	0	0	0	0	1	1
606	A_23_P379475	DHCR24	NM_014762	ref|NM_014762|ens|ENST00000535035|ens|ENST00000371269|gb|AF261758	hs|chr1:55315569-55315510	4016	ref|Homo sapiens 24-dehydrocholesterol reductase (DHCR24), mRNA [NM_014762]	0	4.2836	594.211	0.781098	82.2	0	0	0	0	0	1	1	0	0	0	0	0	1	1
607	A_24_P154868	MEP1A	NM_005588	ref|NM_005588|ens|ENST00000230588|ens|ENST00000611727|ens|ENST00000423244	hs|chr6:46803182-46803241	2021	ref|Homo sapiens meprin A, alpha (PABA peptide hydrolase) (MEP1A), mRNA [NM_005588]	0	0.0227701	3.15862	0.0243983	2.56759	0	0	0	0	0	0	0	0	0	0	0	0	0	0
608	A_24_P921321	PTPRJ	NM_002843	ref|NM_002843|ens|ENST00000613246|ref|XM_006718269|gb|BC019824	hs|chr11:48192048-48192107	7502	ref|Homo sapiens protein tyrosine phosphatase, receptor type, J (PTPRJ), transcript variant 1, mRNA [NM_002843]	0	1.07791	149.526	0.657294	69.1713	0	0	0	0	0	1	1	0	0	0	0	0	1	1
609	A_23_P10785	VTI1A	NM_145206	ref|NM_145206|ens|ENST00000393077|ref|XM_006717636|ref|XM_005269546	hs|chr10:114298077-114428023	790	ref|Homo sapiens vesicle transport through interaction with t-SNAREs 1A (VTI1A), mRNA [NM_145206]	0	1.3316	184.716	1.01659	106.982	0	0	0	0	0	1	1	0	0	0	0	0	1	1
610	A_21_P0006004	ENST00000449144	ENST00000449144	ens|ENST00000449144|linc|lnc-PRSS3-2:1|linc|TCONS_00015660	hs|chr9:33722480-33722539	1070	Unknown	0	0.0569623	7.90167	0.0547461	5.76128	0	0	0	0	0	1	0	0	0	0	0	0	1	0
611	A_21_P0011770	LINC01535	NR_110718	ref|NR_110718|ens|ENST00000592712|linc|TCONS_l2_00013323|gb|BC041478	hs|chr19:37754265-37754324	1489	ref|Homo sapiens long intergenic non-protein coding RNA 1535 (LINC01535), transcript variant 1, long non-coding RNA [NR_110718]	0	5.89342	817.522	5.22807	550.184	0	0	0	0	0	1	1	0	0	0	0	0	1	1
612	A_21_P0003363	ENST00000511634	ENST00000511634	ens|ENST00000511634|linc|lnc-PDGFRA-1:2|linc|TCONS_00007530|gb|BX114935	hs|chr4:55222058-55222117	410	gb|BX114935 NCI_CGAP_Brn23 Homo sapiens cDNA clone IMAGp998J165190, mRNA sequence [BX114935]	0	0.023074	3.20078	0.0247117	2.60057	0	0	0	0	0	0	0	0	0	0	0	0	0	0
613	A_24_P126139	RAB9B	NM_016370	ref|NM_016370|ens|ENST00000243298|ref|XM_006724658|ref|XM_006724659	hs|chrX:103078011-103077952	3042	ref|Homo sapiens RAB9B, member RAS oncogene family (RAB9B), mRNA [NM_016370]	0	4.40378	610.882	10.6565	1121.45	0	0	0	0	0	1	1	0	0	0	0	0	1	1
614	A_33_P3293519	PWAR4	NR_022010	ref|NR_022010|gb|AF019617|tc|NP1168996	hs|chr15:25456993-25457052	154	ref|Homo sapiens Prader Willi/Angelman region RNA 4 (PWAR4), long non-coding RNA [NR_022010]	0	0.0232014	3.21844	0.0248346	2.61351	0	0	0	0	0	0	0	0	0	0	0	0	0	0
615	A_22_P00001595	lnc-ARNTL-1	lnc-ARNTL-1:1	linc|lnc-ARNTL-1:1	hs|chr11:13691120-13691179	246	linc|LNCipedia lincRNA (lnc-ARNTL-1), lincRNA [lnc-ARNTL-1:1]	0	0.129627	17.9816	0.0386662	4.06909	0	0	0	0	0	1	1	0	0	0	0	0	1	0
616	A_21_P0009686	lnc-OR10H5-2	lnc-OR10H5-2:3	linc|lnc-OR10H5-2:3|linc|TCONS_00026908	hs|chr19:15939826-15940011	41	linc|LNCipedia lincRNA (lnc-OR10H5-2), lincRNA [lnc-OR10H5-2:3]	0	0.0233297	3.23625	0.02496	2.6267	0	0	0	0	0	0	0	0	0	0	0	0	0	0
617	A_21_P0002073	ENST00000422600	ENST00000422600	ens|ENST00000422600|linc|lnc-ACTR1B-4:1|linc|TCONS_00003334|gb|DB092709	hs|chr2:97969194-97969253	400	gb|DB092709 TESTI4 Homo sapiens cDNA clone TESTI4042421 5', mRNA sequence [DB092709]	0	5.54206	768.781	7.29693	767.903	0	0	0	0	0	1	1	0	0	0	0	0	1	1
618	A_22_P00009732	lnc-MCU-1	lnc-MCU-1:1	linc|lnc-MCU-1:1	hs|chr10:74262655-74262714	102	linc|LNCipedia lincRNA (lnc-MCU-1), lincRNA [lnc-MCU-1:1]	0	0.0581794	8.07051	0.0566102	5.95746	0	0	0	0	0	1	0	0	0	0	0	0	1	0
619	A_33_P3244818	RSBN1L	NM_198467	ref|NM_198467|ens|ENST00000445288|ens|ENST00000614027|gb|BC059402	hs|chr7:77408652-77408711	2751	ref|Homo sapiens round spermatid basic protein 1-like (RSBN1L), mRNA [NM_198467]	0	1.11934	155.272	1.34785	141.843	0	0	0	0	0	1	1	0	0	0	0	0	1	1
620	A_21_P0001944	LOC101927156	ENST00000428474	ens|ENST00000428474|linc|lnc-UBE2E3-1:5|linc|TCONS_00003062	hs|chr2:182227555-182227614	427	Unknown	0	0.0371202	5.14923	0.0276437	2.90913	0	0	0	0	0	1	0	0	0	0	0	0	1	0
621	A_22_P00013937	PDXK	ENST00000438837	ens|ENST00000438837|linc|lnc-RRP1B-1:1|gb|BX339317|tc|THC2706463	hs|chr21:45152033-45152092	228	ens|pyridoxal (pyridoxine, vitamin B6) kinase [Source:HGNC Symbol;Acc:HGNC:8819] [ENST00000438837]	0	0.124265	17.2378	0.145793	15.3428	0	0	0	0	0	1	1	0	0	0	0	0	1	1
622	A_24_P129632	DLG5	NM_004747	ref|NM_004747|ens|ENST00000614211|ens|ENST00000372391|ens|ENST00000475613	hs|chr10:79550783-79550724	7244	ref|Homo sapiens discs, large homolog 5 (Drosophila) (DLG5), mRNA [NM_004747]	0	1.67992	233.034	1.09167	114.883	0	0	0	0	0	1	1	0	0	0	0	0	1	1
623	A_21_P0009560	lnc-TCF4-1	lnc-TCF4-1:3	linc|lnc-TCF4-1:3|linc|TCONS_00026526	hs|chr18:53443309-53443250	256	linc|LNCipedia lincRNA (lnc-TCF4-1), lincRNA [lnc-TCF4-1:3]	0	0.0237701	3.29733	0.0253505	2.6678	0	0	0	0	0	0	0	0	0	0	0	0	0	0
624	A_23_P122041	PPP2CA	NM_002715	ref|NM_002715|gb|J03804|gb|AK057424|gb|BC031696	hs|chr5:133533156-133533097	1634	ref|Homo sapiens protein phosphatase 2, catalytic subunit, alpha isozyme (PPP2CA), mRNA [NM_002715]	0	6.99014	969.656	6.51697	685.823	0	0	0	0	0	1	1	0	0	0	0	0	1	1
625	A_33_P3407751	AK126029	AK126029	gb|AK126029|tc|THC2490293	hs|chr9:77519741-77519682	278	gb|Homo sapiens cDNA FLJ44041 fis, clone TESTI4029370. [AK126029]	0	0.0238797	3.31254	0.0254417	2.67739	0	0	0	0	0	0	0	0	0	0	0	0	0	0
626	A_21_P0000753	DLG1-AS1	NR_038289	ref|NR_038289|linc|lnc-SENP5-3:2|gb|BC039329|tc|THC2613816	hs|chr3:197030307-197030366	1387	ref|Homo sapiens DLG1 antisense RNA 1 (DLG1-AS1), long non-coding RNA [NR_038289]	0	0.0870462	12.0749	0.0781764	8.22701	0	0	0	0	0	1	0	0	0	0	0	0	1	0
627	A_23_P311192	SPTLC1	NM_178324	ref|NM_178324|ens|ENST00000482632|ens|ENST00000337841|gb|AF147304	hs|chr9:94841803-94841744	576	ref|Homo sapiens serine palmitoyltransferase, long chain base subunit 1 (SPTLC1), transcript variant 2, mRNA [NM_178324]	0	0.187342	25.9876	0.165803	17.4485	0	0	0	0	0	1	1	0	0	0	0	0	1	1
628	A_21_P0005021	LINC01016	NR_038989	ref|NR_038989|ens|ENST00000506222|linc|lnc-MLN-1:4|linc|lnc-MLN-1:3	hs|chr6:33857981-33857922	2457	ref|Homo sapiens long intergenic non-protein coding RNA 1016 (LINC01016), long non-coding RNA [NR_038989]	0	0.0315483	4.37631	0.0307597	3.23704	0	0	0	0	0	1	0	0	0	0	0	0	1	0
629	A_24_P50950	ENST00000492980	ENST00000492980	ens|ENST00000492980|ens|ENST00000494566|gb|AK095289|tc|THC2478367	hs|chr11:64117534-64117593	1792	ens|coiled-coil domain containing 88B [Source:HGNC Symbol;Acc:HGNC:26757] [ENST00000492980]	0	0.0388164	5.38452	0.0255803	2.69198	0	0	0	0	0	1	0	0	0	0	0	0	0	0
630	A_22_P00010075	lnc-MPHOSPH8-1	lnc-MPHOSPH8-1:1	linc|lnc-MPHOSPH8-1:1	hs|chr13:20252863-20252922	33	linc|LNCipedia lincRNA (lnc-MPHOSPH8-1), lincRNA [lnc-MPHOSPH8-1:1]	0	0.0241248	3.34653	0.0256044	2.69452	0	0	0	0	0	0	0	0	0	0	0	0	0	0
631	A_33_P3366575	NXT2	NM_018698	ref|NM_018698|ref|NM_001242617|ref|NM_001242618|ens|ENST00000372103	hs|chrX:108786050-108786109	828	ref|Homo sapiens nuclear transport factor 2-like export factor 2 (NXT2), transcript variant 1, mRNA [NM_018698]	0	0.14058	19.501	0.025624	2.69658	0	0	0	0	0	1	1	0	0	0	0	0	0	0
632	A_23_P388301	PRR14L	BC040859	gb|BC040859|ens|ENST00000330495|tc|NP594240	hs|chr22:32072492-32072433	1598	gb|Homo sapiens chromosome 22 open reading frame 30, mRNA (cDNA clone MGC:50372 IMAGE:5535580), complete cds. [BC040859]	0	0.0241949	3.35626	0.0256343	2.69766	0	0	0	0	0	0	0	0	0	0	0	0	0	0
633	A_23_P90895	PPP1R21	NM_152994	ref|NM_152994|ref|NM_001193475|ref|NM_001135629|ref|NR_024188	hs|chr2:48692699-48692758	999	ref|Homo sapiens protein phosphatase 1, regulatory subunit 21 (PPP1R21), transcript variant 2, mRNA [NM_152994]	0	0.44447	61.6559	0.213474	22.4652	0	0	0	0	0	1	1	0	0	0	0	0	1	1
634	ERCC-00077_121	ERCC-00077_121	ERCC-00077_121			0		1	0.0369001	5.11869	0.0256417	2.69844	0	0	0	0	0	1	0	0	0	0	0	0	0	0
635	A_23_P42507	PPIL4	NM_139126	ref|NM_139126|ens|ENST00000340881|ens|ENST00000253329|gb|BC064134	hs|chr6:149833364-149833305	1250	ref|Homo sapiens peptidylprolyl isomerase (cyclophilin)-like 4 (PPIL4), mRNA [NM_139126]	0	1.412	195.869	1.60414	168.814	0	0	0	0	0	1	1	0	0	0	0	0	1	1
636	A_23_P31224	PILRA	NM_178273	ref|NM_178273|ref|NM_178272|ref|NM_013439|ens|ENST00000432297	hs|chr7:99971912-99971971	521	ref|Homo sapiens paired immunoglobin-like type 2 receptor alpha (PILRA), transcript variant 3, mRNA [NM_178273]	0	0.752668	104.408	0.453434	47.7178	0	0	0	0	0	1	1	0	0	0	0	0	1	1
637	A_22_P00012484	ENST00000526206	ENST00000526206	ens|ENST00000526206|ref|XR_424260|ref|XR_428964|ref|XR_432738	hs|chr11:86425061-86425120	358	ref|PREDICTED: Homo sapiens uncharacterized LOC102724764 (LOC102724764), ncRNA [XR_424260]	0	0.679457	94.2527	0.917178	96.5206	0	0	0	0	0	1	1	0	0	0	0	0	1	1
638	A_22_P00023531	ENST00000510203	ENST00000510203	ens|ENST00000510203|linc|lnc-VEGFC-2:1|linc|TCONS_00007908	hs|chr4:177787851-177787792	344	Unknown	0	0.0242958	3.37026	0.0255768	2.69161	0	0	0	0	0	0	0	0	0	0	0	0	0	0
639	A_23_P107693	ZNF586	NM_017652	ref|NM_017652|ref|NM_001204814|ref|NM_001077426|ens|ENST00000396150	hs|chr19:58291275-58291334	1510	ref|Homo sapiens zinc finger protein 586 (ZNF586), transcript variant 1, mRNA [NM_017652]	0	0.451044	62.5678	0.503098	52.9442	0	0	0	0	0	1	1	0	0	0	0	0	1	1
640	A_33_P3320152	SNRPE	NM_003094	ref|NM_003094|ens|ENST00000367208|ens|ENST00000470492|ens|ENST00000483099	hs|chr1:203839049-203839108	315	ref|Homo sapiens small nuclear ribonucleoprotein polypeptide E (SNRPE), mRNA [NM_003094]	0	5.6477	783.435	3.9172	412.232	0	0	0	0	0	1	1	0	0	0	0	0	1	1
641	A_22_P00015171	ENST00000449761	ENST00000449761	ens|ENST00000449761|linc|lnc-SORCS3-5:2|linc|TCONS_00017863|tc|THC2671618	hs|chr10:107900025-107900084	3	Unknown	0	0.0444736	6.16927	0.0254425	2.67748	0	0	0	0	0	1	0	0	0	0	0	0	0	0
642	A_22_P00015990	TET3	NM_001287491	ref|NM_001287491|ens|ENST00000496886|ens|ENST00000409262|linc|lnc-TET3-1:1	hs|chr2:74213774-74213833	243	ref|Homo sapiens tet methylcytosine dioxygenase 3 (TET3), mRNA [NM_001287491]	0	0.0242405	3.36259	0.0253804	2.67094	0	0	0	0	0	0	0	0	0	0	0	0	0	0
643	A_33_P3223208	CEP83	NM_016122	ref|NM_016122|ref|NM_001042399|ens|ENST00000397807|ens|ENST00000549352	hs|chr12:94763789-94763730	1542	ref|Homo sapiens centrosomal protein 83kDa (CEP83), transcript variant 1, mRNA [NM_016122]	0	0.511396	70.9397	0.404822	42.602	0	0	0	0	0	1	1	0	0	0	0	0	1	1
644	A_33_P3346937	MON2	NM_001278471	ref|NM_001278471|ref|NM_001278470|ref|NM_001278472|ref|NM_015026	hs|chr12:62902156-62902215	1270	ref|Homo sapiens MON2 homolog (S. cerevisiae) (MON2), transcript variant 4, mRNA [NM_001278471]	0	0.227698	31.5858	0.201036	21.1563	0	0	0	0	0	1	1	0	0	0	0	0	1	1
645	A_22_P00020853	lnc-DBT-3	lnc-DBT-3:1	linc|lnc-DBT-3:1	hs|chr1:100928045-100927986	501	linc|LNCipedia lincRNA (lnc-DBT-3), lincRNA [lnc-DBT-3:1]	0	0.0241195	3.34581	0.0251425	2.64591	0	0	0	0	0	0	0	0	0	0	0	0	0	0
646	A_33_P3301095	A_33_P3301095	A_33_P3301095		hs|chr4:003913265-003913206	0	Unknown	0	1.03645	143.774	1.15459	121.505	0	0	0	0	0	1	1	0	0	0	0	0	1	1
647	A_33_P3337049	GLRA2	NM_001118886	ref|NM_001118886|ref|NM_002063|ref|NM_001171942|ref|NM_001118885	hs|chrX:14749872-14749931	3383	ref|Homo sapiens glycine receptor, alpha 2 (GLRA2), transcript variant 3, mRNA [NM_001118886]	0	0.0239959	3.32866	0.0249204	2.62254	0	0	0	0	0	0	0	0	0	0	0	0	0	0
648	A_23_P55319	FLOT2	NM_004475	ref|NM_004475|ens|ENST00000577789|ens|ENST00000580805|ens|ENST00000394908	hs|chr17:27206782-27206723	2206	ref|Homo sapiens flotillin 2 (FLOT2), mRNA [NM_004475]	0	7.31452	1014.65	5.73585	603.621	0	0	0	0	0	1	1	0	0	0	0	0	1	1
649	A_32_P928190	LOC100130964	NR_046245	ref|NR_046245|ens|ENST00000519537|ens|ENST00000523523|linc|lnc-ADAM18-1:1	hs|chr8:39437498-39437557	364	ref|Homo sapiens ADAM metallopeptidase domain 3A-like (LOC100130964), long non-coding RNA [NR_046245]	0	0.0238444	3.30764	0.0246635	2.5955	0	0	0	0	0	0	0	0	0	0	0	0	0	0
650	ERCC-00075_180	ERCC-00075_180	ERCC-00075_180			0		1	0.023732	3.29204	0.133645	14.0643	0	0	0	0	0	0	0	0	0	0	1	0	1	1
651	A_23_P100632	HN1	NM_001002033	ref|NM_001002033|ref|NM_001288609|ref|NM_001288610|ref|NM_001288611	hs|chr17:73132162-73132103	880	ref|Homo sapiens hematological and neurological expressed 1 (HN1), transcript variant 3, mRNA [NM_001002033]	0	24.1554	3350.78	8.19566	862.483	0	0	0	0	0	1	1	0	0	0	0	0	1	1
652	A_23_P52974	GIF	NM_005142	ref|NM_005142|ens|ENST00000533847|ens|ENST00000533067|ens|ENST00000525058	hs|chr11:59603362-59603303	1039	ref|Homo sapiens gastric intrinsic factor (vitamin B synthesis) (GIF), mRNA [NM_005142]	0	0.0235193	3.26255	0.0241864	2.54529	0	0	0	0	0	0	0	0	0	0	0	0	0	0
653	A_32_P221	C16orf78	NM_144602	ref|NM_144602|ens|ENST00000299191|gb|HQ447400|gb|BC021181	hs|chr16:49433115-49433174	766	ref|Homo sapiens chromosome 16 open reading frame 78 (C16orf78), mRNA [NM_144602]	0	0.122657	17.0147	0.0977438	10.2862	0	0	0	0	0	1	1	0	0	0	0	0	1	0
654	A_23_P103070	YWHAH	NM_003405	ref|NM_003405|ens|ENST00000248975|ens|ENST00000471374|gb|X78138	hs|chr22:32353138-32353197	1340	ref|Homo sapiens tyrosine 3-monooxygenase/tryptophan 5-monooxygenase activation protein, eta (YWHAH), mRNA [NM_003405]	0	7.98679	1107.91	4.65266	489.63	0	0	0	0	0	1	1	0	0	0	0	0	1	1
655	DarkCorner	DarkCorner	DarkCorner			0		1	0.0231117	3.206	0.0235983	2.4834	0	0	0	0	0	0	0	0	0	0	0	0	0	0
656	DarkCorner	DarkCorner	DarkCorner			0		1	0.0229492	3.18346	0.0233795	2.46038	0	0	0	0	0	0	0	0	0	0	0	0	0	0
657	DarkCorner	DarkCorner	DarkCorner			0		1	0.0249213	3.45702	0.0249265	2.62318	0	0	0	0	0	0	0	0	0	0	1	0	0	0
658	A_23_P79628	PSME4	NM_014614	ref|NM_014614|ens|ENST00000488687|ens|ENST00000476586|ens|ENST00000389993	hs|chr2:54092618-54092559	5684	ref|Homo sapiens proteasome (prosome, macropain) activator subunit 4 (PSME4), mRNA [NM_014614]	0	2.95301	409.635	3.82369	402.392	0	0	0	0	0	1	1	0	0	0	0	0	1	1
659	A_22_P00018186	ENST00000520192	ENST00000520192	ens|ENST00000520192|linc|lnc-ZNF608-7:2	hs|chr5:123649342-123649283	140	ens|long intergenic non-protein coding RNA 1170 [Source:HGNC Symbol;Acc:HGNC:49542] [ENST00000520192]	0	0.0254178	3.5259	0.0255468	2.68846	0	0	0	0	0	0	0	0	0	0	0	0	0	0
660	A_23_P2474	COPS7A	NM_016319	ref|NM_016319|ref|NM_001164093|ref|NM_001164095|ref|NM_001164094	hs|chr12:6840330-6840389	1164	ref|Homo sapiens COP9 signalosome subunit 7A (COPS7A), transcript variant 4, mRNA [NM_016319]	0	2.27091	315.016	1.71	179.954	0	0	0	0	0	1	1	0	0	0	0	0	1	1
661	A_33_P3211473	XPO7	NM_015024	ref|NM_015024|ens|ENST00000252512|gb|AB018288|gb|BC014219	hs|chr8:21864036-21864095	4802	ref|Homo sapiens exportin 7 (XPO7), mRNA [NM_015024]	0	18.9926	2634.61	16.2009	1704.93	0	0	0	0	0	1	1	0	0	0	0	0	1	1
662	A_22_P00011599	lnc-PCGF2-1	lnc-PCGF2-1:1	linc|lnc-PCGF2-1:1|gb|DB041598	hs|chr17:36871963-36871904	399	gb|DB041598 TESTI2 Homo sapiens cDNA clone TESTI2028710 5', mRNA sequence [DB041598]	0	0.92853	128.803	2.33623	245.856	0	0	0	0	0	1	1	0	0	0	0	0	1	1
663	A_23_P106859	EMC8	NM_006067	ref|NM_006067|ref|NM_001142288|ens|ENST00000597291|ens|ENST00000253457	hs|chr16:85813076-85813017	1117	ref|Homo sapiens ER membrane protein complex subunit 8 (EMC8), transcript variant 1, mRNA [NM_006067]	0	9.14336	1268.35	8.09176	851.548	0	0	0	0	0	1	1	0	0	0	0	0	1	1
664	A_21_P0000368	SNORD5	NR_003033	ref|NR_003033|ens|ENST00000529794|gb|AJ609488|tc|THC2534082	hs|chr11:93466453-93466394	13	ref|Homo sapiens small nucleolar RNA, C/D box 5 (SNORD5), small nucleolar RNA [NR_003033]	0	0.513164	71.185	0.350253	36.8594	0	0	0	0	0	1	1	0	0	0	0	0	1	1
665	A_33_P3424462	CNST	NM_001139459	ref|NM_001139459|ens|ENST00000483271|gb|BC036200|gb|BC010228	hs|chr1:246811411-246811470	2411	ref|Homo sapiens consortin, connexin sorting protein (CNST), transcript variant 2, mRNA [NM_001139459]	0	0.0520352	7.21821	0.171359	18.0332	0	0	0	0	0	1	0	0	0	0	0	0	1	1
666	A_23_P122775	RTN4IP1	NM_032730	ref|NM_032730|ens|ENST00000539449|ens|ENST00000498091|ens|ENST00000369063	hs|chr6:107031286-107031227	1476	ref|Homo sapiens reticulon 4 interacting protein 1 (RTN4IP1), mRNA [NM_032730]	0	5.35267	742.509	8.70707	916.301	0	0	0	0	0	1	1	0	0	0	0	0	1	1
667	A_21_P0010553	XLOC_l2_000399	TCONS_l2_00000562	linc|TCONS_l2_00000562|gb|BM724054|tc|THC2553396	hs|chr1:143398846-143399669	253	linc|BROAD Institute lincRNA (XLOC_l2_000399), lincRNA [TCONS_l2_00000562]	0	0.445702	61.8268	0.600996	63.2467	0	0	0	0	0	1	1	0	0	0	0	0	1	1
668	A_33_P3236416	GPR179	NM_001004334	ref|NM_001004334|ens|ENST00000621958|ens|ENST00000610650|ens|ENST00000616987	hs|chr17:36481658-36481599	7814	ref|Homo sapiens G protein-coupled receptor 179 (GPR179), mRNA [NM_001004334]	0	1.59083	220.676	0.450932	47.4545	0	0	0	0	0	1	1	0	0	0	0	0	1	1
669	A_23_P126248	RNF186	NM_019062	ref|NM_019062|ens|ENST00000375121|gb|AK000232|gb|AK222991	hs|chr1:20140713-20140654	1058	ref|Homo sapiens ring finger protein 186 (RNF186), mRNA [NM_019062]	0	0.0270524	3.75265	0.0276581	2.91064	0	0	0	0	0	0	0	0	0	0	0	0	0	0
670	A_33_P3404566	A_33_P3404566	A_33_P3404566		hs|chr9:119158957-119158898	0	Unknown	0	0.0271397	3.76475	0.111025	11.6839	0	0	0	0	0	0	0	0	0	0	0	0	1	0
671	A_24_P152983	ENST00000445363	ENST00000445363	ens|ENST00000445363	hs|chr5:132279661-132279720	1037	Unknown	0	56.1884	7794.33	23.109	2431.91	0	0	0	0	0	1	1	0	0	0	0	0	1	1
672	A_33_P3377346	FGD5P1	NR_036481	ref|NR_036481|ens|ENST00000611158|ens|ENST00000614866|gb|AK056482	hs|chr3:13977892-13977951	2821	ref|Homo sapiens FYVE, RhoGEF and PH domain containing 5 pseudogene 1 (FGD5P1), non-coding RNA [NR_036481]	0	0.0272795	3.78415	0.0280107	2.94775	0	0	0	0	0	0	0	0	0	0	0	0	0	0
673	A_33_P3355649	AK128759	AK128759	gb|AK128759|tc|THC2489262	hs|chr4:186920662-186920603	1015	gb|Homo sapiens cDNA FLJ45035 fis, clone BRAWH3019594. [AK128759]	0	0.0273319	3.79142	0.0285294	3.00234	0	0	0	0	0	0	0	0	0	0	0	0	1	0
674	A_33_P3378772	FAM98B	NM_173611	ref|NM_173611|ens|ENST00000397609|gb|BC093898|gb|BC035600	hs|chr15:38773570-38773629	841	ref|Homo sapiens family with sequence similarity 98, member B (FAM98B), mRNA [NM_173611]	0	0.151659	21.0378	0.18959	19.9518	0	0	0	0	0	1	1	0	0	0	0	0	1	1
675	A_33_P3353941	PIK3CD	NM_005026	ref|NM_005026|ens|ENST00000543390|ens|ENST00000377346|ens|ENST00000536656	hs|chr1:9787045-9787104	3283	ref|Homo sapiens phosphatidylinositol-4,5-bisphosphate 3-kinase, catalytic subunit delta (PIK3CD), mRNA [NM_005026]	0	0.0273971	3.80046	0.0282456	2.97247	0	0	0	0	0	0	0	0	0	0	0	0	0	0
676	A_21_P0006662	LINC00202-2	NR_026794	ref|NR_026794|ens|ENST00000454991|linc|lnc-PDSS1-1:3|linc|lnc-PDSS1-1:2	hs|chr10:26933876-26933935	1839	ref|Homo sapiens long intergenic non-protein coding RNA 202-2 (LINC00202-2), long non-coding RNA [NR_026794]	0	0.0274168	3.8032	0.0283007	2.97827	0	0	0	0	0	0	0	0	0	0	0	0	0	0
677	A_33_P3402526	CSGALNACT2	NM_018590	ref|NM_018590|ens|ENST00000538229|ens|ENST00000374466|ens|ENST00000332270	hs|chr10:43678931-43678990	1945	ref|Homo sapiens chondroitin sulfate N-acetylgalactosaminyltransferase 2 (CSGALNACT2), mRNA [NM_018590]	0	1.00701	139.691	1.14816	120.828	0	0	0	0	0	1	1	0	0	0	0	0	1	1
678	A_24_P274640	GTF2H2C_2	NM_001042490	ref|NM_001042490|ref|NM_001515|ref|NM_001098728|ens|ENST00000508065	hs|chr5:68882120-68882179	1252	ref|Homo sapiens GTF2H2 family member C, copy 2 (GTF2H2C_2), mRNA [NM_001042490]	0	3.59091	498.123	4.32529	455.178	0	0	0	0	0	1	1	0	0	0	0	0	1	1
679	A_23_P6546	TUBGCP6	NM_020461	ref|NM_020461|ens|ENST00000425018|ens|ENST00000491449|ens|ENST00000439308	hs|chr22:50656772-50656713	5525	ref|Homo sapiens tubulin, gamma complex associated protein 6 (TUBGCP6), mRNA [NM_020461]	0	0.470602	65.2808	0.422257	44.4368	0	0	0	0	0	1	1	0	0	0	0	0	1	1
680	A_22_P00008336	LOC101929002	ENST00000555299	ens|ENST00000555299|ref|XR_245809|ref|XR_248013|ref|XR_253297	hs|chr14:93373505-93373446	322	ref|PREDICTED: Homo sapiens uncharacterized LOC101929002 (LOC101929002), ncRNA [XR_245809]	0	0.0273913	3.79966	0.0284014	2.98886	0	0	0	0	0	0	0	0	0	0	0	0	0	0
681	A_23_P105138	CAT	NM_001752	ref|NM_001752|ens|ENST00000241052|gb|AK291585|gb|BC110398	hs|chr11:34493034-34493093	1726	ref|Homo sapiens catalase (CAT), mRNA [NM_001752]	0	7.74995	1075.06	11.141	1172.44	0	0	0	0	0	1	1	0	0	0	0	0	1	1
682	A_24_P162979	ANKRD53	NM_024933	ref|NM_024933|ref|NM_001115116|ens|ENST00000272421|ref|XM_005264569	hs|chr2:71211943-71212002	1433	ref|Homo sapiens ankyrin repeat domain 53 (ANKRD53), transcript variant 2, mRNA [NM_024933]	0	0.0273285	3.79095	0.0656618	6.91002	0	0	0	0	0	0	0	0	0	0	0	0	1	0
683	A_22_P00007208	MIR92A1	NR_029508	ref|NR_029508|ens|ENST00000581816|linc|lnc-GPC5-1:8|linc|lnc-GPC5-1:3	hs|chr13:92003569-92003628	1	ref|Homo sapiens microRNA 92a-1 (MIR92A1), microRNA [NR_029508]	0	0.0272846	3.78486	0.0283684	2.98539	0	0	0	0	0	0	0	0	0	0	0	0	0	0
684	A_22_P00004881	lnc-CYS1-3	lnc-CYS1-3:1	linc|lnc-CYS1-3:1|linc|TCONS_00004139	hs|chr2:10149610-10149551	381	linc|LNCipedia lincRNA (lnc-CYS1-3), lincRNA [lnc-CYS1-3:1]	0	0.0272316	3.77751	0.0283435	2.98277	0	0	0	0	0	0	0	0	0	0	0	0	0	0
685	A_24_P15325	XKR6	AJ301560	gb|AJ301560|tc|THC2687694	hs|chr8:11052296-11052237	1198	gb|Homo sapiens partial mRNA for hypothetical protein (C8orf7 gene). [AJ301560]	0	0.0271722	3.76927	0.0594753	6.25898	0	0	0	0	0	0	0	0	0	0	0	0	1	0
686	A_22_P00015216	LINC01152	ENST00000538693	ens|ENST00000538693|linc|lnc-SOX9-2:1	hs|chr17:70026466-70026525	34	ens|long intergenic non-protein coding RNA 1152 [Source:HGNC Symbol;Acc:HGNC:16752] [ENST00000538693]	0	0.0271074	3.76028	0.0282679	2.97482	0	0	0	0	0	0	0	0	0	0	0	0	0	0
687	A_21_P0001390	lnc-CEP350-1	lnc-CEP350-1:1	linc|lnc-CEP350-1:1|linc|TCONS_00001210	hs|chr1:180103745-180103804	74	linc|LNCipedia lincRNA (lnc-CEP350-1), lincRNA [lnc-CEP350-1:1]	0	0.0270405	3.751	0.0282173	2.96949	0	0	0	0	0	0	0	0	0	0	0	0	0	0
688	A_23_P26976	CHAD	NM_001267	ref|NM_001267|ens|ENST00000258969|ens|ENST00000508540|ens|ENST00000506187	hs|chr17:48542134-48542075	1413	ref|Homo sapiens chondroadherin (CHAD), mRNA [NM_001267]	0	0.0518914	7.19826	0.0866752	9.12139	0	0	0	0	0	1	0	0	0	0	0	0	1	0
689	A_33_P3392907	LOC100128001	AK125720	gb|AK125720|tc|THC2662139	hs|chr11:475559-475618	368	gb|Homo sapiens cDNA FLJ43732 fis, clone TESTI1000491. [AK125720]	0	0.0268789	3.72858	0.145072	15.2668	0	0	0	0	0	0	0	0	0	0	0	0	1	1
690	A_22_P00025271	FXYD2	ENST00000514385	ens|ENST00000514385|linc|lnc-FXYD2-1:1|gb|AL831840|tc|THC2606530	hs|chr11:117671706-117671647	2724	ens|FXYD domain containing ion transport regulator 2 [Source:HGNC Symbol;Acc:HGNC:4026] [ENST00000514385]	0	0.139236	19.3145	0.376118	39.5813	0	0	0	0	0	1	1	0	0	0	0	0	1	1
691	A_24_P39639	EXOSC6	NM_058219	ref|NM_058219|gb|BC039194|gb|BC052252|gb|BC042832	hs|chr16:70284830-70284771	1003	ref|Homo sapiens exosome component 6 (EXOSC6), mRNA [NM_058219]	0	1.61091	223.462	2.47604	260.569	0	0	0	0	0	1	1	0	0	0	0	0	1	1
692	A_22_P00004155	FLJ46363	ENST00000420905	ens|ENST00000420905|ref|XR_253017|ref|XR_432784|ref|XR_247778	hs|chr12:10104415-10104356	1050	ref|PREDICTED: Homo sapiens uncharacterized FLJ46363 (FLJ46363), transcript variant X1, misc_RNA [XR_253017]	0	0.0266062	3.69075	0.0278757	2.93354	0	0	0	0	0	0	0	0	0	0	0	0	0	0
693	A_21_P0005503	lnc-SBDS-2	lnc-SBDS-2:2	linc|lnc-SBDS-2:2|linc|TCONS_00013856	hs|chr7:66798498-66798439	1202	linc|LNCipedia lincRNA (lnc-SBDS-2), lincRNA [lnc-SBDS-2:2]	0	0.244145	33.8672	0.359128	37.7934	0	0	0	0	0	1	1	0	0	0	0	0	1	1
694	A_22_P00023392	LOC100506526	NR_105000	ref|NR_105000|ens|ENST00000506550|linc|lnc-C5orf43-5:1|linc|lnc-C5orf43-5:5	hs|chr5:61028686-61028627	1111	ref|Homo sapiens uncharacterized LOC100506526 (LOC100506526), long non-coding RNA [NR_105000]	0	0.38628	53.5839	0.870459	91.604	0	0	0	0	0	1	1	0	0	0	0	0	1	1
695	ERCC-00081_60	DQ854991	DQ854991		unmapped	0	Unknown	1	0.0263014	3.64846	0.0276134	2.90594	0	0	0	0	0	0	0	0	0	0	0	0	0	0
696	A_22_P00002274	lnc-C10orf31-5	lnc-C10orf31-5:1	linc|lnc-C10orf31-5:1|gb|BG484339	hs|chr10:11052938-11052879	144	gb|602504972F1 NIH_MGC_77 Homo sapiens cDNA clone IMAGE:4618601 5', mRNA sequence [BG484339]	0	0.0826716	11.468	0.137321	14.4512	0	0	0	0	0	1	0	0	0	0	0	0	1	0
697	A_33_P3365760	STAP1	NM_012108	ref|NM_012108|ens|ENST00000396225|ens|ENST00000265404|ref|XR_427541	hs|chr4:68472036-68472095	930	ref|Homo sapiens signal transducing adaptor family member 1 (STAP1), mRNA [NM_012108]	0	0.0260879	3.61885	0.0314971	3.31465	0	0	0	0	0	0	0	0	0	0	0	0	1	0
698	A_23_P393645	ADAMTS13	NM_139025	ref|NM_139025|ref|NM_139027|ref|NM_139026|ref|NR_024514	hs|chr9:136324399-136324458	4824	ref|Homo sapiens ADAM metallopeptidase with thrombospondin type 1 motif, 13 (ADAMTS13), transcript variant 1, mRNA [NM_139025]	0	1.04406	144.829	2.4007	252.641	0	0	0	0	0	1	1	0	0	0	0	0	1	1
699	A_22_P00024466	ENST00000434493	ENST00000434493	ens|ENST00000434493|linc|lnc-MAP3K7-1:1|linc|TCONS_00011527|gb|BX110434	hs|chr6:92100130-92100071	342	gb|BX110434 Soares_NFL_T_GBC_S1 Homo sapiens cDNA clone IMAGp998A165209, mRNA sequence [BX110434]	0	0.0258575	3.5869	0.0272183	2.86435	0	0	0	0	0	0	0	0	0	0	0	0	0	0
700	A_33_P3238493	DIP2C	NM_014974	ref|NM_014974|ens|ENST00000423550|ens|ENST00000280886|ens|ENST00000381496	hs|chr10:532459-532400	186	ref|Homo sapiens DIP2 disco-interacting protein 2 homolog C (Drosophila) (DIP2C), mRNA [NM_014974]	0	0.078822	10.934	0.13634	14.3479	0	0	0	0	0	1	0	0	0	0	0	0	1	1
701	A_32_P104746	ZFYVE28	NM_020972	ref|NM_020972|ref|NM_001172659|ref|NM_001172656|ens|ENST00000290974	hs|chr4:2271519-2271460	3916	ref|Homo sapiens zinc finger, FYVE domain containing 28 (ZFYVE28), transcript variant 2, mRNA [NM_020972]	0	0.65685	91.1167	0.444033	46.7284	0	0	0	0	0	1	1	0	0	0	0	0	1	1
702	A_21_P0005011	lnc-MBOAT1-1	lnc-MBOAT1-1:1	linc|lnc-MBOAT1-1:1|linc|lnc-MBOAT1-1:2|linc|TCONS_00012106|linc|TCONS_00012677	hs|chr6:20331558-20331499	517	linc|LNCipedia lincRNA (lnc-MBOAT1-1), lincRNA [lnc-MBOAT1-1:1]	0	0.32594	45.2137	1.034	108.815	0	0	0	0	0	1	1	0	0	0	0	0	1	1
703	A_24_P50028	RAB39A	NM_017516	ref|NM_017516|ens|ENST00000320578|gb|BC028064|tc|THC2481534	hs|chr11:107833715-107833774	1288	ref|Homo sapiens RAB39A, member RAS oncogene family (RAB39A), mRNA [NM_017516]	0	0.0253868	3.5216	0.0267786	2.81809	0	0	0	0	0	0	0	0	0	0	0	0	0	0
704	A_21_P0013162	STXBP5-AS1	NR_034115	ref|NR_034115|linc|lnc-SHPRH-2:5|linc|lnc-SHPRH-2:2|linc|lnc-SHPRH-2:1	hs|chr6:147181860-147181801	643	ref|Homo sapiens STXBP5 antisense RNA 1 (STXBP5-AS1), long non-coding RNA [NR_034115]	0	0.0354298	4.91474	0.0430069	4.5259	0	0	0	0	0	1	0	0	0	0	0	0	1	0
705	A_21_P0008084	lnc-IRG1-1	lnc-IRG1-1:1	linc|lnc-IRG1-1:1|linc|TCONS_00021836|tc|THC2741096	hs|chr13:77266071-77266130	1207	linc|LNCipedia lincRNA (lnc-IRG1-1), lincRNA [lnc-IRG1-1:1]	0	0.0251487	3.48857	0.0265594	2.79502	0	0	0	0	0	0	0	0	0	0	0	0	0	0
706	A_21_P0006746	lnc-CUL2-1	lnc-CUL2-1:2	linc|lnc-CUL2-1:2|linc|TCONS_00017951|tc|THC2737253	hs|chr10:35407170-35407111	591	tc|AC007764 F22C12.23 {Arabidopsis thaliana} (exp=0; wgp=1; cg=0), partial (6%) [THC2737253]	0	0.0250435	3.47398	0.0264479	2.78328	0	0	0	0	0	0	0	0	0	0	0	0	0	0
707	A_33_P3366266	lnc-TRIM29-1	lnc-TRIM29-1:2	linc|lnc-TRIM29-1:2	hs|chr11:120129687-120129628	510	linc|LNCipedia lincRNA (lnc-TRIM29-1), lincRNA [lnc-TRIM29-1:2]	0	0.0249238	3.45736	0.0301136	3.16905	0	0	0	0	0	0	0	0	0	0	0	0	1	0
708	A_22_P00009556	lnc-MAP3K6-1	lnc-MAP3K6-1:1	linc|lnc-MAP3K6-1:1	hs|chr1:27633354-27633295	320	linc|LNCipedia lincRNA (lnc-MAP3K6-1), lincRNA [lnc-MAP3K6-1:1]	0	0.102333	14.1954	0.125792	13.2379	0	0	0	0	0	1	0	0	0	0	0	0	1	0
709	A_24_P118938	NOL4L	NM_001256798	ref|NM_001256798|ref|NM_080616|ens|ENST00000359676|ens|ENST00000621426	hs|chr20:31031812-31031753	5812	ref|Homo sapiens nucleolar protein 4-like (NOL4L), transcript variant 1, mRNA [NM_001256798]	0	0.0469363	6.5109	0.0734626	7.73095	0	0	0	0	0	1	0	0	0	0	0	0	1	0
710	A_23_P364324	ABCA13	NM_152701	ref|NM_152701|ens|ENST00000435803|gb|AK091270|gb|AX746886	hs|chr7:48686854-48686913	16946	ref|Homo sapiens ATP-binding cassette, sub-family A (ABC1), member 13 (ABCA13), mRNA [NM_152701]	0	0.103947	14.4193	0.0260059	2.73677	0	0	0	0	0	1	0	0	0	0	0	0	0	0
711	A_21_P0003486	lnc-PPP3CA-2	lnc-PPP3CA-2:1	linc|lnc-PPP3CA-2:1|linc|TCONS_00007799	hs|chr4:101712388-101712329	4	linc|LNCipedia lincRNA (lnc-PPP3CA-2), lincRNA [lnc-PPP3CA-2:1]	0	0.0713478	9.8972	0.0923951	9.72334	0	0	0	0	0	1	0	0	0	0	0	0	1	0
712	A_23_P10077	PNPLA2	NM_020376	ref|NM_020376|ens|ENST00000529255|ens|ENST00000525250|ens|ENST00000617551	hs|chr11:824896-824955	1751	ref|Homo sapiens patatin-like phospholipase domain containing 2 (PNPLA2), mRNA [NM_020376]	0	1.81639	251.966	4.70061	494.676	0	0	0	0	0	1	1	0	0	0	0	0	1	1
713	A_21_P0001397	lnc-TSEN15-1	lnc-TSEN15-1:1	linc|lnc-TSEN15-1:1|linc|TCONS_00001218	hs|chr1:184091478-184091537	742	linc|LNCipedia lincRNA (lnc-TSEN15-1), lincRNA [lnc-TSEN15-1:1]	0	0.0520239	7.21663	0.0256863	2.70313	0	0	0	0	0	1	0	0	0	0	0	0	0	0
714	A_33_P3221353	VWA8	NM_001009814	ref|NM_001009814|ens|ENST00000379302|ens|ENST00000281496|ref|XM_006719792	hs|chr13:42439932-42439873	1434	ref|Homo sapiens von Willebrand factor A domain containing 8 (VWA8), transcript variant 2, mRNA [NM_001009814]	0	0.910957	126.366	1.70147	179.056	0	0	0	0	0	1	1	0	0	0	0	0	1	1
715	A_22_P00000214	LIG3	ENST00000378526	ens|ENST00000378526|linc|lnc-AC004223.1-1:2|linc|lnc-AC004223.1-1:1|gb|AK294910	hs|chr17:33333128-33333187	4765	ens|ligase III, DNA, ATP-dependent [Source:HGNC Symbol;Acc:HGNC:6600] [ENST00000378526]	0	0.0448176	6.21699	0.0254741	2.68081	0	0	0	0	0	1	0	0	0	0	0	0	0	0
716	A_33_P3327642	AIM1L	NM_001039775	ref|NM_001039775|ens|ENST00000374211|ens|ENST00000374208|ens|ENST00000308182	hs|chr1:26648513-26648454	5081	ref|Homo sapiens absent in melanoma 1-like (AIM1L), mRNA [NM_001039775]	0	0.0298673	4.14313	0.0253715	2.67001	0	0	0	0	0	1	0	0	0	0	0	0	0	0
717	A_24_P329487	FAM84B	NM_174911	ref|NM_174911|ens|ENST00000304916|ref|XR_242379|ref|XR_428376	hs|chr8:127564939-127564880	5224	ref|Homo sapiens family with sequence similarity 84, member B (FAM84B), mRNA [NM_174911]	0	0.279727	38.803	0.283994	29.8865	0	0	0	0	0	1	1	0	0	0	0	0	1	1
718	A_23_P315206	CCBL1	NM_004059	ref|NM_004059|ref|NM_001122671|ref|NM_001122672|ref|NM_001287390	hs|chr9:131595801-131595742	1515	ref|Homo sapiens cysteine conjugate-beta lyase, cytoplasmic (CCBL1), transcript variant 1, mRNA [NM_004059]	0	0.846513	117.426	0.917828	96.589	0	0	0	0	0	1	1	0	0	0	0	0	1	1
719	A_33_P3212525	ENST00000394455	ENST00000394455	ens|ENST00000394455|gb|AK128496	hs|chr14:68194150-68194091	4074	ens|zinc finger, FYVE domain containing 26 [Source:HGNC Symbol;Acc:HGNC:20761] [ENST00000394455]	0	0.023616	3.27595	0.0250778	2.6391	0	0	0	0	0	0	0	0	0	0	0	0	0	0
720	A_21_P0014784	ENST00000456856	ENST00000456856	ens|ENST00000456856	hs|chr9:94790030-94790090	250	ens|heat shock 10kDa protein 1 pseudogene 22 [Source:HGNC Symbol;Acc:HGNC:49341] [ENST00000456856]	0	0.0298974	4.1473	0.0249844	2.62927	0	0	0	0	0	1	0	0	0	0	0	0	0	0
721	(+)E1A_r60_a107	E1A_r60_a107	E1A_r60_a107			0		1	0.338042	46.8923	0.402406	42.3477	0	0	0	0	0	1	1	0	0	0	0	0	1	1
722	A_21_P0004412	lnc-ZNF366-6	lnc-ZNF366-6:1	linc|lnc-ZNF366-6:1|linc|TCONS_00010375	hs|chr5:72250854-72236832	327	linc|LNCipedia lincRNA (lnc-ZNF366-6), lincRNA [lnc-ZNF366-6:1]	0	0.0458025	6.35362	0.0851274	8.95851	0	0	0	0	0	1	0	0	0	0	0	0	1	0
723	A_22_P00012804	lnc-RAP1GDS1-1	lnc-RAP1GDS1-1:1	linc|lnc-RAP1GDS1-1:1|gb|DB461599	hs|chr4:99431027-99431086	429	gb|DB461599 RIKEN full-length enriched human cDNA library, testis Homo sapiens cDNA clone H013094M19 5', mRNA sequence [DB461599]	0	0.0232475	3.22484	0.0247206	2.60151	0	0	0	0	0	0	0	0	0	0	0	0	0	0
724	A_19_P00808461	ZNF37A	NM_001007094	ref|NM_001007094|ref|NM_003421|ref|NM_001178101|ref|NR_026777	hs|chr10:38407494-38407553	2244	ref|Homo sapiens zinc finger protein 37A (ZNF37A), transcript variant 1, mRNA [NM_001007094]	0	2.66889	370.222	2.6786	281.886	0	0	0	0	0	1	1	0	0	0	0	0	1	1
725	A_22_P00004055	lnc-CHST2-4	lnc-CHST2-4:1	linc|lnc-CHST2-4:1|gb|BG541773	hs|chr3:143100928-143100987	251	gb|602569657F1 NIH_MGC_77 Homo sapiens cDNA clone IMAGE:4693935 5', mRNA sequence [BG541773]	0	0.0230798	3.20157	0.0245578	2.58438	0	0	0	0	0	0	0	0	0	0	0	0	0	0
726	A_21_P0009137	ENST00000563931	ENST00000563931	ens|ENST00000563931|linc|lnc-AC092327.1-5:3|linc|lnc-AC092327.1-5:2|linc|lnc-AC092327.1-5:1	hs|chr16:86120001-86119942	2443	Unknown	0	0.0230001	3.19052	0.0871496	9.17131	0	0	0	0	0	0	0	0	0	0	0	0	1	0
727	A_23_P168306	WASF1	NM_003931	ref|NM_003931|ref|NM_001024934|ref|NM_001024935|ref|NM_001024936	hs|chr6:110421185-110421126	3056	ref|Homo sapiens WAS protein family, member 1 (WASF1), transcript variant 1, mRNA [NM_003931]	0	0.810888	112.485	0.601073	63.2548	0	0	0	0	0	1	1	0	0	0	0	0	1	1
728	A_33_P3257627	ENST00000367272	ENST00000367272	ens|ENST00000367272|ens|ENST00000416956|linc|TCONS_l2_00030912	hs|chrY:28425272-28425213	1568	ens|protein phosphatase 1, regulatory subunit 12B pseudogene, Y-linked 1 [Source:HGNC Symbol;Acc:HGNC:18498] [ENST00000367272]	0	2.16232	299.952	5.67904	597.642	0	0	0	0	0	1	1	0	0	0	0	0	1	1
729	A_21_P0004881	lnc-TSPO2-1	lnc-TSPO2-1:1	linc|lnc-TSPO2-1:1|linc|TCONS_00011812	hs|chr6:40685453-40685512	66	linc|LNCipedia lincRNA (lnc-TSPO2-1), lincRNA [lnc-TSPO2-1:1]	0	0.02278	3.15999	0.0313675	3.301	0	0	0	0	0	0	0	0	0	0	0	0	1	0
730	A_23_P411723	PLAG1	NM_002655	ref|NM_002655|ref|NM_001114634|ref|NM_001114635|ens|ENST00000316981	hs|chr8:57074013-57073954	6792	ref|Homo sapiens pleiomorphic adenoma gene 1 (PLAG1), transcript variant 1, mRNA [NM_002655]	0	2.84489	394.637	4.15821	437.595	0	0	0	0	0	1	1	0	0	0	0	0	1	1
731	A_23_P91943	IL12A	NM_000882	ref|NM_000882|ens|ENST00000496308|ens|ENST00000305579|ens|ENST00000468862	hs|chr3:159713231-159713290	867	ref|Homo sapiens interleukin 12A (IL12A), mRNA [NM_000882]	0	0.0507081	7.03411	0.0301698	3.17497	0	0	0	0	0	1	0	0	0	0	0	0	1	0
732	A_33_P3238052	FAM216A	NM_013300	ref|NM_013300|ens|ENST00000547539|ens|ENST00000377673|ens|ENST00000546396	hs|chr12:110927982-110928041	1310	ref|Homo sapiens family with sequence similarity 216, member A (FAM216A), mRNA [NM_013300]	0	6.6854	927.384	2.59985	273.599	0	0	0	0	0	1	1	0	0	0	0	0	1	1
733	A_33_P3267195	KU-MEL-3	NR_122107	ref|NR_122107|ens|ENST00000380106|linc|lnc-CDYL-1:2|linc|lnc-CDYL-1:1	hs|chr6:4611267-4611326	303	ref|Homo sapiens uncharacterized LOC497048 (KU-MEL-3), long non-coding RNA [NR_122107]	0	0.438692	60.8543	0.664339	69.9127	0	0	0	0	0	1	1	0	0	0	0	0	1	1
734	A_24_P68631	HIST2H2AB	NM_175065	ref|NM_175065|ens|ENST00000331128|gb|BC172330|gb|BC132811	hs|chr1:149859244-149859185	222	ref|Homo sapiens histone cluster 2, H2ab (HIST2H2AB), mRNA [NM_175065]	0	7.58201	1051.76	10.2286	1076.42	0	0	0	0	0	1	1	0	0	0	0	0	1	1
735	A_32_P488818	YIPF7	NM_182592	ref|NM_182592|ens|ENST00000510035|ens|ENST00000332990|ens|ENST00000415895	hs|chr4:44638015-44637956	292	ref|Homo sapiens Yip1 domain family, member 7 (YIPF7), mRNA [NM_182592]	0	0.0451586	6.2643	0.0899182	9.46267	0	0	0	0	0	1	0	0	0	0	0	0	1	0
736	A_23_P139250	OR56B1	NM_001005180	ref|NM_001005180|ens|ENST00000317121|gb|DQ656034|gb|DQ656032	hs|chr11:5758161-5758220	483	ref|Homo sapiens olfactory receptor, family 56, subfamily B, member 1 (OR56B1), mRNA [NM_001005180]	0	0.0223802	3.10453	0.0394482	4.15139	0	0	0	0	0	0	0	0	0	0	0	0	1	0
737	A_22_P00001666	lnc-ASH2L-1	lnc-ASH2L-1:1	linc|lnc-ASH2L-1:1	hs|chr8:38021183-38021242	454	linc|LNCipedia lincRNA (lnc-ASH2L-1), lincRNA [lnc-ASH2L-1:1]	0	0.0675612	9.37193	0.10283	10.8215	0	0	0	0	0	1	0	0	0	0	0	0	1	0
738	A_21_P0009969	lnc-ARFGEF2-2	lnc-ARFGEF2-2:7	linc|lnc-ARFGEF2-2:7|linc|lnc-ARFGEF2-2:8|linc|lnc-ARFGEF2-2:9|linc|lnc-SULF2-2:1	hs|chr20:47133327-47133386	6171	linc|LNCipedia lincRNA (lnc-ARFGEF2-2), lincRNA [lnc-ARFGEF2-2:7]	0	0.0609757	8.45841	0.134768	14.1825	0	0	0	0	0	1	0	0	0	0	0	0	1	1
739	ETG08_142674	ETG08_142674	ETG08_142674			0		1	0.0222578	3.08755	0.02378	2.50252	0	0	0	0	0	0	0	0	0	0	0	0	0	0
740	A_33_P3366102	KLHL7	NM_001172428	ref|NM_001172428|ref|NR_033329|ens|ENST00000459661|ens|ENST00000491352	hs|chr7:23164703-23164762	646	ref|Homo sapiens kelch-like family member 7 (KLHL7), transcript variant 3, mRNA [NM_001172428]	0	1.6262	225.583	4.22341	444.457	0	0	0	0	0	1	1	0	0	0	0	0	1	1
741	A_33_P3402350	ENST00000433816	ENST00000433816	ens|ENST00000433816	hs|chr1:120076628-120076569	741	ens|glyceraldehyde 3 phosphate dehydrogenase pseudogene 32 [Source:HGNC Symbol;Acc:HGNC:37784] [ENST00000433816]	0	0.0624618	8.66455	0.0319395	3.3612	0	0	0	0	0	1	0	0	0	0	0	0	1	0
742	A_22_P00008664	ENST00000556430	ENST00000556430	ens|ENST00000556430|linc|lnc-KIAA0284-2:1|gb|AK127521|tc|THC2523928	hs|chr14:105311909-105311968	2909	gb|Homo sapiens cDNA FLJ45614 fis, clone BRTHA3026161. [AK127521]	0	0.0221709	3.07549	0.0237026	2.49438	0	0	0	0	0	0	0	0	0	0	0	0	0	0
743	A_22_P00007173	lnc-GNLY-1	lnc-GNLY-1:1	linc|lnc-GNLY-1:1|linc|TCONS_00004835	hs|chr2:85943077-85943136	881	linc|LNCipedia lincRNA (lnc-GNLY-1), lincRNA [lnc-GNLY-1:1]	0	0.0650772	9.02736	0.0390876	4.11344	0	0	0	0	0	1	0	0	0	0	0	0	1	0
744	A_22_P00004583	ENST00000454253	ENST00000454253	ens|ENST00000454253|linc|lnc-CRYBB3-1:1|linc|TCONS_00029371|gb|BX089791	hs|chr22:25609286-25609345	115	gb|BX089791 Soares_NFL_T_GBC_S1 Homo sapiens cDNA clone IMAGp998E065206 ; IMAGE:2110829, mRNA sequence [BX089791]	0	0.0282653	3.92089	0.0236713	2.49109	0	0	0	0	0	1	0	0	0	0	0	0	0	0
745	A_33_P3290573	FAM46A	NM_017633	ref|NM_017633|ens|ENST00000369754|ens|ENST00000320172|gb|CU674334	hs|chr6:82461363-82460186	813	ref|Homo sapiens family with sequence similarity 46, member A (FAM46A), mRNA [NM_017633]	0	2.35868	327.19	4.44504	467.781	0	0	0	0	0	1	1	0	0	0	0	0	1	1
746	A_22_P00000995	LOC101927139	NR_123718	ref|NR_123718|linc|lnc-AL139147.1-1:1|tc|THC2673528	hs|chr1:66508267-66508208	371	ref|Homo sapiens uncharacterized LOC101927139 (LOC101927139), long non-coding RNA [NR_123718]	0	0.0435978	6.04779	0.0544537	5.73052	0	0	0	0	0	1	0	0	0	0	0	0	1	0
747	A_21_P0010951	LOC101929506	XR_252776	ref|XR_252776|ref|XR_428773|linc|lnc-SFTPD-2:4|linc|lnc-FAM22B-1:4	hs|chr10:81426592-81430883	49	ref|PREDICTED: Homo sapiens uncharacterized LOC101929506 (LOC101929506), transcript variant X2, ncRNA [XR_252776]	0	0.142466	19.7625	0.133678	14.0678	0	0	0	0	0	1	1	0	0	0	0	0	1	1
748	A_22_P00003229	lnc-CACNG5-1	lnc-CACNG5-1:1	linc|lnc-CACNG5-1:1|tc|THC2778712	hs|chr17:64672520-64672579	30	linc|LNCipedia lincRNA (lnc-CACNG5-1), lincRNA [lnc-CACNG5-1:1]	0	0.236858	32.8564	0.209949	22.0943	0	0	0	0	0	1	1	0	0	0	0	0	1	1
749	A_23_P163306	CGNL1	NM_032866	ref|NM_032866|ref|NM_001252335|ens|ENST00000281282|ref|XM_005254726	hs|chr15:57842847-57842906	7145	ref|Homo sapiens cingulin-like 1 (CGNL1), transcript variant 2, mRNA [NM_032866]	0	22.6467	3141.5	16.2363	1708.65	0	0	0	0	0	1	1	0	0	0	0	0	1	1
750	A_21_P0007087	lnc-C10orf137-1	lnc-C10orf137-1:4	linc|lnc-C10orf137-1:4|linc|TCONS_00018856	hs|chr10:127375276-127375335	418	linc|LNCipedia lincRNA (lnc-C10orf137-1), lincRNA [lnc-C10orf137-1:4]	0	0.0220893	3.06417	0.0236556	2.48943	0	0	0	0	0	0	0	0	0	0	0	0	0	0
751	A_21_P0010687	XLOC_l2_000018	TCONS_l2_00001952	linc|TCONS_l2_00001952|gb|AK310350	hs|chr1:995934-995993	212	linc|BROAD Institute lincRNA (XLOC_l2_000018), lincRNA [TCONS_l2_00001952]	0	0.0220902	3.0643	0.0236591	2.48981	0	0	0	0	0	0	0	0	0	0	0	0	0	0
752	A_23_P145146	PDCD2	NM_002598	ref|NM_002598|ref|NM_001199462|ens|ENST00000167218|ref|XR_427972	hs|chr6:170886691-170886632	1101	ref|Homo sapiens programmed cell death 2 (PDCD2), transcript variant 1, mRNA [NM_002598]	0	12.1409	1684.16	7.79702	820.531	0	0	0	0	0	1	1	0	0	0	0	0	1	1
753	A_22_P00007583	lnc-HDAC9-3	lnc-HDAC9-3:1	linc|lnc-HDAC9-3:1	hs|chr7:19161462-19161521	614	linc|LNCipedia lincRNA (lnc-HDAC9-3), lincRNA [lnc-HDAC9-3:1]	0	0.0383671	5.3222	0.0300274	3.15998	0	0	0	0	0	1	0	0	0	0	0	0	1	0
754	A_23_P412577	ANKRD29	NM_173505	ref|NM_173505|ens|ENST00000591280|gb|BC030622|gb|AK123197	hs|chr18:21180440-21180381	1812	ref|Homo sapiens ankyrin repeat domain 29 (ANKRD29), mRNA [NM_173505]	0	0.66403	92.1128	1.41261	148.658	0	0	0	0	0	1	1	0	0	0	0	0	1	1
755	A_24_P230514	lnc-ATG7-1	lnc-ATG7-1:1	linc|lnc-ATG7-1:1|gb|AK094424	hs|chr3:11614117-11614176	400	gb|Homo sapiens cDNA FLJ37105 fis, clone BRACE2019510. [AK094424]	0	0.0221396	3.07116	0.0237262	2.49686	0	0	0	0	0	0	0	0	0	0	0	0	0	0
756	A_24_P296457	PHKG2	NM_000294	ref|NM_000294|ref|NM_001172432|ens|ENST00000563607|ens|ENST00000569684	hs|chr16:30764789-30764848	676	ref|Homo sapiens phosphorylase kinase, gamma 2 (testis) (PHKG2), transcript variant 1, mRNA [NM_000294]	0	0.250958	34.8123	0.110411	11.6192	0	0	0	0	0	1	1	0	0	0	0	0	1	0
757	A_32_P129214	LINC00320	NR_109786	ref|NR_109786|ref|NR_024090|ref|NR_109788|ref|NR_109787	hs|chr21:22115409-22115350	1628	ref|Homo sapiens long intergenic non-protein coding RNA 320 (LINC00320), transcript variant 1, long non-coding RNA [NR_109786]	0	0.0221842	3.07734	0.0237746	2.50195	0	0	0	0	0	0	0	0	0	0	0	0	0	0
758	A_33_P3424328	RAB44	NM_001257357	ref|NM_001257357|ens|ENST00000612677|tc|NP1083355	hs|chr6:36696502-36696561	2898	ref|Homo sapiens RAB44, member RAS oncogene family (RAB44), mRNA [NM_001257357]	0	0.0222099	3.08091	0.02381	2.50568	0	0	0	0	0	0	0	0	0	0	0	0	0	0
759	A_22_P00007982	LINC00893	NR_027455	ref|NR_027455|linc|lnc-IDS-1:8|gb|U66044|gb|U66045	hs|chrX:148609670-148609611	1810	ref|Homo sapiens long intergenic non-protein coding RNA 893 (LINC00893), long non-coding RNA [NR_027455]	0	0.0222373	3.08471	0.023842	2.50905	0	0	0	0	0	0	0	0	0	0	0	0	0	0
760	A_24_P413470	TP73	NM_005427	ref|NM_005427|ref|NM_001126240|ref|NM_001204184|ref|NM_001126241	hs|chr1:3649541-3649600	1918	ref|Homo sapiens tumor protein p73 (TP73), transcript variant 1, mRNA [NM_005427]	0	0.0653113	9.05983	0.137946	14.517	0	0	0	0	0	1	0	0	0	0	0	0	1	1
761	A_21_P0010625	XLOC_l2_000945	TCONS_l2_00001282	linc|TCONS_l2_00001282	hs|chr1:68808315-68808256	281	linc|BROAD Institute lincRNA (XLOC_l2_000945), lincRNA [TCONS_l2_00001282]	0	0.0223039	3.09395	0.0239168	2.51692	0	0	0	0	0	0	0	0	0	0	0	0	0	0
762	A_22_P00008772	lnc-KIF1C-2	lnc-KIF1C-2:1	linc|lnc-KIF1C-2:1	hs|chr17:4890109-4890168	31	linc|LNCipedia lincRNA (lnc-KIF1C-2), lincRNA [lnc-KIF1C-2:1]	0	0.0597385	8.28678	0.115709	12.1768	0	0	0	0	0	1	0	0	0	0	0	0	1	0
763	A_23_P122563	PFDN6	NM_014260	ref|NM_014260|ref|NM_001185181|ref|NM_001265595|ref|NM_001265596	hs|chr6:33258190-33258514	341	ref|Homo sapiens prefoldin subunit 6 (PFDN6), transcript variant 2, mRNA [NM_014260]	0	9.31549	1292.22	5.53853	582.856	0	0	0	0	0	1	1	0	0	0	0	0	1	1
764	A_33_P3211968	lnc-TCL1B-2	lnc-TCL1B-2:4	linc|lnc-TCL1B-2:4|linc|lnc-TCL1B-2:3|gb|BX247990|linc|TCONS_00022357	hs|chr14:96222745-96222804	1486	gb|human full-length cDNA clone CS0DG006YJ19 of B cells (Ramos cell line) of Homo sapiens (human). [BX247990]	0	0.0224248	3.11071	0.0240468	2.5306	0	0	0	0	0	0	0	0	0	0	0	0	0	0
765	A_33_P3268863	C11orf44	NM_001271983	ref|NM_001271983|ens|ENST00000317019|gb|AK096377	hs|chr11:130584203-130584262	502	ref|Homo sapiens chromosome 11 open reading frame 44 (C11orf44), mRNA [NM_001271983]	0	0.0326095	4.52351	0.0240932	2.53548	0	0	0	0	0	1	0	0	0	0	0	0	0	0
766	A_22_P00020715	ENST00000555490	ENST00000555490	ens|ENST00000555490|linc|lnc-RP11-322L20.1.1-5:1|tc|THC2722526	hs|chr14:87717964-87718023	272	Unknown	0	0.039802	5.52124	0.0241476	2.54121	0	0	0	0	0	1	0	0	0	0	0	0	0	0
767	A_24_P334130	FN1	NM_054034	ref|NM_054034|ens|ENST00000426059|gb|AF312399|gb|AJ535086	hs|chr2:216288895-216288217	1455	ref|Homo sapiens fibronectin 1 (FN1), transcript variant 7, mRNA [NM_054034]	0	7.45292	1033.85	0.437703	46.0623	0	0	0	0	0	1	1	0	0	0	0	0	1	1
768	A_23_P27606	IL27RA	NM_004843	ref|NM_004843|ens|ENST00000263379|gb|BC028003|gb|AF265242	hs|chr19:14163217-14163276	2158	ref|Homo sapiens interleukin 27 receptor, alpha (IL27RA), mRNA [NM_004843]	0	0.380675	52.8064	0.7747	81.5268	0	0	0	0	0	1	1	0	0	0	0	0	1	1
769	A_33_P3390013	ADAMTS1	NM_006988	ref|NM_006988|ens|ENST00000464589|ens|ENST00000284984|gb|AK314475	hs|chr21:28209959-28209900	3297	ref|Homo sapiens ADAM metallopeptidase with thrombospondin type 1 motif, 1 (ADAMTS1), mRNA [NM_006988]	0	2.25393	312.66	1.30242	137.062	0	0	0	0	0	1	1	0	0	0	0	0	1	1
770	A_21_P0013442	ENST00000446187	ENST00000446187	ens|ENST00000446187|linc|lnc-SBDS-7:1|linc|TCONS_l2_00027410	hs|chr7:67649778-67620114	442	Unknown	0	0.0227229	3.15207	0.0243693	2.56453	0	0	0	0	0	0	0	0	0	0	0	0	0	0
771	A_22_P00014356	lnc-SERTAD2-4	lnc-SERTAD2-4:1	linc|lnc-SERTAD2-4:1|gb|BX642546	hs|chr2:64622686-64622627	390	gb|DKFZp686I0791_r1 686 (synonym: hlcc3) Homo sapiens cDNA clone DKFZp686I0791 5', mRNA sequence [BX642546]	0	0.0227792	3.15988	0.066151	6.9615	0	0	0	0	0	0	0	0	0	0	0	0	1	0
772	A_33_P3267543	DPM2	BC048256	gb|BC048256|tc|THC2543995	hs|chr9:130698694-130698635	330	gb|Homo sapiens dolichyl-phosphate mannosyltransferase polypeptide 2, regulatory subunit, mRNA (cDNA clone IMAGE:5222515), partial cds. [BC048256]	0	0.113933	15.8045	0.120731	12.7053	0	0	0	0	0	1	0	0	0	0	0	0	1	0
773	A_33_P3392867	PPEF2	NM_006239	ref|NM_006239|ens|ENST00000621010|ens|ENST00000286719|ens|ENST00000511880	hs|chr4:76788526-76788467	2052	ref|Homo sapiens protein phosphatase, EF-hand calcium binding domain 2 (PPEF2), mRNA [NM_006239]	0	0.0228986	3.17644	0.0245473	2.58327	0	0	0	0	0	0	0	0	0	0	0	0	0	0
774	A_22_P00014762	lnc-SLC35F5-8	lnc-SLC35F5-8:1	linc|lnc-SLC35F5-8:1	hs|chr2:115591466-115591407	564	linc|LNCipedia lincRNA (lnc-SLC35F5-8), lincRNA [lnc-SLC35F5-8:1]	0	0.0542166	7.52081	0.0778234	8.18986	0	0	0	0	0	1	0	0	0	0	0	0	1	0
775	A_23_P121120	GPR87	NM_023915	ref|NM_023915|ens|ENST00000260843|gb|AF411114|gb|EU883576	hs|chr3:151012341-151012282	1053	ref|Homo sapiens G protein-coupled receptor 87 (GPR87), mRNA [NM_023915]	0	0.0230209	3.1934	0.0246714	2.59633	0	0	0	0	0	0	0	0	0	0	0	0	0	0
776	A_21_P0008238	lnc-AL445989.1-19	lnc-AL445989.1-19:4	linc|lnc-AL445989.1-19:4|linc|TCONS_00022192	hs|chr13:68617773-68617832	565	linc|LNCipedia lincRNA (lnc-AL445989.1-19), lincRNA [lnc-AL445989.1-19:4]	0	0.0263005	3.64834	0.138555	14.581	0	0	0	0	0	1	0	0	0	0	0	0	1	1
777	(+)E1A_r60_a135	E1A_r60_a135	E1A_r60_a135			0		1	2.62745	364.474	2.53759	267.047	0	0	0	0	0	1	1	0	0	0	0	0	1	1
778	A_33_P3361758	FAM227B	NM_152647	ref|NM_152647|ens|ENST00000299338|ref|XM_005254213|ref|XM_005254215	hs|chr15:49624037-49623978	1652	ref|Homo sapiens family with sequence similarity 227, member B (FAM227B), mRNA [NM_152647]	0	0.135188	18.753	0.198567	20.8965	0	0	0	0	0	1	1	0	0	0	0	0	1	1
779	A_21_P0003082	lnc-HES1-2	lnc-HES1-2:4	linc|lnc-HES1-2:4|linc|lnc-HES1-2:2|linc|lnc-HES1-2:6|linc|TCONS_00006355	hs|chr3:193796234-193809331	181	linc|LNCipedia lincRNA (lnc-HES1-2), lincRNA [lnc-HES1-2:4]	0	0.0232804	3.2294	0.0249235	2.62286	0	0	0	0	0	0	0	0	0	0	0	0	0	0
780	A_23_P209269	PPM1B	NM_001033557	ref|NM_001033557|ref|NM_002706|ref|NM_177969|ens|ENST00000409432	hs|chr2:44458389-44458448	2877	ref|Homo sapiens protein phosphatase, Mg2+/Mn2+ dependent, 1B (PPM1B), transcript variant 5, mRNA [NM_001033557]	0	7.29515	1011.97	11.393	1198.96	0	0	0	0	0	1	1	0	0	0	0	0	1	1
781	A_22_P00012249	ENST00000411431	ENST00000411431	ens|ENST00000411431|linc|lnc-PPP1R12B-3:1	hs|chr1:202601582-202601641	26	Unknown	0	0.0234101	3.2474	0.0250472	2.63588	0	0	0	0	0	0	0	0	0	0	0	0	0	0
782	A_22_P00010106	lnc-MRGPRD-1	lnc-MRGPRD-1:1	linc|lnc-MRGPRD-1:1|gb|DB231084	hs|chr11:68709162-68709103	377	gb|DB231084 TRACH3 Homo sapiens cDNA clone TRACH3024564 5', mRNA sequence [DB231084]	0	0.0234762	3.25657	0.0314581	3.31054	0	0	0	0	0	0	0	0	0	0	0	0	1	0
783	A_33_P3335895	GFAP	NM_001242376	ref|NM_001242376|ref|NM_001131019|ens|ENST00000435360|gb|AJ306447	hs|chr17:42987577-42987518	1642	ref|Homo sapiens glial fibrillary acidic protein (GFAP), transcript variant 3, mRNA [NM_001242376]	0	0.0552321	7.66167	0.0251626	2.64802	0	0	0	0	0	1	0	0	0	0	0	0	0	0
784	A_24_P73599	IL16	NM_172217	ref|NM_172217|ref|NM_001172128|ref|NM_004513|gb|AL109669	hs|chr15:81604940-81604999	7900	ref|Homo sapiens interleukin 16 (IL16), transcript variant 2, mRNA [NM_172217]	0	0.213858	29.6659	0.119183	12.5424	0	0	0	0	0	1	1	0	0	0	0	0	1	0
785	A_23_P135690	CC2D1A	ENST00000589138	ens|ENST00000589138|gb|AK023399|gb|AK000248|tc|THC2555386	hs|chr19:14038481-14038540	1939	ens|coiled-coil and C2 domain containing 1A [Source:HGNC Symbol;Acc:HGNC:30237] [ENST00000589138]	0	1963.31	272345	2717.35	285964	0	0	0	0	0	1	1	0	0	0	0	0	1	1
786	ERCC-00136_67	EF011063	EF011063		unmapped	0	Unknown	1	0.0237291	3.29164	0.0253361	2.66628	0	0	0	0	0	0	0	0	0	0	0	0	0	0
787	A_19_P00803124	XLOC_l2_010494	TCONS_l2_00019680	linc|TCONS_l2_00019680|linc|TCONS_l2_00019679|linc|TCONS_l2_00019678|linc|TCONS_l2_00019677	hs|chr3:193766741-193766682	828	linc|BROAD Institute lincRNA (XLOC_l2_010494), lincRNA [TCONS_l2_00019680]	0	0.0493053	6.83952	0.0253893	2.67188	0	0	0	0	0	1	0	0	0	0	0	0	0	0
788	A_24_P257511	BHMT	NM_001713	ref|NM_001713|ens|ENST00000274353|gb|AK298308|gb|AK303780	hs|chr5:78426982-78427041	1368	ref|Homo sapiens betaine--homocysteine S-methyltransferase (BHMT), mRNA [NM_001713]	0	0.0238492	3.30831	0.0276279	2.90747	0	0	0	0	0	0	0	0	0	0	0	0	1	0
789	A_23_P120776	SLC25A1	NM_005984	ref|NM_005984|ref|NM_001287387|ref|NM_001256534|ref|NR_046298	hs|chr22:19163090-19163070	1154	ref|Homo sapiens solute carrier family 25 (mitochondrial carrier; citrate transporter), member 1 (SLC25A1), transcript variant 1, mRNA [NM_005984]	0	0.977056	135.535	0.549614	57.8394	0	0	0	0	0	1	1	0	0	0	0	0	1	1
790	A_22_P00011670	LINC00271	NR_026805	ref|NR_026805|ens|ENST00000579339|ens|ENST00000579057|ens|ENST00000580741	hs|chr6:135819079-135819138	140	ref|Homo sapiens long intergenic non-protein coding RNA 271 (LINC00271), long non-coding RNA [NR_026805]	0	4.04747	561.456	4.12525	434.127	0	0	0	0	0	1	1	0	0	0	0	0	1	1
791	A_32_P751535	ENST00000440227	ENST00000440227	ens|ENST00000440227|linc|TCONS_l2_00000681|tc|THC2528599	hs|chr1:168907735-168907794	30	ens|ribosomal protein L29 pseudogene 7 [Source:HGNC Symbol;Acc:HGNC:36859] [ENST00000440227]	0	18.4737	2562.63	12.576	1323.45	0	0	0	0	0	1	1	0	0	0	0	0	1	1
792	A_22_P00012040	lnc-PLEKHB1-1	lnc-PLEKHB1-1:1	linc|lnc-PLEKHB1-1:1|gb|AW265493	hs|chr11:73433658-73433717	128	gb|xq70c10.x1 NCI_CGAP_HN7 Homo sapiens cDNA clone IMAGE:2755986 3' similar to contains Alu repetitive element;, mRNA sequence [AW265493]	0	0.292068	40.515	0.280121	29.4789	0	0	0	0	0	1	1	0	0	0	0	0	1	1
793	A_22_P00015054	lnc-SNPH-1	lnc-SNPH-1:1	linc|lnc-SNPH-1:1|tc|THC2685281	hs|chr20:1343170-1343229	420	tc|ALU8_HUMAN (P39195) Alu subfamily SX sequence contamination warning entry, partial (6%) [THC2685281]	0	0.516193	71.605	0.529952	55.7703	0	0	0	0	0	1	1	0	0	0	0	0	1	1
794	A_24_P320880	SNX16	NM_022133	ref|NM_022133|ref|NM_152836|ref|NM_152837|ens|ENST00000396330	hs|chr8:82712472-82712413	2801	ref|Homo sapiens sorting nexin 16 (SNX16), transcript variant 1, mRNA [NM_022133]	0	0.199248	27.6393	0.228571	24.054	0	0	0	0	0	1	1	0	0	0	0	0	1	1
795	A_23_P325075	RNGTT	NM_003800	ref|NM_003800|ref|NM_001286426|ref|NM_001286428|ens|ENST00000369485	hs|chr6:89320349-89320290	4102	ref|Homo sapiens RNA guanylyltransferase and 5'-phosphatase (RNGTT), transcript variant 1, mRNA [NM_003800]	0	1.13476	157.411	0.901727	94.8946	0	0	0	0	0	1	1	0	0	0	0	0	1	1
796	A_33_P3217393	CD276	NM_001024736	ref|NM_001024736|ref|NM_025240|ens|ENST00000564751|ens|ENST00000557951	hs|chr15:73996699-73996758	1488	ref|Homo sapiens CD276 molecule (CD276), transcript variant 1, mRNA [NM_001024736]	0	0.353051	48.9744	0.169241	17.8103	0	0	0	0	0	1	1	0	0	0	0	0	1	1
797	A_23_P111737	RAMP3	NM_005856	ref|NM_005856|ens|ENST00000242249|ref|XM_006715631|ref|XM_006715632	hs|chr7:45223188-45223247	684	ref|Homo sapiens receptor (G protein-coupled) activity modifying protein 3 (RAMP3), mRNA [NM_005856]	0	0.26514	36.7796	0.488792	51.4387	0	0	0	0	0	1	1	0	0	0	0	0	1	1
798	A_19_P00318091	lnc-SNX10-2	lnc-SNX10-2:6	linc|lnc-SNX10-2:6|linc|TCONS_l2_00025735|gb|AK056484|linc|TCONS_l2_00027077	hs|chr7:26536724-26536783	1331	gb|Homo sapiens cDNA FLJ31922 fis, clone NT2RP7005219. [AK056484]	0	0.0364081	5.05044	0.0257194	2.70662	0	0	0	0	0	1	0	0	0	0	0	0	0	0
799	A_22_P00013019	ENST00000557715	ENST00000557715	ens|ENST00000557715|ens|ENST00000555023|linc|lnc-RGMA-7:6|linc|lnc-RGMA-7:8	hs|chr15:94439606-94439547	227	Unknown	0	0.024319	3.37347	0.0257156	2.70622	0	0	0	0	0	0	0	0	0	0	0	0	0	0
800	A_22_P00021235	ENST00000565771	ENST00000565771	ens|ENST00000565771|linc|lnc-TOX3-2:1|gb|BX113191|tc|THC2724982	hs|chr16:52641735-52641676	224	gb|BX113191 Soares_NFL_T_GBC_S1 Homo sapiens cDNA clone IMAGp998F074126, mRNA sequence [BX113191]	0	0.0243369	3.37596	0.0257062	2.70522	0	0	0	0	0	0	0	0	0	0	0	0	0	0
801	A_23_P107116	RNF112	NM_007148	ref|NM_007148|linc|lnc-RNF112-1:1|ref|XM_006721571|ref|XM_006721572	hs|chr17:19320489-19320548	3127	ref|Homo sapiens ring finger protein 112 (RNF112), mRNA [NM_007148]	0	2.75109	381.625	1.08672	114.362	0	0	0	0	0	1	1	0	0	0	0	0	1	1
802	A_22_P00008425	KALRN	ENST00000291478	ens|ENST00000291478|linc|lnc-KALRN-1:1|ref|XM_006713810|ref|XM_006713811	hs|chr3:124444402-124444461	10117	ens|kalirin, RhoGEF kinase [Source:HGNC Symbol;Acc:HGNC:4814] [ENST00000291478]	0	0.330657	45.8679	0.229719	24.1748	0	0	0	0	0	1	1	0	0	0	0	0	1	1
803	A_24_P132039	RNF14	NM_004290	ref|NM_004290|ref|NM_183398|ref|NM_183400|ref|NM_183401	hs|chr5:141368097-141368156	2628	ref|Homo sapiens ring finger protein 14 (RNF14), transcript variant 1, mRNA [NM_004290]	0	2.44459	339.108	3.24693	341.696	0	0	0	0	0	1	1	0	0	0	0	0	1	1
804	A_21_P0008791	LINC01197	ENST00000611265	ens|ENST00000611265|linc|lnc-AC016251.1-8:10|linc|lnc-AC016251.1-8:1|linc|TCONS_00023807	hs|chr15:95799117-95799058	573	ens|long intergenic non-protein coding RNA 1197 [Source:HGNC Symbol;Acc:HGNC:49597] [ENST00000611265]	0	0.445194	61.7563	0.373201	39.2744	0	0	0	0	0	1	1	0	0	0	0	0	1	1
805	A_21_P0003150	lnc-CBLB-7	lnc-CBLB-7:11	linc|lnc-CBLB-7:11|linc|lnc-CBLB-7:14|linc|TCONS_00006585|linc|TCONS_00006584	hs|chr3:106536914-106536855	1629	linc|LNCipedia lincRNA (lnc-CBLB-7), lincRNA [lnc-CBLB-7:11]	0	0.0243374	3.37603	0.0255508	2.68888	0	0	0	0	0	0	0	0	0	0	0	0	0	0
806	A_21_P0013601	XLOC_l2_015033	TCONS_l2_00029054	linc|TCONS_l2_00029054	hs|chr9:132049335-132049394	861	linc|BROAD Institute lincRNA (XLOC_l2_015033), lincRNA [TCONS_l2_00029054]	0	0.236769	32.8441	0.0430013	4.52531	0	0	0	0	0	1	1	0	0	0	0	0	1	0
807	A_33_P3668049	RHOT1	NM_001288758	ref|NM_001288758|ref|NM_001288754|ens|ENST00000581094|ens|ENST00000583994	hs|chr17:30536407-30551635	2140	ref|Homo sapiens ras homolog family member T1 (RHOT1), transcript variant 7, mRNA [NM_001288758]	0	0.203973	28.2947	0.219057	23.0527	0	0	0	0	0	1	1	0	0	0	0	0	1	1
808	A_21_P0007103	lnc-MBL2-2	lnc-MBL2-2:5	linc|lnc-MBL2-2:5|linc|TCONS_00018937	hs|chr10:54735489-54735430	269	linc|LNCipedia lincRNA (lnc-MBL2-2), lincRNA [lnc-MBL2-2:5]	0	0.0242632	3.36573	0.0282677	2.9748	0	0	0	0	0	0	0	0	0	0	0	0	1	0
809	A_33_P3378707	LOC646214	NR_027053	ref|NR_027053|linc|TCONS_l2_00008911|tc|THC2548065	hs|chr15:21932782-21932723	7957	ref|Homo sapiens p21 protein (Cdc42/Rac)-activated kinase 2 pseudogene (LOC646214), non-coding RNA [NR_027053]	0	2.20912	306.444	2.6462	278.477	0	0	0	0	0	1	1	0	0	0	0	0	1	1
810	A_23_P127522	HYLS1	NM_145014	ref|NM_145014|ref|NM_001134793|ens|ENST00000356438|ref|XM_006718778	hs|chr11:125769904-125769963	1174	ref|Homo sapiens hydrolethalus syndrome 1 (HYLS1), transcript variant 1, mRNA [NM_145014]	0	0.570422	79.1277	0.359129	37.7935	0	0	0	0	0	1	1	0	0	0	0	0	1	1
811	ERCC-00104_60	ERCC-00104_60	ERCC-00104_60			0		1	0.0240987	3.34292	0.0250721	2.6385	0	0	0	0	0	0	0	0	0	0	0	0	0	0
812	A_23_P210619	RTFDC1	NM_016407	ref|NM_016407|ref|NM_001283035|ref|NM_001283036|ref|NM_001283037	hs|chr20:55093726-55093785	1438	ref|Homo sapiens replication termination factor 2 domain containing 1 (RTFDC1), transcript variant 2, mRNA [NM_016407]	0	16.7407	2322.23	17.5639	1848.36	0	0	0	0	0	1	1	0	0	0	0	0	1	1
813	A_23_P66813	SIRT7	NM_016538	ref|NM_016538|ens|ENST00000574992|ens|ENST00000572976|ens|ENST00000571832	hs|chr17:79870298-79870239	1247	ref|Homo sapiens sirtuin 7 (SIRT7), mRNA [NM_016538]	0	0.676624	93.8596	0.374049	39.3636	0	0	0	0	0	1	1	0	0	0	0	0	1	1
814	A_33_P3406530	ENST00000432430	ENST00000432430	ens|ENST00000432430	hs|chr9:5311554-5311613	110	ens|high mobility group nucleosomal binding domain 2 pseudogene 31 [Source:HGNC Symbol;Acc:HGNC:39398] [ENST00000432430]	0	0.0238587	3.30962	0.0246785	2.59708	0	0	0	0	0	0	0	0	0	0	0	0	0	0
815	A_33_P3297305	ELMOD3	NM_032213	ref|NM_032213|ref|NM_001135021|ref|NM_001135022|ref|NM_001135023	hs|chr2:85618030-85618089	1926	ref|Homo sapiens ELMO/CED-12 domain containing 3 (ELMOD3), transcript variant 1, mRNA [NM_032213]	0	0.0382424	5.30489	0.179814	18.923	0	0	0	0	0	1	0	0	0	0	0	0	1	1
816	A_21_P0003783	ENST00000504755	ENST00000504755	ens|ENST00000504755|linc|lnc-NR3C2-4:1|linc|lnc-NR3C2-4:3|linc|TCONS_00008616	hs|chr4:150069029-150068970	400	Unknown	0	0.023646	3.28012	0.0243668	2.56428	0	0	0	0	0	0	0	0	0	0	0	0	0	0
817	A_23_P204847	LCP1	NM_002298	ref|NM_002298|ens|ENST00000323076|ens|ENST00000398576|ref|XM_005266374	hs|chr13:46700396-46700337	3451	ref|Homo sapiens lymphocyte cytosolic protein 1 (L-plastin) (LCP1), mRNA [NM_002298]	0	6.37749	884.67	2.49412	262.472	0	0	0	0	0	1	1	0	0	0	0	0	1	1
818	A_23_P167005	GPR160	NM_014373	ref|NM_014373|ens|ENST00000355897|ref|XM_005247346|ref|XM_006713582	hs|chr3:169802254-169802313	1083	ref|Homo sapiens G protein-coupled receptor 160 (GPR160), mRNA [NM_014373]	0	0.162962	22.6057	0.222007	23.3632	0	0	0	0	0	1	1	0	0	0	0	0	1	1
819	A_22_P00023751	lnc-A1CF-3	lnc-A1CF-3:1	linc|lnc-A1CF-3:1	hs|chr10:53004713-53004654	386	linc|LNCipedia lincRNA (lnc-A1CF-3), lincRNA [lnc-A1CF-3:1]	0	1.00834	139.875	1.68634	177.464	0	0	0	0	0	1	1	0	0	0	0	0	1	1
820	DarkCorner	DarkCorner	DarkCorner			0		1	0.0230949	3.20366	0.0235899	2.48252	0	0	0	0	0	0	0	0	0	0	0	0	0	0
821	A_21_P0007266	lnc-ENDOD1-1	lnc-ENDOD1-1:3	linc|lnc-ENDOD1-1:3|linc|lnc-ENDOD1-1:4|linc|TCONS_00019445|tc|THC2674632	hs|chr11:94890984-94891043	616	linc|LNCipedia lincRNA (lnc-ENDOD1-1), lincRNA [lnc-ENDOD1-1:3]	0	0.0250857	3.47983	0.0251834	2.65021	0	0	0	0	0	0	0	0	0	0	0	0	0	0
822	A_22_P00009741	lnc-MDH1B-2	lnc-MDH1B-2:1	linc|lnc-MDH1B-2:1	hs|chr2:207986395-207986336	373	linc|LNCipedia lincRNA (lnc-MDH1B-2), lincRNA [lnc-MDH1B-2:1]	0	0.577507	80.1104	0.779058	81.9853	0	0	0	0	0	1	1	0	0	0	0	0	1	1
823	A_33_P3222451	AKT1S1	NM_001278160	ref|NM_001278160|ens|ENST00000391830|ens|ENST00000482622|ens|ENST00000391834	hs|chr19:50381487-50381428	126	ref|Homo sapiens AKT1 substrate 1 (proline-rich) (AKT1S1), transcript variant 5, mRNA [NM_001278160]	0	0.0255704	3.54706	0.0257687	2.71181	0	0	0	0	0	0	0	0	0	0	0	0	0	0
824	A_23_P500741	CBFA2T3	NM_005187	ref|NM_005187|ref|NM_175931|ens|ENST00000268679|ens|ENST00000327483	hs|chr16:88941407-88941348	4227	ref|Homo sapiens core-binding factor, runt domain, alpha subunit 2; translocated to, 3 (CBFA2T3), transcript variant 1, mRNA [NM_005187]	0	1.02424	142.081	2.25277	237.074	0	0	0	0	0	1	1	0	0	0	0	0	1	1
825	A_23_P404162	HDAC9	NM_014707	ref|NM_014707|ref|NM_001204144|ref|NM_001204146|ref|NM_001204148	hs|chr7:18708002-18708061	3774	ref|Homo sapiens histone deacetylase 9 (HDAC9), transcript variant 3, mRNA [NM_014707]	0	0.221729	30.7578	0.0731494	7.69799	0	0	0	0	0	1	1	0	0	0	0	0	1	0
826	A_21_P0014322	LOC101928595	XR_243378	ref|XR_243378|ref|XR_248187|ref|XR_253520|linc|lnc-PPP4C-2:2	hs|chr16:30116145-30116204	2380	ref|PREDICTED: Homo sapiens uncharacterized LOC101928595 (LOC101928595), ncRNA [XR_243378]	0	0.0261884	3.63279	0.0265394	2.79291	0	0	0	0	0	0	0	0	0	0	0	0	0	0
827	A_32_P88349	LOC730257	XR_426840	ref|XR_426840|ref|XR_431277|ref|XR_250824|ref|XR_254375	hs|chr1:147931707-147931763	868	ref|PREDICTED: Homo sapiens uncharacterized LOC730257 (LOC730257), misc_RNA [XR_426840]	0	1.26451	175.41	0.644399	67.8143	0	0	0	0	0	1	1	0	0	0	0	0	1	1
828	A_23_P169017	DEFB103B	NM_018661	ref|NM_018661|ref|NM_001081551|ens|ENST00000314357|ens|ENST00000318124	hs|chr8:7740057-7740116	388	ref|Homo sapiens defensin, beta 103B (DEFB103B), mRNA [NM_018661]	0	0.0265291	3.68006	0.026973	2.83855	0	0	0	0	0	0	0	0	0	0	0	0	0	0
829	A_22_P00010168	LOC100507291	NR_121609	ref|NR_121609|ref|NR_121608|ref|XR_112580|ref|XR_425679	hs|chr3:139141897-139141956	294	ref|Homo sapiens uncharacterized LOC100507291 (LOC100507291), transcript variant 2, long non-coding RNA [NR_121609]	0	0.249651	34.631	0.370379	38.9774	0	0	0	0	0	1	1	0	0	0	0	0	1	1
830	A_33_P3233099	ARHGEF4	NM_015320	ref|NM_015320|ens|ENST00000428230|ens|ENST00000611048|ens|ENST00000326016	hs|chr2:131674555-131674614	331	ref|Homo sapiens Rho guanine nucleotide exchange factor (GEF) 4 (ARHGEF4), transcript variant 1, mRNA [NM_015320]	0	0.0268085	3.71881	0.0273521	2.87844	0	0	0	0	0	0	0	0	0	0	0	0	0	0
831	A_23_P136817	KNTC1	NM_014708	ref|NM_014708|ens|ENST00000333479|ref|XM_006719706|gb|D79988	hs|chr12:123106487-123107037	6501	ref|Homo sapiens kinetochore associated 1 (KNTC1), mRNA [NM_014708]	0	0.732018	101.544	0.339033	35.6786	0	0	0	0	0	1	1	0	0	0	0	0	1	1
832	A_22_P00025394	lnc-ANKRD6-1	lnc-ANKRD6-1:1	linc|lnc-ANKRD6-1:1	hs|chr6:90385443-90385502	412	linc|LNCipedia lincRNA (lnc-ANKRD6-1), lincRNA [lnc-ANKRD6-1:1]	0	0.0270355	3.7503	0.0276677	2.91166	0	0	0	0	0	0	0	0	0	0	0	0	0	0
833	A_22_P00023351	ENST00000447206	ENST00000447206	ens|ENST00000447206|linc|lnc-SIRPG-1:1|tc|THC2694693	hs|chr20:1784721-1784662	286	Unknown	0	0.452384	62.7536	0.491496	51.7233	0	0	0	0	0	1	1	0	0	0	0	0	1	1
834	A_22_P00004026	ENST00000424219	ENST00000424219	ens|ENST00000424219|linc|lnc-CHODL-3:1|linc|TCONS_00028802|gb|BG221948	hs|chr21:20502950-20503009	109	gb|RST41765 Athersys RAGE Library Homo sapiens cDNA, mRNA sequence [BG221948]	0	0.0272107	3.77461	0.0279283	2.93908	0	0	0	0	0	0	0	0	0	0	0	0	0	0
835	A_23_P92967	MOCS2	NM_004531	ref|NM_004531|ref|NM_176806|ens|ENST00000514553|ens|ENST00000584946	hs|chr5:52397288-52397229	968	ref|Homo sapiens molybdenum cofactor synthesis 2 (MOCS2), transcript variant 3, mRNA [NM_004531]	0	4.36827	605.956	8.17984	860.818	0	0	0	0	0	1	1	0	0	0	0	0	1	1
836	A_22_P00000694	ENST00000553791	ENST00000553791	ens|ENST00000553791|ref|XR_245777|ref|XR_248046|ref|XR_253269	hs|chr14:70742018-70742077	5	ref|PREDICTED: Homo sapiens uncharacterized LOC101928046 (LOC101928046), ncRNA [XR_245777]	0	0.0273374	3.79218	0.0281304	2.96034	0	0	0	0	0	0	0	0	0	0	0	0	0	0
837	A_33_P3258003	ANKS1B	NM_152788	ref|NM_152788|ref|NM_020140|ref|NM_001204081|ens|ENST00000547010	hs|chr12:99129397-99129338	4104	ref|Homo sapiens ankyrin repeat and sterile alpha motif domain containing 1B (ANKS1B), transcript variant 1, mRNA [NM_152788]	0	0.0342721	4.75414	0.0282128	2.96902	0	0	0	0	0	1	0	0	0	0	0	0	0	0
838	A_33_P3349774	LSM14B	NM_144703	ref|NM_144703|ens|ENST00000279069|ens|ENST00000370915|ens|ENST00000400318	hs|chr20:60699744-60699803	404	ref|Homo sapiens LSM14B, SCD6 homolog B (S. cerevisiae) (LSM14B), mRNA [NM_144703]	0	0.0639501	8.871	0.135628	14.273	0	0	0	0	0	1	0	0	0	0	0	0	1	0
839	A_23_P114307	P2RY4	NM_002565	ref|NM_002565|ens|ENST00000374519|gb|FJ599701|gb|FJ599702	hs|chrX:69478975-69478916	679	ref|Homo sapiens pyrimidinergic receptor P2Y, G-protein coupled, 4 (P2RY4), mRNA [NM_002565]	0	0.0274398	3.80638	0.0283485	2.9833	0	0	0	0	0	0	0	0	0	0	0	0	0	0
840	A_33_P3320643	PCAT4	NR_026555	ref|NR_026555|ens|ENST00000504263|linc|lnc-PRDM8-1:1|gb|AK056825	hs|chr4:80784291-80784350	1980	ref|Homo sapiens prostate cancer associated transcript 4 (non-protein coding) (PCAT4), long non-coding RNA [NR_026555]	0	0.0274535	3.80829	0.0283883	2.98748	0	0	0	0	0	0	0	0	0	0	0	0	0	0
841	A_21_P0009805	lnc-KCNN4-1	lnc-KCNN4-1:1	linc|lnc-KCNN4-1:1|ref|XM_006723156|ref|XM_006723157|linc|TCONS_00027758	hs|chr19:44288600-44288541	1209	ref|PREDICTED: Homo sapiens LY6/PLAUR domain containing 5 (LYPD5), transcript variant X1, mRNA [XM_006723156]	0	0.128906	17.8816	0.263925	27.7745	0	0	0	0	0	1	0	0	0	0	0	0	1	1
842	A_22_P00021651	lnc-HNRNPAB-3	lnc-HNRNPAB-3:1	linc|lnc-HNRNPAB-3:1	hs|chr5:177779192-177779251	606	linc|LNCipedia lincRNA (lnc-HNRNPAB-3), lincRNA [lnc-HNRNPAB-3:1]	0	0.0274467	3.80734	0.0284488	2.99386	0	0	0	0	0	0	0	0	0	0	0	0	0	0
843	A_21_P0010627	XLOC_l2_000961	TCONS_l2_00001297	linc|TCONS_l2_00001297	hs|chr1:79561171-79561112	266	linc|BROAD Institute lincRNA (XLOC_l2_000961), lincRNA [TCONS_l2_00001297]	0	0.0274292	3.80491	0.0284623	2.99527	0	0	0	0	0	0	0	0	0	0	0	0	0	0
844	A_21_P0009696	lnc-AC011467.1-1	lnc-AC011467.1-1:1	linc|lnc-AC011467.1-1:1|linc|TCONS_00026959	hs|chr19:23003245-23003910	5	linc|LNCipedia lincRNA (lnc-AC011467.1-1), lincRNA [lnc-AC011467.1-1:1]	0	0.0434171	6.02272	0.0638495	6.7193	0	0	0	0	0	1	0	0	0	0	0	0	1	0
845	A_22_P00002738	lnc-C20orf96-3	lnc-C20orf96-3:1	linc|lnc-C20orf96-3:1	hs|chr20:306340-306281	1711	linc|LNCipedia lincRNA (lnc-C20orf96-3), lincRNA [lnc-C20orf96-3:1]	0	0.0326431	4.52818	0.0678492	7.14021	0	0	0	0	0	1	0	0	0	0	0	0	1	0
846	A_21_P0003693	lnc-F11-3	lnc-F11-3:1	linc|lnc-F11-3:1|linc|TCONS_00008368	hs|chr4:187980755-187980814	280	linc|LNCipedia lincRNA (lnc-F11-3), lincRNA [lnc-F11-3:1]	0	0.0273324	3.79149	0.0284445	2.99339	0	0	0	0	0	0	0	0	0	0	0	0	0	0
847	A_22_P00012448	lnc-PRPF18-3	lnc-PRPF18-3:1	linc|lnc-PRPF18-3:1	hs|chr10:13572203-13572262	320	linc|LNCipedia lincRNA (lnc-PRPF18-3), lincRNA [lnc-PRPF18-3:1]	0	0.0272843	3.78481	0.0399508	4.20428	0	0	0	0	0	0	0	0	0	0	0	0	1	0
848	A_22_P00003522	ENST00000577546	ENST00000577546	ens|ENST00000577546|linc|lnc-CCL2-6:1|gb|AF420438|tc|NP590059	hs|chr17:32007818-32007877	222	gb|Homo sapiens chimera 1 mRNA, partial cds. [AF420438]	0	0.0272266	3.77681	0.0283901	2.98767	0	0	0	0	0	0	0	0	0	0	0	0	0	0
849	A_21_P0013799	XLOC_l2_015641	TCONS_l2_00030391	linc|TCONS_l2_00030391|linc|TCONS_l2_00030392	hs|chrX:149129190-149129249	2284	linc|BROAD Institute lincRNA (XLOC_l2_015641), lincRNA [TCONS_l2_00030391]	0	0.027163	3.76799	0.0373626	3.93191	0	0	0	0	0	0	0	0	0	0	0	0	1	0
850	A_23_P153441	HOOK2	NM_013312	ref|NM_013312|ref|NM_001100176|ens|ENST00000589915|ens|ENST00000264827	hs|chr19:12874382-12874227	2140	ref|Homo sapiens hook microtubule-tethering protein 2 (HOOK2), transcript variant 1, mRNA [NM_013312]	0	5.86189	813.148	4.96686	522.694	0	0	0	0	0	1	1	0	0	0	0	0	1	1
851	A_22_P00009984	lnc-MKRN2-AS1-1	lnc-MKRN2-AS1-1:1	linc|lnc-MKRN2-AS1-1:1	hs|chr3:12581059-12581000	63	linc|LNCipedia lincRNA (lnc-MKRN2-AS1-1), lincRNA [lnc-MKRN2-AS1-1:1]	0	0.0270239	3.74869	0.0824957	8.68155	0	0	0	0	0	0	0	0	0	0	0	0	1	0
852	A_21_P0000933	LOC101928476	NR_125954	ref|NR_125954|ens|ENST00000435253|linc|lnc-AMY1B-3:2|linc|lnc-AMY1B-3:3	hs|chr1:106145072-106145013	1527	ref|Homo sapiens uncharacterized LOC101928476 (LOC101928476), transcript variant 1, long non-coding RNA [NR_125954]	0	0.0269419	3.73732	0.0915455	9.63392	0	0	0	0	0	0	0	0	0	0	0	0	1	0
853	A_33_P3408983	APC	NM_001127511	ref|NM_001127511|ref|NM_001127510|ref|NM_000038|ens|ENST00000512211	hs|chr5:112103018-112103077	595	ref|Homo sapiens adenomatous polyposis coli (APC), transcript variant 1, mRNA [NM_001127511]	0	1.67883	232.884	1.20316	126.616	0	0	0	0	0	1	1	0	0	0	0	0	1	1
854	A_24_P3140	ZNF638	NM_014497	ref|NM_014497|ref|NM_001252613|ref|NM_001252612|ref|NM_001014972	hs|chr2:71654285-71654344	5608	ref|Homo sapiens zinc finger protein 638 (ZNF638), transcript variant 1, mRNA [NM_014497]	0	2.42563	336.478	2.91569	306.837	0	0	0	0	0	1	1	0	0	0	0	0	1	1
855	A_22_P00012385	lnc-PRKAA2-7	lnc-PRKAA2-7:2	linc|lnc-PRKAA2-7:2|linc|lnc-PRKAA2-7:1|linc|TCONS_00002039|linc|TCONS_00000951	hs|chr1:56345342-56345401	620	linc|LNCipedia lincRNA (lnc-PRKAA2-7), lincRNA [lnc-PRKAA2-7:2]	0	0.514057	71.3088	1.00855	106.136	0	0	0	0	0	1	1	0	0	0	0	0	1	1
856	A_23_P57137	AP5S1	NM_018347	ref|NM_018347|ref|NM_001204446|ref|NM_001204447|ens|ENST00000379573	hs|chr20:3805889-3805948	1798	ref|Homo sapiens adaptor-related protein complex 5, sigma 1 subunit (AP5S1), transcript variant 2, mRNA [NM_018347]	0	3.03615	421.167	2.89611	304.776	0	0	0	0	0	1	1	0	0	0	0	0	1	1
857	A_23_P351168	DNAJB7	NM_145174	ref|NM_145174|ens|ENST00000307221|gb|AF085232|tc|THC2477912	hs|chr22:41255827-41255768	2303	ref|Homo sapiens DnaJ (Hsp40) homolog, subfamily B, member 7 (DNAJB7), mRNA [NM_145174]	0	0.0264748	3.67252	0.027795	2.92505	0	0	0	0	0	0	0	0	0	0	0	0	0	0
858	A_23_P16523	GDF15	NM_004864	ref|NM_004864|ens|ENST00000252809|gb|AK291530|gb|U51731	hs|chr19:18499890-18499949	1103	ref|Homo sapiens growth differentiation factor 15 (GDF15), mRNA [NM_004864]	0	1.66106	230.419	0.901466	94.8671	0	0	0	0	0	1	1	0	0	0	0	0	1	1
859	A_21_P0006590	LINC00278	NR_046502	ref|NR_046502|ens|ENST00000425031|linc|lnc-ZFY-1:3|linc|TCONS_00017607	hs|chrY:2970205-2970264	421	ref|Homo sapiens long intergenic non-protein coding RNA 278 (LINC00278), long non-coding RNA [NR_046502]	0	0.0262669	3.64369	0.0512905	5.39763	0	0	0	0	0	0	0	0	0	0	0	0	1	0
860	A_32_P195065	SEMA4F	NM_004263	ref|NM_004263|ref|NM_001271662|ref|NM_001271661|ref|NR_073399	hs|chr2:74908466-74908525	3591	ref|Homo sapiens sema domain, immunoglobulin domain (Ig), transmembrane domain (TM) and short cytoplasmic domain, (semaphorin) 4F (SEMA4F), transcript variant 1, mRNA [NM_004263]	0	0.163068	22.6203	0.0578881	6.09194	0	0	0	0	0	1	1	0	0	0	0	0	1	0
861	A_23_P18055	ERC2-IT1	NR_024615	ref|NR_024615|gb|U88965|tc|THC2483446	hs|chr3:55691700-55691641	1797	ref|Homo sapiens ERC2 intronic transcript 1 (non-protein coding) (ERC2-IT1), long non-coding RNA [NR_024615]	0	0.592314	82.1645	0.796149	83.7839	0	0	0	0	0	1	1	0	0	0	0	0	1	1
862	A_22_P00017455	LOC101929241	NR_110166	ref|NR_110166|ref|NR_110165|ens|ENST00000554260|ens|ENST00000554862	hs|chr14:97925205-97925264	52	ref|Homo sapiens uncharacterized LOC101929241 (LOC101929241), transcript variant 2, long non-coding RNA [NR_110166]	0	0.0259342	3.59753	0.0273101	2.87402	0	0	0	0	0	0	0	0	0	0	0	0	0	0
863	A_33_P3386965	PIGM	NM_145167	ref|NM_145167|ens|ENST00000368090|tc|THC2717617|tc|THC2655335	hs|chr1:159997682-159997623	4101	ref|Homo sapiens phosphatidylinositol glycan anchor biosynthesis, class M (PIGM), mRNA [NM_145167]	0	0.0817039	11.3338	0.063822	6.7164	0	0	0	0	0	1	0	0	0	0	0	0	1	0
864	A_23_P304511	ZNF397	NM_032347	ref|NM_032347|ens|ENST00000261333|gb|AK123116|gb|BC006172	hs|chr18:32838208-32838267	1293	ref|Homo sapiens zinc finger protein 397 (ZNF397), transcript variant 2, mRNA [NM_032347]	0	0.772826	107.205	0.452714	47.6421	0	0	0	0	0	1	1	0	0	0	0	0	1	1
865	A_22_P00003701	ENST00000563855	ENST00000563855	ens|ENST00000563855|ens|ENST00000568932|ens|ENST00000564290|linc|lnc-CDH11-6:3	hs|chr16:63565196-63565137	479	Unknown	0	0.270186	37.4795	0.540894	56.9218	0	0	0	0	0	1	1	0	0	0	0	0	1	1
866	A_24_P187056	ANKRD20A12P	NR_046228	ref|NR_046228|ref|XR_424060|ref|XR_430624|linc|lnc-RP3-377D14.1.1-3:10	hs|chr1:142711308-142700309	745	ref|Homo sapiens ankyrin repeat domain 20 family, member A12, pseudogene (ANKRD20A12P), non-coding RNA [NR_046228]	0	0.145693	20.2102	0.232867	24.5061	0	0	0	0	0	1	1	0	0	0	0	0	1	1
867	A_22_P00018871	LINC01038	NR_125785	ref|NR_125785|ens|ENST00000457858|linc|lnc-NDFIP2-5:1|linc|TCONS_00021576	hs|chr13:80379761-80379820	400	ref|Homo sapiens long intergenic non-protein coding RNA 1038 (LINC01038), long non-coding RNA [NR_125785]	0	0.0253524	3.51682	0.126806	13.3447	0	0	0	0	0	0	0	0	0	0	0	0	1	0
868	ERCC-00158_78	DQ516795	DQ516795		unmapped	0	Unknown	1	0.0252406	3.50132	0.0266579	2.80538	0	0	0	0	0	0	0	0	0	0	0	0	0	0
869	A_33_P3301040	HHLA2	NM_001282558	ref|NM_001282558|ref|NM_007072|ref|NM_001282556|ref|NM_001282557	hs|chr3:108081231-108081290	1346	ref|Homo sapiens HERV-H LTR-associating 2 (HHLA2), transcript variant 4, mRNA [NM_001282558]	0	0.0552837	7.66883	0.0367376	3.86614	0	0	0	0	0	1	0	0	0	0	0	0	1	0
870	A_23_P110005	NICN1	NM_032316	ref|NM_032316|ens|ENST00000423832|ens|ENST00000615713|ens|ENST00000273598	hs|chr3:49460649-49460590	2343	ref|Homo sapiens nicolin 1 (NICN1), mRNA [NM_032316]	0	8.68233	1204.39	9.65735	1016.31	0	0	0	0	0	1	1	0	0	0	0	0	1	1
871	A_33_P3314500	MUC6	NM_005961	ref|NM_005961|ens|ENST00000619759|ens|ENST00000621433|ens|ENST00000421673	hs|chr11:1016885-1016826	5966	ref|Homo sapiens mucin 6, oligomeric mucus/gel-forming (MUC6), mRNA [NM_005961]	0	0.0248791	3.45117	0.0263225	2.77009	0	0	0	0	0	0	0	0	0	0	0	0	0	0
872	A_23_P315789	RFXAP	NM_000538	ref|NM_000538|ens|ENST00000255476|gb|BC026088|tc|THC2472322	hs|chr13:37402541-37402600	1625	ref|Homo sapiens regulatory factor X-associated protein (RFXAP), mRNA [NM_000538]	0	0.410956	57.0069	0.402116	42.3173	0	0	0	0	0	1	1	0	0	0	0	0	1	1
873	A_24_P393461	C1orf43	NM_138740	ref|NM_138740|ref|NM_001297723|ref|NM_001297721|ref|NM_001297717	hs|chr1:154185028-154184969	646	ref|Homo sapiens chromosome 1 open reading frame 43 (C1orf43), transcript variant 2, mRNA [NM_138740]	0	4.89759	679.382	5.99933	631.348	0	0	0	0	0	1	1	0	0	0	0	0	1	1
874	A_23_P377819	SRSF5	NM_001039465	ref|NM_001039465|ref|NM_006925|ens|ENST00000556647|ens|ENST00000556184	hs|chr14:70238133-70238192	1061	ref|Homo sapiens serine/arginine-rich splicing factor 5 (SRSF5), transcript variant 1, mRNA [NM_001039465]	0	23.9114	3316.93	39.2886	4134.59	0	0	0	0	0	1	1	0	0	0	0	0	1	1
875	A_22_P00003237	LOC101927494	ENST00000460586	ens|ENST00000460586|ref|XR_245082|ref|XR_249432|ref|XR_251402	hs|chr3:86545168-86545227	342	ref|PREDICTED: Homo sapiens uncharacterized LOC101927494 (LOC101927494), ncRNA [XR_245082]	0	0.0244287	3.3887	0.0258832	2.72386	0	0	0	0	0	0	0	0	0	0	0	0	0	0
876	A_23_P314798	DCST2	NM_144622	ref|NM_144622|ens|ENST00000498036|ens|ENST00000368424|ens|ENST00000368423	hs|chr1:154999101-154999042	1512	ref|Homo sapiens DC-STAMP domain containing 2 (DCST2), mRNA [NM_144622]	0	0.178308	24.7344	0.253296	26.656	0	0	0	0	0	1	1	0	0	0	0	0	1	1
877	A_21_P0009497	lnc-SOCS6-4	lnc-SOCS6-4:1	linc|lnc-SOCS6-4:1|linc|TCONS_00026359	hs|chr18:68870542-68870601	286	linc|LNCipedia lincRNA (lnc-SOCS6-4), lincRNA [lnc-SOCS6-4:1]	0	0.0242012	3.35714	0.0256646	2.70085	0	0	0	0	0	0	0	0	0	0	0	0	0	0
878	A_33_P3547141	AF130053	AF130053	gb|AF130053|tc|THC2489986	hs|chr22:42029819-42029878	677	gb|Homo sapiens clone FLB4228 PRO1095 mRNA, complete cds. [AF130053]	0	0.0332456	4.61175	0.0747814	7.86973	0	0	0	0	0	1	0	0	0	0	0	0	1	0
879	A_21_P0003577	lnc-CPEB2-7	lnc-CPEB2-7:1	linc|lnc-CPEB2-7:1|linc|lnc-CPEB2-7:2|linc|TCONS_00007998|linc|TCONS_00008763	hs|chr4:13520542-13520601	428	linc|LNCipedia lincRNA (lnc-CPEB2-7), lincRNA [lnc-CPEB2-7:1]	0	0.0239862	3.32731	0.0254537	2.67866	0	0	0	0	0	0	0	0	0	0	0	0	0	0
880	A_23_P202496	NOC3L	NM_022451	ref|NM_022451|ens|ENST00000371361|gb|AK022882|gb|AK026953	hs|chr10:96093097-96093038	3377	ref|Homo sapiens nucleolar complex associated 3 homolog (S. cerevisiae) (NOC3L), mRNA [NM_022451]	0	2.33993	324.589	2.28533	240.5	0	0	0	0	0	1	1	0	0	0	0	0	1	1
881	A_33_P3380642	FRAS1	AK027833	gb|AK027833|gb|BC009254|gb|BC020192|gb|BC094853	hs|chr4:79240531-79240590	1579	gb|Homo sapiens cDNA FLJ14927 fis, clone PLACE1009094, weakly similar to FURIN-LIKE PROTEASE 2 PRECURSOR (EC 3.4.21.75). [AK027833]	0	0.0237796	3.29864	0.110255	11.6028	0	0	0	0	0	0	0	0	0	0	0	0	1	0
882	A_32_P47754	SLC2A14	NM_001286233	ref|NM_001286233|ref|NM_001286235|ref|NM_153449|ref|NM_001286234	hs|chr12:7965262-7965203	4187	ref|Homo sapiens solute carrier family 2 (facilitated glucose transporter), member 14 (SLC2A14), transcript variant 1, mRNA [NM_001286233]	0	1.09117	151.365	2.18137	229.56	0	0	0	0	0	1	1	0	0	0	0	0	1	1
883	A_24_P286527	IFT22	NM_022777	ref|NM_022777|ref|NM_001287525|ref|NM_001130821|ref|NM_001130822	hs|chr7:100957126-100957067	1960	ref|Homo sapiens intraflagellar transport 22 (IFT22), transcript variant 1, mRNA [NM_022777]	0	0.701155	97.2626	1.03295	108.704	0	0	0	0	0	1	1	0	0	0	0	0	1	1
884	ERCC-00171_229	ERCC-00171_229	ERCC-00171_229			0		1	0.0234871	3.25807	0.024972	2.62797	0	0	0	0	0	0	0	0	0	0	0	0	0	0
885	A_33_P3359763	FLCN	ENST00000466317	ens|ENST00000466317|gb|AL831885	hs|chr17:17126223-17126164	213	ens|folliculin [Source:HGNC Symbol;Acc:HGNC:27310] [ENST00000466317]	0	0.0233985	3.24579	0.0248818	2.61848	0	0	0	0	0	0	0	0	0	0	0	0	0	0
886	A_23_P40025	DAZAP2	NM_014764	ref|NM_014764|ref|NM_001136264|ref|NM_001136266|ref|NM_001136267	hs|chr12:51637402-51637461	1850	ref|Homo sapiens DAZ associated protein 2 (DAZAP2), transcript variant 1, mRNA [NM_014764]	0	76.2414	10576	70.7419	7444.63	0	0	0	0	0	1	1	0	0	0	0	0	1	1
887	A_21_P0013783	XLOC_l2_015585	TCONS_l2_00030302	linc|TCONS_l2_00030302	hs|chrX:102089560-102089619	28	linc|BROAD Institute lincRNA (XLOC_l2_015585), lincRNA [TCONS_l2_00030302]	0	0.0579913	8.04442	0.0247104	2.60044	0	0	0	0	0	1	0	0	0	0	0	0	0	0
888	A_23_P126363	ADAM30	NM_021794	ref|NM_021794|ens|ENST00000369400|gb|AF171932|gb|DQ890950	hs|chr1:120436717-120436658	2430	ref|Homo sapiens ADAM metallopeptidase domain 30 (ADAM30), mRNA [NM_021794]	0	0.0231383	3.2097	0.0246352	2.59252	0	0	0	0	0	0	0	0	0	0	0	0	0	0
889	A_21_P0000905	LOC100287944	NR_040246	ref|NR_040246	hs|chr12:106890247-106890188	509	ref|Homo sapiens uncharacterized LOC100287944 (LOC100287944), long non-coding RNA [NR_040246]	0	0.0230556	3.19822	0.0245502	2.58358	0	0	0	0	0	0	0	0	0	0	0	0	0	0
890	A_23_P322043	SMG5	NM_015327	ref|NM_015327|ens|ENST00000361813|ref|XM_005245049|ref|XM_006711248	hs|chr1:156219354-156219295	4223	ref|Homo sapiens SMG5 nonsense mediated mRNA decay factor (SMG5), mRNA [NM_015327]	0	6.48722	899.892	7.75367	815.969	0	0	0	0	0	1	1	0	0	0	0	0	1	1
891	A_22_P00011795	lnc-PGM3-1	lnc-PGM3-1:1	linc|lnc-PGM3-1:1|gb|BC036257	hs|chr6:83839203-83839144	1103	gb|Homo sapiens dopey family member 1, mRNA (cDNA clone IMAGE:5270434). [BC036257]	0	0.0229049	3.17732	0.0245932	2.5881	0	0	0	0	0	0	0	0	0	0	0	0	1	0
892	A_21_P0008819	lnc-GOLGA8J-2	lnc-GOLGA8J-2:2	linc|lnc-GOLGA8J-2:2|linc|TCONS_00023895	hs|chr15:30117676-30117735	236	linc|LNCipedia lincRNA (lnc-GOLGA8J-2), lincRNA [lnc-GOLGA8J-2:2]	0	0.023172	3.21436	0.0243335	2.56078	0	0	0	0	0	1	0	0	0	0	0	0	0	0
893	A_23_P13899	GAPDH	NM_002046	ref|NM_002046|ref|NM_001289745|ref|NM_001256799|ref|NM_001289746	hs|chr12:6646918-6646977	881	ref|Homo sapiens glyceraldehyde-3-phosphate dehydrogenase (GAPDH), transcript variant 1, mRNA [NM_002046]	0	155.868	21621.6	163.808	17238.6	0	0	0	0	0	1	1	0	0	0	0	0	1	1
894	A_22_P00014097	lnc-SAT2-1	lnc-SAT2-1:1	linc|lnc-SAT2-1:1|gb|AK097045|gb|U58658|tc|THC2483098	hs|chr17:7589562-7589503	127	gb|Homo sapiens cDNA FLJ39726 fis, clone SMINT2015306. [AK097045]	0	0.0227	3.14889	0.0242053	2.54729	0	0	0	0	0	0	0	0	0	0	0	0	0	0
895	A_23_P90079	ZNF799	NM_001080821	ref|NM_001080821|ens|ENST00000460935|ens|ENST00000430385|gb|AK027660	hs|chr19:12501716-12501657	1699	ref|Homo sapiens zinc finger protein 799 (ZNF799), mRNA [NM_001080821]	0	0.0889701	12.3417	0.122678	12.9102	0	0	0	0	0	1	0	0	0	0	0	0	1	1
896	A_23_P369471	LCE3A	NM_178431	ref|NM_178431|ens|ENST00000335674|gb|BC120933|gb|BC120934	hs|chr1:152595374-152595315	205	ref|Homo sapiens late cornified envelope 3A (LCE3A), mRNA [NM_178431]	0	0.0225798	3.13221	0.0240899	2.53514	0	0	0	0	0	0	0	0	0	0	0	0	0	0
897	A_23_P6615	CPB1	NM_001871	ref|NM_001871|ens|ENST00000282957|ens|ENST00000491148|ref|XM_005247124	hs|chr3:148563321-148563380	911	ref|Homo sapiens carboxypeptidase B1 (tissue) (CPB1), mRNA [NM_001871]	0	0.0225245	3.12454	0.0240383	2.5297	0	0	0	0	0	0	0	0	0	0	0	0	0	0
898	ETG05_66023	ETG05_66023	ETG05_66023			0		1	0.0609517	8.45509	0.050869	5.35327	0	0	0	0	0	1	0	0	0	0	0	0	1	0
899	3xSLv1	3xSLv1	3xSLv1			0		-1	0.0224248	3.11072	0.0239425	2.51962	0	0	0	0	0	0	0	0	0	0	0	0	0	0
900	ERCC-00040_174	DQ883661	DQ883661		unmapped	0	Unknown	1	0.0223796	3.10445	0.0239008	2.51524	0	0	0	0	0	0	0	0	0	0	0	0	0	0
901	A_23_P46412	SCNN1D	NM_001130413	ref|NM_001130413|ref|NR_037668|ens|ENST00000379101|ens|ENST00000379116	hs|chr1:1226313-1226483	2181	ref|Homo sapiens sodium channel, non voltage gated 1 delta subunit (SCNN1D), transcript variant 1, mRNA [NM_001130413]	0	0.183904	25.5107	0.24518	25.8019	0	0	0	0	0	1	1	0	0	0	0	0	1	1
902	A_23_P73848	TTTY14	NR_125733	ref|NR_125733|ref|NR_125734|ref|NR_125735|ref|NR_125736	hs|chrY:21034514-21034455	1002	ref|Homo sapiens testis-specific transcript, Y-linked 14 (non-protein coding) (TTTY14), transcript variant 1, long non-coding RNA [NR_125733]	0	0.0222996	3.09334	4.72834	497.594	0	0	0	0	0	0	0	0	0	0	0	0	1	1
903	A_23_P170888	DPP6	NM_001039350	ref|NM_001039350|ref|NM_130797|ref|NM_001936|ref|NM_001290252	hs|chr7:154684967-154685026	3769	ref|Homo sapiens dipeptidyl-peptidase 6 (DPP6), transcript variant 3, mRNA [NM_001039350]	0	0.16527	22.9258	0.0237985	2.50447	0	0	0	0	0	1	1	0	0	0	0	0	0	0
904	A_21_P0014185	AF090910	AF090910	gb|AF090910|tc|THC2503940	hs|chr7:11202537-11202478	1934	gb|Homo sapiens clone HQ0262. [AF090910]	0	0.0693199	9.61589	0.143494	15.1008	0	0	0	0	0	1	0	0	0	0	0	0	1	1
905	A_22_P00021891	lnc-CDYL2-3	lnc-CDYL2-3:1	linc|lnc-CDYL2-3:1	hs|chr16:80581947-80581888	325	linc|LNCipedia lincRNA (lnc-CDYL2-3), lincRNA [lnc-CDYL2-3:1]	0	0.0222067	3.08046	0.0237459	2.49893	0	0	0	0	0	0	0	0	0	0	0	0	0	0
906	A_33_P3333554	ACTR3C	ENST00000613959	ens|ENST00000613959|gb|BX640643|tc|THC2613875	hs|chr7:149941768-149941709	4381	ens|ARP3 actin-related protein 3 homolog C (yeast) [Source:HGNC Symbol;Acc:HGNC:37282] [ENST00000613959]	0	0.0221826	3.07712	0.0637594	6.70982	0	0	0	0	0	0	0	0	0	0	0	0	1	0
907	A_24_P38143	AHI1	NM_017651	ref|NM_017651|ref|NM_001134831|ref|NM_001134830|ens|ENST00000457866	hs|chr6:135605470-135605411	5202	ref|Homo sapiens Abelson helper integration site 1 (AHI1), transcript variant 2, mRNA [NM_017651]	0	0.912298	126.552	0.906516	95.3986	0	0	0	0	0	1	1	0	0	0	0	0	1	1
908	A_33_P3355014	TMEM229B	NM_182526	ref|NM_182526|ens|ENST00000357461|ens|ENST00000557006|ref|XM_005267375	hs|chr14:67937042-67936983	4008	ref|Homo sapiens transmembrane protein 229B (TMEM229B), mRNA [NM_182526]	0	0.668025	92.6668	0.553653	58.2645	0	0	0	0	0	1	1	0	0	0	0	0	1	1
909	A_19_P00318189	LOC401320	NR_038889	ref|NR_038889|linc|lnc-GGCT-1:15|linc|lnc-GGCT-1:21|linc|lnc-GGCT-1:13	hs|chr7:30601501-30601442	946	ref|Homo sapiens uncharacterized LOC401320 (LOC401320), long non-coding RNA [NR_038889]	0	0.913516	126.721	0.801272	84.323	0	0	0	0	0	1	1	0	0	0	0	0	1	1
910	A_23_P74205	AF090941	AF090941	gb|AF090941|tc|THC2480746	hs|chr1:225601390-225601449	986	gb|Homo sapiens clone HQ0650 PRO0650 mRNA, complete cds. [AF090941]	0	0.0221214	3.06863	0.0236795	2.49194	0	0	0	0	0	0	0	0	0	0	0	0	0	0
911	A_21_P0008422	lnc-MBIP-1	lnc-MBIP-1:1	linc|lnc-MBIP-1:1|linc|TCONS_00022711	hs|chr14:36738340-36738281	1211	linc|LNCipedia lincRNA (lnc-MBIP-1), lincRNA [lnc-MBIP-1:1]	0	0.0221136	3.06755	0.023675	2.49148	0	0	0	0	0	0	0	0	0	0	0	0	0	0
912	A_21_P0003965	ENST00000511758	ENST00000511758	ens|ENST00000511758|linc|lnc-MTRR-1:1|linc|TCONS_00009345	hs|chr5:7925393-7925452	176	Unknown	0	0.0221107	3.06714	0.023676	2.49158	0	0	0	0	0	0	0	0	0	0	0	0	0	0
913	A_23_P94795	TEAD4	NM_003213	ref|NM_003213|ref|NM_201443|ref|NM_201441|ens|ENST00000358409	hs|chr12:3149391-3149555	1448	ref|Homo sapiens TEA domain family member 4 (TEAD4), transcript variant 1, mRNA [NM_003213]	0	1.69786	235.523	0.559797	58.911	0	0	0	0	0	1	1	0	0	0	0	0	1	1
914	A_33_P3252141	TMX3	NM_019022	ref|NM_019022|ens|ENST00000299608|ref|XM_005266714|gb|AB058733	hs|chr18:66341020-66340961	4649	ref|Homo sapiens thioredoxin-related transmembrane protein 3 (TMX3), mRNA [NM_019022]	0	8.06392	1118.61	7.3653	775.098	0	0	0	0	0	1	1	0	0	0	0	0	1	1
915	A_23_P43119	PSKH2	NM_033126	ref|NM_033126|ens|ENST00000276616|gb|AY037806|gb|HQ258398	hs|chr8:87076316-87076257	729	ref|Homo sapiens protein serine kinase H2 (PSKH2), mRNA [NM_033126]	0	0.27432	38.053	0.729182	76.7366	0	0	0	0	0	1	1	0	0	0	0	0	1	1
916	A_33_P3299525	KCTD21	NM_001029859	ref|NM_001029859|ens|ENST00000340067|ref|XM_006718516|ref|XM_006718517	hs|chr11:77882362-77882303	3313	ref|Homo sapiens potassium channel tetramerization domain containing 21 (KCTD21), mRNA [NM_001029859]	0	2.89997	402.277	1.24455	130.972	0	0	0	0	0	1	1	0	0	0	0	0	1	1
917	A_22_P00006071	DNAJC9-AS1	NR_038373	ref|NR_038373|linc|lnc-FAM149B1-2:1|gb|BC043233|tc|THC2497600	hs|chr10:75034590-75034649	705	ref|Homo sapiens DNAJC9 antisense RNA 1 (DNAJC9-AS1), long non-coding RNA [NR_038373]	0	0.0221421	3.0715	0.0237301	2.49727	0	0	0	0	0	0	0	0	0	0	0	0	0	0
918	A_24_P143324	SYT16	NM_031914	ref|NM_031914|ens|ENST00000430451|ens|ENST00000555409|ref|XM_006720272	hs|chr14:62567249-62567308	1958	ref|Homo sapiens synaptotagmin XVI (SYT16), mRNA [NM_031914]	0	0.0221583	3.07375	0.0237502	2.49939	0	0	0	0	0	0	0	0	0	0	0	0	0	0
919	A_22_P00014599	lnc-SLC15A1-1	lnc-SLC15A1-1:1	linc|lnc-SLC15A1-1:1|gb|AK026896|tc|THC2633641	hs|chr13:99155376-99155317	1712	gb|Homo sapiens cDNA: FLJ23243 fis, clone COL01757. [AK026896]	0	1.8528	257.016	2.34672	246.961	0	0	0	0	0	1	1	0	0	0	0	0	1	1
920	A_21_P0006628	LOC101927419	NR_120621	ref|NR_120621|ens|ENST00000422661|linc|lnc-LBX1-1:1|gb|AK092205	hs|chr10:103012921-103012862	1878	ref|Homo sapiens uncharacterized LOC101927419 (LOC101927419), long non-coding RNA [NR_120621]	0	0.0221988	3.07936	0.0238007	2.5047	0	0	0	0	0	0	0	0	0	0	0	0	0	0
921	A_33_P3397061	LINC00051	NR_024378	ref|NR_024378|linc|lnc-BAI1-2:2|linc|lnc-BAI1-2:1|linc|TCONS_00014471	hs|chr8:143290238-143290297	919	ref|Homo sapiens long intergenic non-protein coding RNA 51 (LINC00051), long non-coding RNA [NR_024378]	0	0.022224	3.08286	0.0238296	2.50774	0	0	0	0	0	0	0	0	0	0	0	0	0	0
922	A_32_P2452	TMTC1	NM_175861	ref|NM_175861|ref|NM_001193451|ens|ENST00000256062|ref|XM_005253498	hs|chr12:29653922-29653863	8655	ref|Homo sapiens transmembrane and tetratricopeptide repeat containing 1 (TMTC1), transcript variant 2, mRNA [NM_175861]	0	8.99321	1247.52	12.0148	1264.4	0	0	0	0	0	1	1	0	0	0	0	0	1	1
923	A_22_P00016635	lnc-TOR3A-1	lnc-TOR3A-1:1	linc|lnc-TOR3A-1:1	hs|chr1:179074826-179074885	3837	linc|LNCipedia lincRNA (lnc-TOR3A-1), lincRNA [lnc-TOR3A-1:1]	0	0.0222817	3.09086	0.0238952	2.51465	0	0	0	0	0	0	0	0	0	0	0	0	0	0
924	A_22_P00023529	lnc-PFKP-4	lnc-PFKP-4:1	linc|lnc-PFKP-4:1|linc|TCONS_00017762|gb|AW206525	hs|chr10:3027106-3027165	189	gb|UI-H-BI1-aez-f-02-0-UI.s1 NCI_CGAP_Sub3 Homo sapiens cDNA clone IMAGE:2721147 3', mRNA sequence [AW206525]	0	0.0501548	6.95736	0.0504804	5.31238	0	0	0	0	0	1	0	0	0	0	0	0	1	0
925	A_24_P136124	ENST00000623513	ENST00000623513	ens|ENST00000623513|gb|AF258585|tc|THC2487174	hs|chr20:16532283-16532224	1374	ens|HCG2019237 {ECO:0000313|EMBL:EAX10291.1}; PP5241 {ECO:0000313|EMBL:AAG23788.1} [Source:UniProtKB/TrEMBL;Acc:Q8WY65] [ENST00000623513]	0	0.131444	18.2336	0.183808	19.3433	0	0	0	0	0	1	1	0	0	0	0	0	1	1
926	A_32_P416161	XKRX	NM_212559	ref|NM_212559|ens|ENST00000372956|ref|XM_005262130|gb|BC137010	hs|chrX:100168965-100168906	2316	ref|Homo sapiens XK, Kell blood group complex subunit-related, X-linked (XKRX), mRNA [NM_212559]	0	0.0223922	3.10619	0.0240194	2.52772	0	0	0	0	0	0	0	0	0	0	0	0	0	0
927	A_33_P3359832	A_33_P3359832	A_33_P3359832		hs|chr15:028814365-028814306	0	Unknown	0	0.0797841	11.0675	0.0296313	3.11829	0	0	0	0	0	1	0	0	0	0	0	0	1	0
928	A_21_P0013534	FAM66E	NR_027424	ref|NR_027424|ref|NR_027423|ens|ENST00000529252|ens|ENST00000529456	hs|chr8:7866174-7866233	1330	ref|Homo sapiens family with sequence similarity 66, member E (FAM66E), long non-coding RNA [NR_027424]	0	0.0224754	3.11774	0.0302678	3.18528	0	0	0	0	0	0	0	0	0	0	0	0	1	0
929	A_23_P148150	NELFB	NM_015456	ref|NM_015456|ens|ENST00000343053|gb|AK022651|gb|AB033008	hs|chr9:140167572-140167631	2137	ref|Homo sapiens negative elongation factor complex member B (NELFB), mRNA [NM_015456]	0	2.91768	404.733	1.77253	186.535	0	0	0	0	0	1	1	0	0	0	0	0	1	1
930	A_22_P00016050	ENST00000424257	ENST00000424257	ens|ENST00000424257|linc|lnc-TGFBRAP1-8:1|linc|TCONS_00003351|gb|BX104130	hs|chr2:105197341-105197282	374	gb|BX104130 Soares_testis_NHT Homo sapiens cDNA clone IMAGp998G054451, mRNA sequence [BX104130]	0	0.0225728	3.13124	0.026687	2.80845	0	0	0	0	0	0	0	0	0	0	0	0	1	0
931	A_23_P94338	ENPP2	NM_006209	ref|NM_006209|ref|NM_001130863|ref|NM_001040092|ref|NR_045555	hs|chr8:120581567-120581508	2202	ref|Homo sapiens ectonucleotide pyrophosphatase/phosphodiesterase 2 (ENPP2), transcript variant 1, mRNA [NM_006209]	0	0.314461	43.6214	0.182573	19.2133	0	0	0	0	0	1	1	0	0	0	0	0	1	1
932	A_22_P00016432	lnc-TMEM35-1	lnc-TMEM35-1:1	linc|lnc-TMEM35-1:1	hs|chrX:100297695-100297754	122	linc|LNCipedia lincRNA (lnc-TMEM35-1), lincRNA [lnc-TMEM35-1:1]	0	0.0226758	3.14554	0.0243245	2.55983	0	0	0	0	0	0	0	0	0	0	0	0	0	0
933	A_19_P00811348	lnc-SNURF-1	lnc-SNURF-1:3	linc|lnc-SNURF-1:3|linc|lnc-SNURF-1:9|linc|lnc-SNURF-1:6|linc|lnc-SNURF-1:1	hs|chr15:25265843-25265902	340	linc|LNCipedia lincRNA (lnc-SNURF-1), lincRNA [lnc-SNURF-1:3]	0	1.33073	184.596	1.09356	115.082	0	0	0	0	0	1	1	0	0	0	0	0	1	1
934	A_23_P434809	S100A8	NM_002964	ref|NM_002964|ens|ENST00000368733|ens|ENST00000368732|gb|AK291328	hs|chr1:153362607-153362548	423	ref|Homo sapiens S100 calcium binding protein A8 (S100A8), mRNA [NM_002964]	0	3.50327	485.966	34.8085	3663.13	0	0	0	0	0	1	1	0	0	0	0	0	1	1
935	A_33_P3318960	POLR2F	NM_001301131	ref|NM_001301131|ens|ENST00000484894|ens|ENST00000483713|ref|XM_005261649	hs|chr22:38352789-38352848	154	ref|Homo sapiens polymerase (RNA) II (DNA directed) polypeptide F (POLR2F), transcript variant 4, mRNA [NM_001301131]	0	10.9091	1513.29	11.3416	1193.55	0	0	0	0	0	1	1	0	0	0	0	0	1	1
936	A_21_P0010487	LOC102724558	NR_120328	ref|NR_120328|ref|NR_120331|ens|ENST00000616018|ens|ENST00000620213	hs|chr1_gl000192_random:438679-438620	721	ref|Homo sapiens uncharacterized LOC102724558 (LOC102724558), long non-coding RNA [NR_120328]	0	0.277299	38.4663	0.303684	31.9586	0	0	0	0	0	1	1	0	0	0	0	0	1	1
937	A_32_P29806	CRADD	NM_003805	ref|NM_003805|ens|ENST00000332896|ens|ENST00000542893|gb|U79115	hs|chr12:94244211-94244270	867	ref|Homo sapiens CASP2 and RIPK1 domain containing adaptor with death domain (CRADD), mRNA [NM_003805]	0	22.1065	3066.56	21.7394	2287.77	0	0	0	0	0	1	1	0	0	0	0	0	1	1
938	A_23_P212258	KNG1	NM_000893	ref|NM_000893|ref|NM_001166451|ens|ENST00000447445|ens|ENST00000287611	hs|chr3:186457190-186459356	1345	ref|Homo sapiens kininogen 1 (KNG1), transcript variant 2, mRNA [NM_000893]	0	0.170412	23.6392	0.379116	39.8968	0	0	0	0	0	1	1	0	0	0	0	0	1	1
939	A_23_P1352	SFRP5	NM_003015	ref|NM_003015|ens|ENST00000266066|gb|BC050435|gb|AF017988	hs|chr10:99527196-99527137	1194	ref|Homo sapiens secreted frizzled-related protein 5 (SFRP5), mRNA [NM_003015]	0	0.0230946	3.20362	0.0247507	2.60467	0	0	0	0	0	0	0	0	0	0	0	0	0	0
940	A_24_P941376	ZNF473	NM_015428	ref|NM_015428|ref|NM_001006656|ens|ENST00000391821|ens|ENST00000270617	hs|chr19:50551363-50551422	4021	ref|Homo sapiens zinc finger protein 473 (ZNF473), transcript variant 1, mRNA [NM_015428]	0	0.102832	14.2646	0.0746545	7.85638	0	0	0	0	0	1	0	0	0	0	0	0	1	0
941	A_33_P3338047	PNPLA7	NM_001098537	ref|NM_001098537|ref|NM_152286|ens|ENST00000491019|ens|ENST00000434090	hs|chr9:140437218-140437159	913	ref|Homo sapiens patatin-like phospholipase domain containing 7 (PNPLA7), transcript variant 1, mRNA [NM_001098537]	0	0.0480388	6.66383	0.0248796	2.61825	0	0	0	0	0	1	0	0	0	0	0	0	0	0
942	A_33_P3326904	LOC441268	AK125166	gb|AK125166	hs|chr7:97556709-97556650	2053	gb|Homo sapiens cDNA FLJ43176 fis, clone FCBBF3008944. [AK125166]	0	1.48534	206.042	0.782394	82.3364	0	0	0	0	0	1	1	0	0	0	0	0	1	1
943	A_33_P3367301	GJD3	NM_152219	ref|NM_152219|gb|AK125254|tc|THC2476386|tc|THC2628997	hs|chr17:38516987-38516928	3958	ref|Homo sapiens gap junction protein, delta 3, 31.9kDa (GJD3), mRNA [NM_152219]	0	0.873364	121.151	1.39168	146.455	0	0	0	0	0	1	1	0	0	0	0	0	1	1
944	A_22_P00008789	lnc-KIF7-1	lnc-KIF7-1:1	linc|lnc-KIF7-1:1	hs|chr15:90123260-90123201	194	linc|LNCipedia lincRNA (lnc-KIF7-1), lincRNA [lnc-KIF7-1:1]	0	0.0234207	3.24887	0.0289168	3.04311	0	0	0	0	0	0	0	0	0	0	0	0	1	0
945	A_33_P3271301	TCF20	NM_181492	ref|NM_181492|ref|NM_005650|ens|ENST00000335626|ens|ENST00000576946	hs|chr22:42575675-42575616	5724	ref|Homo sapiens transcription factor 20 (AR1) (TCF20), transcript variant 2, mRNA [NM_181492]	0	0.249246	34.5748	0.203147	21.3785	0	0	0	0	0	1	1	0	0	0	0	0	1	1
946	A_22_P00005190	lnc-DISP2-2	lnc-DISP2-2:1	linc|lnc-DISP2-2:1|gb|BC037537|tc|THC2496843	hs|chr15:40668129-40668188	1530	gb|Homo sapiens cDNA clone IMAGE:5284619. [BC037537]	0	0.232409	32.2392	0.429753	45.2257	0	0	0	0	0	1	1	0	0	0	0	0	1	1
947	A_33_P3384942	A_33_P3384942	A_33_P3384942		hs|chr17:025322793-025322734	0	Unknown	0	0.0236197	3.27648	0.0252465	2.65685	0	0	0	0	0	0	0	0	0	0	0	0	0	0
948	A_22_P00019624	lnc-MFSD7-1	lnc-MFSD7-1:1	linc|lnc-MFSD7-1:1|gb|BX378805|tc|THC2616756	hs|chr4:716123-716064	509	gb|BX378805 Homo sapiens PLACENTA COT 25-NORMALIZED Homo sapiens cDNA clone CS0DI026YC23 5-PRIME, mRNA sequence [BX378805]	0	0.0532847	7.39153	0.0253119	2.66374	0	0	0	0	0	1	0	0	0	0	0	0	0	0
949	A_24_P59236	RESP18	NM_001007089	ref|NM_001007089|ens|ENST00000470719|gb|AF439399|gb|DQ227570	hs|chr2:220195507-220194442	322	ref|Homo sapiens regulated endocrine-specific protein 18 (RESP18), mRNA [NM_001007089]	0	0.0626675	8.69309	0.0253686	2.6697	0	0	0	0	0	1	0	0	0	0	0	0	0	0
950	A_23_P112412	TEX10	NM_017746	ref|NM_017746|ref|NM_001161584|ens|ENST00000477648|ens|ENST00000374902	hs|chr9:103064570-103064511	2907	ref|Homo sapiens testis expressed 10 (TEX10), transcript variant 1, mRNA [NM_017746]	0	5.21376	723.241	4.05525	426.76	0	0	0	0	0	1	1	0	0	0	0	0	1	1
951	A_22_P00024215	LOC100507431	ENST00000533812	ens|ENST00000533812|ref|XR_429014|ref|XR_432768|ref|XR_424295	hs|chr11:130732241-130732182	512	ref|PREDICTED: Homo sapiens uncharacterized LOC100507431 (RP11-890B15.2), transcript variant X2, misc_RNA [XR_429014]	0	0.0238694	3.31111	0.0254768	2.68108	0	0	0	0	0	0	0	0	0	0	0	0	0	0
952	A_23_P388379	ATRNL1	NM_207303	ref|NM_207303|ens|ENST00000355044|gb|AB011106|gb|BC046219	hs|chr10:117707559-117707618	7794	ref|Homo sapiens attractin-like 1 (ATRNL1), transcript variant 1, mRNA [NM_207303]	0	0.0239285	3.31931	0.0255203	2.68566	0	0	0	0	0	0	0	0	0	0	0	0	0	0
953	A_22_P00017595	ENST00000558920	ENST00000558920	ens|ENST00000558920|ens|ENST00000558866|ens|ENST00000557976|linc|lnc-WDR72-1:2	hs|chr15:54264928-54264869	204	Unknown	0	0.0239863	3.32732	0.0255688	2.69077	0	0	0	0	0	0	0	0	0	0	0	0	0	0
954	A_33_P3404525	ASGR1	ENST00000573596	ens|ENST00000573596|gb|AK308677|gb|AK124286|tc|THC2653358	hs|chr17:7080753-7080694	1341	ens|asialoglycoprotein receptor 1 [Source:HGNC Symbol;Acc:HGNC:742] [ENST00000573596]	0	0.0442596	6.13959	0.045845	4.82456	0	0	0	0	0	1	0	0	0	0	0	0	1	0
955	A_21_P0007503	lnc-RNFT2-1	lnc-RNFT2-1:1	linc|lnc-RNFT2-1:1|linc|TCONS_00020237|gb|BF109685	hs|chr12:117150423-117150482	1796	gb|7l66g12.x1 Soares_NSF_F8_9W_OT_PA_P_S1 Homo sapiens cDNA clone IMAGE:3526486 3', mRNA sequence [BF109685]	0	0.0240923	3.34203	0.0256498	2.6993	0	0	0	0	0	0	0	0	0	0	0	0	0	0
956	A_21_P0008890	LOC102723536	ENST00000432973	ens|ENST00000432973|ens|ENST00000417476|linc|lnc-HS3ST4-1:7|linc|lnc-HS3ST4-1:2	hs|chr16:26345647-26345706	329	Unknown	0	0.0595283	8.25763	0.0821738	8.64769	0	0	0	0	0	1	0	0	0	0	0	0	1	0
957	A_33_P3302613	CENPM	XM_005261736	ref|XM_005261736	hs|chr22:42341380-42341321	307	ref|PREDICTED: Homo sapiens centromere protein M (CENPM), transcript variant X1, mRNA [XM_005261736]	0	0.0241901	3.35559	0.0257143	2.70608	0	0	0	0	0	0	0	0	0	0	0	0	0	0
958	A_33_P3266898	DSC3	NM_001941	ref|NM_001941|ref|NM_024423|ens|ENST00000434452|ens|ENST00000360428	hs|chr18:28576994-28576935	2410	ref|Homo sapiens desmocollin 3 (DSC3), transcript variant Dsc3a, mRNA [NM_001941]	0	0.0242376	3.36219	0.0257398	2.70877	0	0	0	0	0	0	0	0	0	0	0	0	0	0
959	A_23_P311144	CCDC138	NM_144978	ref|NM_144978|ref|NM_001303105|ref|NM_001303106|ref|NR_130121	hs|chr2:109473349-109473408	1688	ref|Homo sapiens coiled-coil domain containing 138 (CCDC138), transcript variant 1, mRNA [NM_144978]	0	0.0242711	3.36683	0.025759	2.71079	0	0	0	0	0	0	0	0	0	0	0	0	0	0
960	A_22_P00018277	ENST00000568729	ENST00000568729	ens|ENST00000568729|linc|lnc-ZNF783-2:1|gb|AL832552|tc|THC2671286	hs|chr7:149121919-149121978	2153	gb|Homo sapiens mRNA; cDNA DKFZp547L2217 (from clone DKFZp547L2217). [AL832552]	0	0.0243028	3.37122	0.0257778	2.71276	0	0	0	0	0	0	0	0	0	0	0	0	0	0
961	A_24_P304723	PPIB	NM_000942	ref|NM_000942|ens|ENST00000558492|ens|ENST00000300026|ens|ENST00000561048	hs|chr15:64452396-64452337	418	ref|Homo sapiens peptidylprolyl isomerase B (cyclophilin B) (PPIB), mRNA [NM_000942]	0	5.76084	799.131	1.9379	203.938	0	0	0	0	0	1	1	0	0	0	0	0	1	1
962	A_24_P408457	NAGA	NM_000262	ref|NM_000262|ens|ENST00000396398|ref|XM_005261615|ref|XM_005261616	hs|chr22:42455043-42454984	3020	ref|Homo sapiens N-acetylgalactosaminidase, alpha- (NAGA), mRNA [NM_000262]	0	0.108375	15.0336	0.0886935	9.33379	0	0	0	0	0	1	0	0	0	0	0	0	1	0
963	A_23_P360179	NEURL4	NM_032442	ref|NM_032442|ref|NM_001005408|ens|ENST00000573186|ens|ENST00000399464	hs|chr17:7219137-7219078	5000	ref|Homo sapiens neuralized E3 ubiquitin protein ligase 4 (NEURL4), transcript variant 1, mRNA [NM_032442]	0	2.07752	288.189	2.28596	240.567	0	0	0	0	0	1	1	0	0	0	0	0	1	1
964	A_24_P125335	CCL13	NM_005408	ref|NM_005408|ens|ENST00000225844|gb|X98306|gb|U59808	hs|chr17:32685309-32685365	530	ref|Homo sapiens chemokine (C-C motif) ligand 13 (CCL13), mRNA [NM_005408]	0	0.259196	35.9551	0.137211	14.4396	0	0	0	0	0	1	1	0	0	0	0	0	1	1
965	A_21_P0005202	LOC100507642	NR_108064	ref|NR_108064|ens|ENST00000479592|ens|ENST00000484550|linc|lnc-FAM20C-3:4	hs|chr7:152494-153414	468	ref|Homo sapiens uncharacterized LOC100507642 (LOC100507642), transcript variant 1, long non-coding RNA [NR_108064]	0	0.157126	21.7961	0.177468	18.6761	0	0	0	0	0	1	1	0	0	0	0	0	1	1
966	A_33_P3236686	AF461897	AF461897	gb|AF461897|tc|NP1212814	hs|chr12:123436226-123436167	633	gb|Homo sapiens FP15331 mRNA, complete cds. [AF461897]	0	0.0534114	7.4091	0.0311091	3.27381	0	0	0	0	0	1	0	0	0	0	0	0	1	0
967	A_33_P3337599	PRKDC	NM_006904	ref|NM_006904|ref|NM_001081640|ens|ENST00000338368|ens|ENST00000314191	hs|chr8:48686544-48686485	12633	ref|Homo sapiens protein kinase, DNA-activated, catalytic polypeptide (PRKDC), transcript variant 1, mRNA [NM_006904]	0	0.241106	33.4456	0.173634	18.2726	0	0	0	0	0	1	1	0	0	0	0	0	1	1
968	A_23_P122775	RTN4IP1	NM_032730	ref|NM_032730|ens|ENST00000539449|ens|ENST00000498091|ens|ENST00000369063	hs|chr6:107031286-107031227	1476	ref|Homo sapiens reticulon 4 interacting protein 1 (RTN4IP1), mRNA [NM_032730]	0	5.64502	783.065	9.01077	948.261	0	0	0	0	0	1	1	0	0	0	0	0	1	1
969	A_23_P171095	USP27X	NM_001145073	ref|NM_001145073|ens|ENST00000621775|tc|THC2624026	hs|chrX:49645828-49645887	1358	ref|Homo sapiens ubiquitin specific peptidase 27, X-linked (USP27X), mRNA [NM_001145073]	0	0.0441609	6.12589	0.0734778	7.73254	0	0	0	0	0	1	0	0	0	0	0	0	1	0
970	A_22_P00011598	LBX2	ENST00000479098	ens|ENST00000479098|linc|lnc-PCGF1-1:1	hs|chr2:74725898-74725839	328	ens|ladybird homeobox 2 [Source:HGNC Symbol;Acc:HGNC:15525] [ENST00000479098]	0	0.0243664	3.38004	0.0351313	3.6971	0	0	0	0	0	0	0	0	0	0	0	0	1	0
971	A_33_P3285570	DA194689	DA194689	gb|DA194689	hs|chr13:110460515-110460574	433	gb|DA194689 BRAMY3 Homo sapiens cDNA clone BRAMY3019176 5', mRNA sequence [DA194689]	0	0.0243379	3.3761	0.0254752	2.68092	0	0	0	0	0	0	0	0	0	0	0	0	0	0
972	A_21_P0011972	XLOC_l2_008313	TCONS_l2_00014951	linc|TCONS_l2_00014951|tc|THC2651904	hs|chr2:154277099-154277040	1509	linc|BROAD Institute lincRNA (XLOC_l2_008313), lincRNA [TCONS_l2_00014951]	0	0.0242968	3.37039	0.0253913	2.67209	0	0	0	0	0	0	0	0	0	0	0	0	0	0
973	ERCC-00154_60	DQ854997	DQ854997		unmapped	0	Unknown	1	0.0242517	3.36414	0.025313	2.66385	0	0	0	0	0	0	0	0	0	0	0	0	0	0
974	A_21_P0004858	lnc-BTN3A2-1	lnc-BTN3A2-1:1	linc|lnc-BTN3A2-1:1|linc|TCONS_00011744|tc|THC2768400	hs|chr6:26340367-26340426	684	linc|LNCipedia lincRNA (lnc-BTN3A2-1), lincRNA [lnc-BTN3A2-1:1]	0	0.152276	21.1234	0.041767	4.39541	0	0	0	0	0	1	1	0	0	0	0	0	1	0
975	A_21_P0000255	SNORD30	NR_002561	ref|NR_002561|tc|THC2516293	hs|chr11:62621194-62621135	10	ref|Homo sapiens small nucleolar RNA, C/D box 30 (SNORD30), small nucleolar RNA [NR_002561]	0	0.606665	84.1551	0.509577	53.6261	0	0	0	0	0	1	1	0	0	0	0	0	1	1
976	A_33_P3378777	FAM99B	NR_026642	ref|NR_026642|ref|NR_026643|ens|ENST00000538190|ens|ENST00000382167	hs|chr11:1705196-1705137	369	ref|Homo sapiens family with sequence similarity 99, member B (non-protein coding) (FAM99B), long non-coding RNA [NR_026642]	0	0.0240528	3.33656	0.0350454	3.68805	0	0	0	0	0	0	0	0	0	0	0	0	1	0
977	A_23_P200780	TGFBR3	NM_003243	ref|NM_003243|ref|NM_001195683|ref|NM_001195684|ref|NR_036634	hs|chr1:92148947-92148888	3419	ref|Homo sapiens transforming growth factor, beta receptor III (TGFBR3), transcript variant 1, mRNA [NM_003243]	0	0.478931	66.4363	0.250077	26.3172	0	0	0	0	0	1	1	0	0	0	0	0	1	1
978	A_22_P00013890	LOC101927060	ENST00000570314	ens|ENST00000570314|linc|lnc-RPRML-3:12	hs|chr17:45083043-45082984	194	Unknown	0	0.112905	15.662	0.078709	8.28306	0	0	0	0	0	1	0	0	0	0	0	0	1	0
979	ERCC-00054_84	DQ516731	DQ516731		unmapped	0	Unknown	1	0.0237727	3.2977	0.0245366	2.58214	0	0	0	0	0	0	0	0	0	0	0	0	0	0
980	A_21_P0012751	GUSBP5	ENST00000514475	ens|ENST00000514475|ens|ENST00000511042|ens|ENST00000396724|linc|TCONS_l2_00021734	hs|chr4:144493628-144493687	516	ens|glucuronidase, beta pseudogene 5 [Source:HGNC Symbol;Acc:HGNC:42319] [ENST00000514475]	0	0.0236567	3.2816	0.0243566	2.5632	0	0	0	0	0	0	0	0	0	0	0	0	0	0
981	A_21_P0013514	XLOC_l2_014504	TCONS_l2_00028188	linc|TCONS_l2_00028188	hs|chr8:47505181-47505122	592	linc|BROAD Institute lincRNA (XLOC_l2_014504), lincRNA [TCONS_l2_00028188]	0	0.192923	26.7618	0.225104	23.6891	0	0	0	0	0	1	1	0	0	0	0	0	1	1
982	3xSLv1	3xSLv1	3xSLv1			0		-1	0.0233959	3.24543	0.0239889	2.52451	0	0	0	0	0	0	0	0	0	0	0	0	0	0
983	A_33_P3251065	KLK13	ENST00000602090	ens|ENST00000602090|gb|AY923173|tc|NP1455502	hs|chr19:51567053-51566994	160	ens|kallikrein-related peptidase 13 [Source:HGNC Symbol;Acc:HGNC:6361] [ENST00000602090]	0	0.0232477	3.22486	0.0237817	2.5027	0	0	0	0	0	0	0	0	0	0	0	0	0	0
984	DarkCorner	DarkCorner	DarkCorner			0		1	0.0230891	3.20287	0.0235712	2.48055	0	0	0	0	0	0	0	0	0	0	0	0	0	0
985	A_23_P421175	FAM83H	NM_198488	ref|NM_198488|ens|ENST00000612192|ens|ENST00000388913|ref|XM_005250889	hs|chr8:144806611-144806552	5078	ref|Homo sapiens family with sequence similarity 83, member H (FAM83H), mRNA [NM_198488]	0	0.2282	31.6553	0.391629	41.2137	0	0	0	0	0	1	1	0	0	0	0	0	1	1
986	A_24_P392480	MYPOP	ENST00000322217	ens|ENST00000322217|gb|BC044311|tc|THC2473467	hs|chr19:46393942-46393883	1225	ens|Myb-related transcription factor, partner of profilin [Source:HGNC Symbol;Acc:HGNC:20178] [ENST00000322217]	0	0.152823	21.1993	0.170955	17.9907	0	0	0	0	0	1	1	0	0	0	0	0	1	1
987	A_33_P6817399	LINC00482	NR_038080	ref|NR_038080|ens|ENST00000577000|ens|ENST00000332012|linc|lnc-LINC00482-1:2	hs|chr17:79281490-79281431	218	ref|Homo sapiens long intergenic non-protein coding RNA 482 (LINC00482), long non-coding RNA [NR_038080]	0	0.878567	121.873	1.50153	158.016	0	0	0	0	0	1	1	0	0	0	0	0	1	1
988	A_33_P3356220	STARD3	NM_001165937	ref|NM_001165937|ref|NM_006804|ref|NM_001165938|ens|ENST00000584850	hs|chr17:37819663-37819722	2042	ref|Homo sapiens StAR-related lipid transfer (START) domain containing 3 (STARD3), transcript variant 2, mRNA [NM_001165937]	0	19.3165	2679.53	16.1047	1694.81	0	0	0	0	0	1	1	0	0	0	0	0	1	1
989	A_32_P32391	OR7E156P	NR_002171	ref|NR_002171|ens|ENST00000400311|ens|ENST00000400303|ens|ENST00000514144	hs|chr13:64316583-64316642	2528	ref|Homo sapiens olfactory receptor, family 7, subfamily E, member 156 pseudogene (OR7E156P), non-coding RNA [NR_002171]	0	1.98093	274.789	1.36053	143.178	0	0	0	0	0	1	1	0	0	0	0	0	1	1
990	A_23_P117683	HYPK	NM_016400	ref|NM_016400|ref|NM_001199885|ref|NR_037673|ens|ENST00000620261	hs|chr15:44093979-44094038	542	ref|Homo sapiens huntingtin interacting protein K (HYPK), transcript variant 1, mRNA [NM_016400]	0	38.0516	5278.43	30.8433	3245.84	0	0	0	0	0	1	1	0	0	0	0	0	1	1
991	A_23_P318860	APLNR	NM_005161	ref|NM_005161|ref|NR_027991|ens|ENST00000611099|ens|ENST00000257254	hs|chr11:57003412-57003353	1515	ref|Homo sapiens apelin receptor (APLNR), transcript variant 1, mRNA [NM_005161]	0	0.108511	15.0524	0.075041	7.89705	0	0	0	0	0	1	0	0	0	0	0	0	1	0
992	A_23_P118158	HS3ST2	NM_006043	ref|NM_006043|ens|ENST00000473392|ens|ENST00000261374|gb|AF105375	hs|chr16:22927193-22927252	1485	ref|Homo sapiens heparan sulfate (glucosamine) 3-O-sulfotransferase 2 (HS3ST2), mRNA [NM_006043]	0	0.0407026	5.64617	0.0269601	2.83718	0	0	0	0	0	1	0	0	0	0	0	0	0	0
993	A_33_P3808371	LOC283911	AL833480	gb|AL833480|gb|AK125186|tc|THC2502358|tc|THC2566333	hs|chr16:34388638-34388697	5632	gb|Homo sapiens mRNA; cDNA DKFZp686C2429 (from clone DKFZp686C2429). [AL833480]	0	11.9102	1652.16	9.19653	967.811	0	0	0	0	0	1	1	0	0	0	0	0	1	1
994	A_33_P3340180	PPIP5K1	NM_001190214	ref|NM_001190214|ref|NM_001130859|ref|NM_014659|ref|NM_001130858	hs|chr15:43865670-43865611	2538	ref|Homo sapiens diphosphoinositol pentakisphosphate kinase 1 (PPIP5K1), transcript variant 7, mRNA [NM_001190214]	0	0.0879142	12.1952	0.121126	12.7469	0	0	0	0	0	1	0	0	0	0	0	0	1	0
995	A_24_P299210	TTC39A	ENST00000262676	ens|ENST00000262676|gb|AB007921	hs|chr1:51763988-51763929	5188	ens|tetratricopeptide repeat domain 39A [Source:HGNC Symbol;Acc:HGNC:18657] [ENST00000262676]	0	0.0269051	3.73221	0.0415767	4.37539	0	0	0	0	0	0	0	0	0	0	0	0	1	0
996	A_21_P0011171	XLOC_l2_003886	TCONS_l2_00007050	linc|TCONS_l2_00007050	hs|chr13:19648173-19648114	762	linc|BROAD Institute lincRNA (XLOC_l2_003886), lincRNA [TCONS_l2_00007050]	0	0.0270191	3.74803	0.027685	2.91347	0	0	0	0	0	0	0	0	0	0	0	0	0	0
997	A_22_P00002041	lnc-BHLHE41-2	lnc-BHLHE41-2:12	linc|lnc-BHLHE41-2:12|linc|lnc-BHLHE41-2:13|linc|lnc-BHLHE41-2:8|linc|TCONS_00020736	hs|chr12:26097862-26097803	1322	linc|LNCipedia lincRNA (lnc-BHLHE41-2), lincRNA [lnc-BHLHE41-2:12]	0	4.74404	658.082	6.44776	678.539	0	0	0	0	0	1	1	0	0	0	0	0	1	1
998	A_23_P35293	GJB5	NM_005268	ref|NM_005268|ens|ENST00000338513|ref|XM_005270751|gb|AB463669	hs|chr1:35223309-35223368	550	ref|Homo sapiens gap junction protein, beta 5, 31.1kDa (GJB5), mRNA [NM_005268]	0	0.027203	3.77354	0.0279478	2.94112	0	0	0	0	0	0	0	0	0	0	0	0	0	0
999	A_33_P3311711	A_33_P3311711	A_33_P3311711		hs|chr19_gl000209_random:000151244-000151303	0	Unknown	0	0.0272771	3.78381	0.0280604	2.95298	0	0	0	0	0	0	0	0	0	0	0	0	0	0
1000	A_33_P3319126	CR1L	NM_175710	ref|NM_175710|ens|ENST00000508064|ens|ENST00000294997|ens|ENST00000367050	hs|chr1:207874903-207874962	1388	ref|Homo sapiens complement component (3b/4b) receptor 1-like (CR1L), mRNA [NM_175710]	0	0.0273398	3.79251	0.0281655	2.96404	0	0	0	0	0	0	0	0	0	0	0	0	0	0
1001	A_19_P00322533	CRNDE	NR_110453	ref|NR_110453|ref|NR_034105|ref|NR_034106|ens|ENST00000560912	hs|chr16:54954269-54954210	739	ref|Homo sapiens colorectal neoplasia differentially expressed (non-protein coding) (CRNDE), transcript variant 3, long non-coding RNA [NR_110453]	0	6.98583	969.058	8.10751	853.206	0	0	0	0	0	1	1	0	0	0	0	0	1	1
1002	A_33_P3403237	CCDC85C	NM_001144995	ref|NM_001144995|ens|ENST00000380243|gb|AK123840|ens|ENST00000554996	hs|chr14:99981606-99981547	1667	ref|Homo sapiens coiled-coil domain containing 85C (CCDC85C), mRNA [NM_001144995]	0	0.0274292	3.80492	0.0283263	2.98096	0	0	0	0	0	0	0	0	0	0	0	0	0	0
1003	A_33_P3372397	AK130111	AK130111	gb|AK130111|tc|NP852700	hs|chr19:19551005-19551064	194	gb|Homo sapiens cDNA FLJ26601 fis, clone LVR00207. [AK130111]	0	0.178094	24.7048	0.206789	21.7617	0	0	0	0	0	1	1	0	0	0	0	0	1	1
1004	A_23_P37127	FOXA1	NM_004496	ref|NM_004496|ens|ENST00000250448|gb|BC033890|tc|THC2463841	hs|chr14:38059605-38059546	2531	ref|Homo sapiens forkhead box A1 (FOXA1), mRNA [NM_004496]	0	0.0274744	3.81118	0.02844	2.99292	0	0	0	0	0	0	0	0	0	0	0	0	0	0
1005	A_33_P3292208	ENST00000421282	ENST00000421282	ens|ENST00000421282	hs|chrX:146036670-146036727	77	Unknown	0	0.0274817	3.8122	0.0284804	2.99718	0	0	0	0	0	0	0	0	0	0	0	0	0	0
1006	A_22_P00020059	lnc-NDUFV1-1	lnc-NDUFV1-1:1	linc|lnc-NDUFV1-1:1|gb|DA667009	hs|chr11:67373079-67373138	87	gb|DA667009 NCRRP2 Homo sapiens cDNA clone NCRRP2000327 5', mRNA sequence [DA667009]	0	0.0274764	3.81146	0.0383071	4.03131	0	0	0	0	0	0	0	0	0	0	0	0	1	0
1007	A_33_P3248231	LOC283028	XR_171099	ref|XR_171099|ref|XR_171851|ref|XR_172424|gb|AK092783	hs|chr10:43248938-43248879	1893	ref|PREDICTED: Homo sapiens uncharacterized LOC283028 (LOC283028), misc_RNA [XR_171099]	0	0.0274621	3.80948	0.0285343	3.00285	0	0	0	0	0	0	0	0	0	0	0	0	0	0
1008	A_33_P3351693	LOC643733	ENST00000531371	ens|ENST00000531371|gb|BC122531|linc|TCONS_l2_00005391	hs|chr11:104789718-104789659	82	gb|Homo sapiens hypothetical LOC643733, mRNA (cDNA clone IMAGE:40030527), containing frame-shift errors. [BC122531]	0	0.0274434	3.80688	0.0285293	3.00232	0	0	0	0	0	0	0	0	0	0	0	0	0	0
1009	A_33_P3355703	LINC01588	NR_126498	ref|NR_126498|ref|NR_126497|ens|ENST00000399206|gb|AK091232	hs|chr14:50448817-50448758	2298	ref|Homo sapiens long intergenic non-protein coding RNA 1588 (LINC01588), transcript variant 3, long non-coding RNA [NR_126498]	0	0.0274143	3.80285	0.0285282	3.00221	0	0	0	0	0	0	0	0	0	0	0	0	0	0
1010	A_21_P0014609	THC2641466	THC2641466	tc|THC2641466	hs|chr11:111346015-111346074	971	Unknown	0	0.0273771	3.79769	0.0869011	9.14516	0	0	0	0	0	0	0	0	0	0	0	0	1	0
1011	A_21_P0002654	lnc-TRMT61B-4	lnc-TRMT61B-4:1	linc|lnc-TRMT61B-4:1|linc|TCONS_00005118	hs|chr2:28646291-28646232	177	linc|LNCipedia lincRNA (lnc-TRMT61B-4), lincRNA [lnc-TRMT61B-4:1]	0	0.0980812	13.6056	0.155356	16.3492	0	0	0	0	0	1	0	0	0	0	0	0	1	1
1012	A_23_P254181	LINC01260	NR_034104	ref|NR_034104|linc|lnc-ADA-1:4|linc|lnc-ADA-1:6|gb|BC000849	hs|chr20:43285478-43285419	770	ref|Homo sapiens long intergenic non-protein coding RNA 1260 (LINC01260), long non-coding RNA [NR_034104]	0	0.0272841	3.78479	0.0800442	8.42357	0	0	0	0	0	0	0	0	0	0	0	0	1	0
1013	A_33_P3418209	ITGBL1	NM_004791	ref|NM_004791|ref|NM_001271755|ref|NM_001271756|ens|ENST00000376162	hs|chr13:102367945-102368004	1666	ref|Homo sapiens integrin, beta-like 1 (with EGF-like repeat domains) (ITGBL1), transcript variant 1, mRNA [NM_004791]	0	1.88015	260.811	0.90982	95.7463	0	0	0	0	0	1	1	0	0	0	0	0	1	1
1014	A_21_P0008596	lnc-C15orf2-2	lnc-C15orf2-2:14	linc|lnc-C15orf2-2:14|linc|TCONS_00023314	hs|chr15:24779076-24780879	231	linc|LNCipedia lincRNA (lnc-C15orf2-2), lincRNA [lnc-C15orf2-2:14]	0	0.0271537	3.7667	0.0283742	2.986	0	0	0	0	0	0	0	0	0	0	0	0	0	0
1015	A_21_P0005654	LOC101929248	XR_246645	ref|XR_246645|ref|XR_252371|linc|lnc-C8orf74-3:2|linc|TCONS_00014616	hs|chr8:10714039-10714576	341	ref|PREDICTED: Homo sapiens uncharacterized LOC101929248 (LOC101929248), ncRNA [XR_246645]	0	0.0270765	3.756	0.0283334	2.98171	0	0	0	0	0	0	0	0	0	0	0	0	0	0
1016	A_22_P00001548	LINC00368	NR_120415	ref|NR_120415|ens|ENST00000422994|linc|lnc-ARHGEF7-1:1|linc|TCONS_l2_00007012	hs|chr13:111749082-111749141	122	ref|Homo sapiens long intergenic non-protein coding RNA 368 (LINC00368), long non-coding RNA [NR_120415]	0	0.0270006	3.74546	0.0282726	2.97531	0	0	0	0	0	0	0	0	0	0	0	0	0	0
1017	A_23_P99771	PNMA1	NM_006029	ref|NM_006029|ens|ENST00000316836|gb|BC039577|gb|AL834327	hs|chr14:74178623-74178564	2505	ref|Homo sapiens paraneoplastic Ma antigen 1 (PNMA1), mRNA [NM_006029]	0	24.9709	3463.91	10.4001	1094.47	0	0	0	0	0	1	1	0	0	0	0	0	1	1
1018	A_23_P65157	COX17	NM_005694	ref|NM_005694|ens|ENST00000468918|ens|ENST00000486606|ens|ENST00000261070	hs|chr3:119396074-119394045	169	ref|Homo sapiens COX17 cytochrome c oxidase copper chaperone (COX17), mRNA [NM_005694]	0	99.913	13859.7	141.407	14881.2	0	0	0	0	0	1	1	0	0	0	0	0	1	1
1019	A_23_P48816	SLC28A2	NM_004212	ref|NM_004212|ens|ENST00000560767|gb|BC112047|gb|BC093737	hs|chr15:45567686-45567745	2016	ref|Homo sapiens solute carrier family 28 (concentrative nucleoside transporter), member 2 (SLC28A2), mRNA [NM_004212]	0	0.0267461	3.71015	0.0280512	2.95201	0	0	0	0	0	0	0	0	0	0	0	0	0	0
1020	A_33_P3274189	A_33_P3274189	A_33_P3274189		hs|chr1:234744714-234744773	0	Unknown	0	0.0417622	5.79316	0.0962442	10.1284	0	0	0	0	0	1	0	0	0	0	0	0	1	0
1021	A_22_P00013593	lnc-RP11-503N18.3.1-3	lnc-RP11-503N18.3.1-3:1	linc|lnc-RP11-503N18.3.1-3:1|gb|DB125444	hs|chr4:2308640-2308699	284	gb|DB125444 THYMU2 Homo sapiens cDNA clone THYMU2034973 5', mRNA sequence [DB125444]	0	0.0265547	3.68361	0.0279015	2.93626	0	0	0	0	0	0	0	0	0	0	0	0	0	0
1022	A_22_P00020442	lnc-RMND5A-1	lnc-RMND5A-1:2	linc|lnc-RMND5A-1:2|gb|BC066991	hs|chr2:86845827-86845886	1885	gb|Homo sapiens cDNA clone IMAGE:5268046. [BC066991]	0	0.0264459	3.66852	0.0390708	4.11168	0	0	0	0	0	0	0	0	0	0	0	0	1	0
1023	A_23_P21673	FOCAD	NM_017794	ref|NM_017794|ens|ENST00000380249|ens|ENST00000338382|ref|XM_005251494	hs|chr9:20995798-20995857	5939	ref|Homo sapiens focadhesin (FOCAD), mRNA [NM_017794]	0	21.49	2981.04	17.0604	1795.38	0	0	0	0	0	1	1	0	0	0	0	0	1	1
1024	A_32_P78101	IGSF21	NM_032880	ref|NM_032880|ens|ENST00000251296|ens|ENST00000497331|gb|AK092618	hs|chr1:18704906-18704965	1872	ref|Homo sapiens immunoglobin superfamily, member 21 (IGSF21), mRNA [NM_032880]	0	0.399176	55.3727	0.630002	66.2992	0	0	0	0	0	1	1	0	0	0	0	0	1	1
1025	A_24_P124973	NDNL2	NM_138704	ref|NM_138704|ens|ENST00000332303|gb|AK056957|gb|BC035458	hs|chr15:29561261-29561202	759	ref|Homo sapiens necdin-like 2 (NDNL2), mRNA [NM_138704]	0	0.235055	32.6063	0.375633	39.5303	0	0	0	0	0	1	1	0	0	0	0	0	1	1
1026	A_33_P3311056	SDHA	NM_004168	ref|NM_004168|ref|NM_001294332|ref|NR_003263|ens|ENST00000354559	hs|chr5:256725-256784	2317	ref|Homo sapiens succinate dehydrogenase complex, subunit A, flavoprotein (Fp) (SDHA), transcript variant 1, mRNA [NM_004168]	0	96.3948	13371.7	267.423	28142.7	0	0	0	0	0	1	1	0	0	0	0	0	1	1
1027	A_23_P122815	CALU	NM_001219	ref|NM_001219|ref|NM_001199671|ref|NM_001199672|ref|NM_001130674	hs|chr7:128410369-128410428	2247	ref|Homo sapiens calumenin (CALU), transcript variant 1, mRNA [NM_001219]	0	44.942	6234.26	15.8426	1667.22	0	0	0	0	0	1	1	0	0	0	0	0	1	1
1028	A_22_P00001117	LOC101929654	XR_244692	ref|XR_244692|ref|XR_249644|ref|XR_251631|linc|lnc-ALPK1-1:4	hs|chr4:113439166-113439225	399	ref|PREDICTED: Homo sapiens uncharacterized LOC101929654 (LOC101929654), ncRNA [XR_244692]	0	0.0419949	5.82543	0.069878	7.35371	0	0	0	0	0	1	0	0	0	0	0	0	1	0
1029	A_23_P91619	MIF	NM_002415	ref|NM_002415|ens|ENST00000613839|ens|ENST00000215754|ens|ENST00000465752	hs|chr22:24237346-24237405	497	ref|Homo sapiens macrophage migration inhibitory factor (glycosylation-inhibiting factor) (MIF), mRNA [NM_002415]	0	228.536	31702	140.691	14805.9	0	0	0	0	0	1	1	0	0	0	0	0	1	1
1030	A_21_P0010254	lnc-UMODL1-1	lnc-UMODL1-1:2	linc|lnc-UMODL1-1:2|linc|TCONS_00029032|tc|THC2660769	hs|chr21:43475157-43475216	383	linc|LNCipedia lincRNA (lnc-UMODL1-1), lincRNA [lnc-UMODL1-1:2]	0	0.0564846	7.83541	0.026971	2.83833	0	0	0	0	0	1	0	0	0	0	0	0	0	0
1031	A_21_P0012606	LOC100996694	NR_121639	ref|NR_121639|ens|ENST00000505122|ref|XR_244706|ref|XR_249650	hs|chr4:120885332-120885391	525	ref|Homo sapiens uncharacterized LOC100996694 (LOC100996694), long non-coding RNA [NR_121639]	0	5.74987	797.609	12.9526	1363.08	0	0	0	0	0	1	1	0	0	0	0	0	1	1
1032	A_24_P102895	WDTC1	NM_015023	ref|NM_015023|ref|NM_001276252|ens|ENST00000361771|ens|ENST00000491239	hs|chr1:27634323-27634382	4014	ref|Homo sapiens WD and tetratricopeptide repeats 1 (WDTC1), transcript variant 2, mRNA [NM_015023]	0	0.979031	135.809	1.48151	155.909	0	0	0	0	0	1	1	0	0	0	0	0	1	1
1033	A_33_P3358851	A_33_P3358851	A_33_P3358851		hs|chr1:068626754-068626695	0	Unknown	0	0.0560631	7.77694	0.13129	13.8165	0	0	0	0	0	1	0	0	0	0	0	0	1	0
1034	A_33_P3290249	OR2M5	NM_001004690	ref|NM_001004690|ref|NM_001004688|ref|NM_001004689|ref|NR_002141	hs|chr1:248309170-248309229	720	ref|Homo sapiens olfactory receptor, family 2, subfamily M, member 5 (OR2M5), mRNA [NM_001004690]	0	0.0250737	3.47816	0.0579137	6.09464	0	0	0	0	0	0	0	0	0	0	0	0	1	0
1035	A_22_P00022405	ENST00000448740	ENST00000448740	ens|ENST00000448740|linc|lnc-NT5DC1-1:1|gb|AK093256|gb|XR_133435	hs|chr6:116575476-116575535	106	gb|Homo sapiens cDNA FLJ35937 fis, clone TESTI2011480. [AK093256]	0	0.0249587	3.46221	0.0264158	2.7799	0	0	0	0	0	0	0	0	0	0	0	0	0	0
1036	A_23_P120822	UPB1	NM_016327	ref|NM_016327|ens|ENST00000326010|ens|ENST00000415388|ref|XR_244378	hs|chr22:24921819-24921878	1332	ref|Homo sapiens ureidopropionase, beta (UPB1), mRNA [NM_016327]	0	0.116425	16.1502	0.585884	61.6563	0	0	0	0	0	1	0	0	0	0	0	0	1	1
1037	A_22_P00014426	lnc-SGSH-1	lnc-SGSH-1:1	linc|lnc-SGSH-1:1|linc|lnc-SGSH-1:2|linc|lnc-SGSH-1:5|linc|lnc-SGSH-1:3	hs|chr17:78177691-78177632	690	linc|LNCipedia lincRNA (lnc-SGSH-1), lincRNA [lnc-SGSH-1:1]	0	0.0349718	4.85121	0.0261914	2.75629	0	0	0	0	0	1	0	0	0	0	0	0	0	0
1038	A_23_P54205	GPATCH2L	NM_017926	ref|NM_017926|ref|NM_017972|ref|NR_110314|ens|ENST00000312858	hs|chr14:76668539-76668598	1910	ref|Homo sapiens G patch domain containing 2-like (GPATCH2L), transcript variant 1, mRNA [NM_017926]	0	0.122595	17.0062	0.164392	17.3	0	0	0	0	0	1	0	0	0	0	0	0	1	1
1039	A_22_P00016512	ENST00000443479	ENST00000443479	ens|ENST00000443479|linc|lnc-TMPRSS15-7:1|linc|TCONS_00028878|gb|AA412132	hs|chr21:21265659-21265600	345	gb|zt97f01.r1 Soares_testis_NHT Homo sapiens cDNA clone IMAGE:730297 5', mRNA sequence [AA412132]	0	0.0244981	3.39832	0.0259697	2.73296	0	0	0	0	0	0	0	0	0	0	0	0	0	0
1040	A_22_P00018797	ENST00000414598	ENST00000414598	ens|ENST00000414598|linc|lnc-ZFP64-2:1|linc|TCONS_00028065|gb|BF062127	hs|chr20:51069065-51069006	43	gb|7k72d12.x1 NCI_CGAP_GC6 Homo sapiens cDNA clone IMAGE:3481007 3', mRNA sequence [BF062127]	0	0.0243851	3.38264	0.0258603	2.72145	0	0	0	0	0	0	0	0	0	0	0	0	0	0
1041	A_21_P0011950	ENST00000451884	ENST00000451884	ens|ENST00000451884|linc|lnc-AC108463.1-3:16|linc|TCONS_l2_00014787|linc|TCONS_l2_00015912	hs|chr2:112123203-112123144	88	ens|MIR4435-1 host gene (non-protein coding) [Source:HGNC Symbol;Acc:HGNC:35163] [ENST00000451884]	0	1.2151	168.555	0.382668	40.2707	0	0	0	0	0	1	1	0	0	0	0	0	1	1
1042	A_23_P167497	EFNA5	NM_001962	ref|NM_001962|ens|ENST00000333274|ens|ENST00000611503|ref|XM_006714565	hs|chr5:106716478-106716419	1446	ref|Homo sapiens ephrin-A5 (EFNA5), mRNA [NM_001962]	0	0.254199	35.2619	0.319095	33.5804	0	0	0	0	0	1	1	0	0	0	0	0	1	1
1043	A_33_P3311353	NUTM1	NM_175741	ref|NM_175741|ref|NM_001284292|ref|NM_001284293|ens|ENST00000333756	hs|chr15:34647874-34647933	2131	ref|Homo sapiens NUT midline carcinoma, family member 1 (NUTM1), transcript variant 3, mRNA [NM_175741]	0	0.0240616	3.33776	0.0255452	2.68828	0	0	0	0	0	0	0	0	0	0	0	0	0	0
1044	A_22_P00000656	lnc-ACTG1-1	lnc-ACTG1-1:1	linc|lnc-ACTG1-1:1|gb|AI827283	hs|chr17:79428098-79428039	364	gb|wk90g03.x1 NCI_CGAP_Lu19 Homo sapiens cDNA clone IMAGE:2422708 3', mRNA sequence [AI827283]	0	0.0979829	13.592	0.101583	10.6902	0	0	0	0	0	1	0	0	0	0	0	0	1	0
1045	A_33_P3424489	ENST00000390305	ENST00000390305	ens|ENST00000390305|ens|ENST00000390311|gb|S73129|gb|KJ487074	hs|chr22:23029555-23029614	199	ens|immunoglobulin lambda variable 3-25 [Source:HGNC Symbol;Acc:HGNC:5908] [ENST00000390305]	0	0.267649	37.1276	0.0950098	9.9985	0	0	0	0	0	1	1	0	0	0	0	0	1	0
1046	A_23_P315122	EMX1	NM_004097	ref|NM_004097|ens|ENST00000491023|ens|ENST00000258106|gb|BC045762	hs|chr2:73161417-73161476	1584	ref|Homo sapiens empty spiracles homeobox 1 (EMX1), mRNA [NM_004097]	0	1.39768	193.883	1.91752	201.793	0	0	0	0	0	1	1	0	0	0	0	0	1	1
1047	A_33_P3262475	SERP2	ENST00000474333	ens|ENST00000474333|tc|THC2670818	hs|chr13:44969943-44970002	300	ens|stress-associated endoplasmic reticulum protein family member 2 [Source:HGNC Symbol;Acc:HGNC:20607] [ENST00000474333]	0	0.111268	15.4348	0.119127	12.5365	0	0	0	0	0	1	0	0	0	0	0	0	1	0
1048	A_21_P0006867	lnc-C10orf136-1	lnc-C10orf136-1:11	linc|lnc-C10orf136-1:11|linc|lnc-C10orf136-1:13|linc|TCONS_00018188|linc|TCONS_00018189	hs|chr10:44478296-44478355	2517	linc|LNCipedia lincRNA (lnc-C10orf136-1), lincRNA [lnc-C10orf136-1:11]	0	0.0648618	8.99747	0.0710415	7.47615	0	0	0	0	0	1	0	0	0	0	0	0	1	0
1049	A_22_P00021123	lnc-CHAC1-2	lnc-CHAC1-2:1	linc|lnc-CHAC1-2:1	hs|chr15:41296979-41297038	415	linc|LNCipedia lincRNA (lnc-CHAC1-2), lincRNA [lnc-CHAC1-2:1]	0	0.0234611	3.25447	0.0563495	5.93002	0	0	0	0	0	0	0	0	0	0	0	0	1	0
1050	A_23_P143374	NINL	NM_025176	ref|NM_025176|ens|ENST00000464285|ens|ENST00000422516|ens|ENST00000278886	hs|chr20:25433543-25433484	4766	ref|Homo sapiens ninein-like (NINL), mRNA [NM_025176]	0	1.35589	188.085	1.46908	154.601	0	0	0	0	0	1	1	0	0	0	0	0	1	1
1051	A_33_P3220113	ZNF816-ZNF321P	NM_001202473	ref|NM_001202473|ref|NR_037805|ens|ENST00000313956|gb|BC046449	hs|chr19:53431101-53431042	1966	ref|Homo sapiens ZNF816-ZNF321P readthrough (ZNF816-ZNF321P), mRNA [NM_001202473]	0	0.0232828	3.22973	0.0247837	2.60815	0	0	0	0	0	0	0	0	0	0	0	0	0	0
1052	A_22_P00008722	lnc-KIAA1609-1	lnc-KIAA1609-1:1	linc|lnc-KIAA1609-1:1|gb|AL137668|tc|THC2616217	hs|chr16:84495373-84495314	1290	gb|Homo sapiens mRNA; cDNA DKFZp434L231 (from clone DKFZp434L231). [AL137668]	0	0.0466163	6.46651	0.0247012	2.59947	0	0	0	0	0	1	0	0	0	0	0	0	0	0
1053	A_24_P203298	IQUB	NM_178827	ref|NM_178827|ref|NM_001282855|ref|NR_104244|ref|NR_104245	hs|chr7:123097463-123092949	2341	ref|Homo sapiens IQ motif and ubiquitin domain containing (IQUB), transcript variant 1, mRNA [NM_178827]	0	0.0231137	3.20628	0.0246234	2.59128	0	0	0	0	0	0	0	0	0	0	0	0	0	0
1054	A_22_P00013658	ENST00000519248	ENST00000519248	ens|ENST00000519248|linc|lnc-RP11-67H2.1.1-1:5|tc|THC2620717	hs|chr8:115300164-115300223	668	tc|U92818 unnamed HERV-H protein {Homo sapiens} (exp=-1; wgp=0; cg=0), partial (84%) [THC2620717]	0	0.0230368	3.19561	0.029832	3.13942	0	0	0	0	0	0	0	0	0	0	0	0	1	0
1055	A_21_P0005160	lnc-CCHCR1-1	lnc-CCHCR1-1:4	linc|lnc-CCHCR1-1:4|linc|TCONS_00012690	hs|chr6:31139616-31139557	4778	linc|LNCipedia lincRNA (lnc-CCHCR1-1), lincRNA [lnc-CCHCR1-1:4]	0	0.0229604	3.18502	0.0244663	2.57475	0	0	0	0	0	0	0	0	0	0	0	0	0	0
1056	A_22_P00018405	LOC101929680	NR_110260	ref|NR_110260|linc|lnc-CSRNP3-4:2|gb|BC051759|tc|THC2499055	hs|chr2:167158141-167158200	2151	ref|Homo sapiens uncharacterized LOC101929680 (LOC101929680), long non-coding RNA [NR_110260]	0	0.0228859	3.17468	0.0243962	2.56737	0	0	0	0	0	0	0	0	0	0	0	0	0	0
1057	ERCC-00097_63	ERCC-00097_63	ERCC-00097_63			0		1	0.0228173	3.16516	0.0243321	2.56062	0	0	0	0	0	0	0	0	0	0	0	0	0	0
1058	A_21_P0012859	LOC255187	ENST00000507373	ens|ENST00000507373|linc|lnc-ABLIM3-1:5|linc|TCONS_l2_00023571|linc|TCONS_l2_00022571	hs|chr5:148486428-148486487	163	Unknown	0	0.0227515	3.15603	0.0411355	4.32896	0	0	0	0	0	0	0	0	0	0	0	0	1	0
1059	A_23_P23719	VPS45	NM_007259	ref|NM_007259|ref|NM_001279354|ref|NM_001279353|ref|NM_001279355	hs|chr1:150117022-150117081	2325	ref|Homo sapiens vacuolar protein sorting 45 homolog (S. cerevisiae) (VPS45), transcript variant 1, mRNA [NM_007259]	0	4.56178	632.8	5.566	585.747	0	0	0	0	0	1	1	0	0	0	0	0	1	1
1060	A_33_P3413384	A_33_P3413384	A_33_P3413384		hs|chr5:065892367-065892308	0	Unknown	0	0.022629	3.13905	0.0241494	2.54139	0	0	0	0	0	0	0	0	0	0	0	0	0	0
1061	A_33_P3212909	ZFHX2	NM_033400	ref|NM_033400|ens|ENST00000419474|ref|XM_005268134|gb|AB384095	hs|chr14:24001836-24001777	2854	ref|Homo sapiens zinc finger homeobox 2 (ZFHX2), mRNA [NM_033400]	0	0.0225723	3.13118	0.0240942	2.53559	0	0	0	0	0	0	0	0	0	0	0	0	0	0
1062	A_21_P0002570	lnc-RNF144A-3	lnc-RNF144A-3:1	linc|lnc-RNF144A-3:1|linc|TCONS_00004689	hs|chr2:7870395-7870454	180	linc|LNCipedia lincRNA (lnc-RNF144A-3), lincRNA [lnc-RNF144A-3:1]	0	0.0225184	3.12371	0.0240445	2.53035	0	0	0	0	0	0	0	0	0	0	0	0	0	0
1063	A_33_P3407013	IL6	XM_005249745	ref|XM_005249745|gb|AK298077|gb|AK298013|gb|AK301141	hs|chr7:22769363-22769422	816	ref|PREDICTED: Homo sapiens interleukin 6 (interferon, beta 2) (IL6), transcript variant X1, mRNA [XM_005249745]	0	0.0224685	3.11677	0.0239972	2.52538	0	0	0	0	0	0	0	0	0	0	0	0	0	0
1064	A_24_P201531	ARCN1	NM_001655	ref|NM_001655|ref|NM_001142281|ens|ENST00000614498|ens|ENST00000264028	hs|chr11:118472982-118473041	3249	ref|Homo sapiens archain 1 (ARCN1), transcript variant 1, mRNA [NM_001655]	0	3.87416	537.414	3.68486	387.782	0	0	0	0	0	1	1	0	0	0	0	0	1	1
1065	A_21_P0002423	lnc-HNRPLL-1	lnc-HNRPLL-1:1	linc|lnc-HNRPLL-1:1|linc|TCONS_00004212	hs|chr2:38767182-38767123	1931	linc|LNCipedia lincRNA (lnc-HNRPLL-1), lincRNA [lnc-HNRPLL-1:1]	0	0.0223809	3.10462	0.0239147	2.51669	0	0	0	0	0	0	0	0	0	0	0	0	0	0
1066	A_24_P136211	ENST00000460876	ENST00000460876	ens|ENST00000460876|ref|XM_006709980|ref|XM_006720360|ref|XM_006725173	hs|chr15:22440666-22440607	182	ref|PREDICTED: Homo sapiens 40S ribosomal protein S8-like (LOC102724737), mRNA [XM_006709980]	0	118.846	16486	53.9967	5682.42	0	0	0	0	0	1	1	0	0	0	0	0	1	1
1067	A_21_P0003226	lnc-TRAK1-1	lnc-TRAK1-1:1	linc|lnc-TRAK1-1:1|linc|TCONS_00006818	hs|chr3:42055576-42075355	452	linc|LNCipedia lincRNA (lnc-TRAK1-1), lincRNA [lnc-TRAK1-1:1]	0	0.442149	61.3339	0.850348	89.4876	0	0	0	0	0	1	1	0	0	0	0	0	1	1
1068	A_21_P0004921	LOC102724646	XR_426101	ref|XR_426101|ref|XR_428005|ref|XR_432053|linc|lnc-WISP3-2:1	hs|chr6:112197386-112197726	198	ref|PREDICTED: Homo sapiens uncharacterized LOC102724646 (LOC102724646), ncRNA [XR_426101]	0	0.451872	62.6827	0.577686	60.7936	0	0	0	0	0	1	1	0	0	0	0	0	1	1
1069	A_21_P0007218	BCAS4	ENST00000463943	ens|ENST00000463943|linc|lnc-LGALS12-1:1|linc|TCONS_00019319|gb|BC056883	hs|chr20:49457165-49457214	358	ens|breast carcinoma amplified sequence 4 [Source:HGNC Symbol;Acc:HGNC:14367] [ENST00000463943]	0	0.991433	137.529	1.16933	123.056	0	0	0	0	0	1	1	0	0	0	0	0	1	1
1070	A_33_P3276856	HYDIN	NM_001198542	ref|NM_001198542|ref|NM_001198543|ref|NM_017558|ens|ENST00000543639	hs|chr16:71113848-71113789	1793	ref|Homo sapiens HYDIN, axonemal central pair apparatus protein (HYDIN), transcript variant 3, mRNA [NM_001198542]	0	0.1437	19.9337	0.190084	20.0037	0	0	0	0	0	1	1	0	0	0	0	0	1	1
1071	A_23_P115137	LAMTOR5	NM_006402	ref|NM_006402|ens|ENST00000614544|ens|ENST00000256644|ens|ENST00000464240	hs|chr1:110944166-110944107	558	ref|Homo sapiens late endosomal/lysosomal adaptor, MAPK and MTOR activator 5 (LAMTOR5), mRNA [NM_006402]	0	61.559	8539.33	96.8618	10193.4	0	0	0	0	0	1	1	0	0	0	0	0	1	1
1072	A_24_P383581	C19orf70	NM_205767	ref|NM_205767|ens|ENST00000309324|gb|BC009557|gb|BC042386	hs|chr19:5679386-5678631	642	ref|Homo sapiens chromosome 19 open reading frame 70 (C19orf70), mRNA [NM_205767]	0	22.9448	3182.85	27.3041	2873.39	0	0	0	0	0	1	1	0	0	0	0	0	1	1
1073	A_24_P169386	ENST00000610442	ENST00000610442	ens|ENST00000610442|ens|ENST00000456591|gb|AK055413|gb|HQ448633	hs|chr2:24406202-24406382	2065	ens|family with sequence similarity 228, member A [Source:HGNC Symbol;Acc:HGNC:34418] [ENST00000456591]	0	0.165038	22.8937	0.181077	19.0559	0	0	0	0	0	1	1	0	0	0	0	0	1	1
1074	A_23_P121686	AIMP1	NM_004757	ref|NM_004757|ref|NM_001142416|ref|NM_001142415|ens|ENST00000358008	hs|chr4:107258100-107258159	1351	ref|Homo sapiens aminoacyl tRNA synthetase complex-interacting multifunctional protein 1 (AIMP1), transcript variant 1, mRNA [NM_004757]	0	12.3018	1706.48	12.1124	1274.67	0	0	0	0	0	1	1	0	0	0	0	0	1	1
1075	A_23_P205216	UTP14A	NM_006649	ref|NM_006649|ref|NM_001166221|ens|ENST00000394422|ens|ENST00000425117	hs|chrX:129059066-129059125	1733	ref|Homo sapiens UTP14, U3 small nucleolar ribonucleoprotein, homolog A (yeast) (UTP14A), transcript variant 1, mRNA [NM_006649]	0	0.263596	36.5654	0.225801	23.7625	0	0	0	0	0	1	1	0	0	0	0	0	1	1
1076	A_23_P170534	FUT7	NM_004479	ref|NM_004479|ens|ENST00000314412|gb|AK313124|gb|BC074746	hs|chr9:139925373-139925314	1666	ref|Homo sapiens fucosyltransferase 7 (alpha (1,3) fucosyltransferase) (FUT7), mRNA [NM_004479]	0	0.0696819	9.66612	0.112612	11.8509	0	0	0	0	0	1	0	0	0	0	0	0	1	0
1077	A_33_P3230841	DUPD1	NM_001003892	ref|NM_001003892|ens|ENST00000338487|ref|XM_005269762|gb|AY686755	hs|chr10:76797776-76797717	480	ref|Homo sapiens dual specificity phosphatase and pro isomerase domain containing 1 (DUPD1), mRNA [NM_001003892]	0	0.0221348	3.0705	0.0237136	2.49554	0	0	0	0	0	0	0	0	0	0	0	0	0	0
1078	A_33_P3317998	SPINK9	NM_001040433	ref|NM_001040433|ens|ENST00000377906|gb|AY396740|tc|NP1476203	hs|chr5:147719353-147719412	393	ref|Homo sapiens serine peptidase inhibitor, Kazal type 9 (SPINK9), mRNA [NM_001040433]	0	0.0300881	4.17376	0.0756045	7.95636	0	0	0	0	0	1	0	0	0	0	0	0	1	0
1079	A_33_P3393331	MFSD6L	NM_152599	ref|NM_152599|ens|ENST00000329805|gb|JF432415|gb|AK093092	hs|chr17:8700757-8700698	1910	ref|Homo sapiens major facilitator superfamily domain containing 6-like (MFSD6L), mRNA [NM_152599]	0	0.0583112	8.08879	0.0616234	6.48503	0	0	0	0	0	1	0	0	0	0	0	0	1	0
1080	A_21_P0000856	IL10RB-AS1	NR_038974	ref|NR_038974	hs|chr21:34637999-34637940	406	ref|Homo sapiens IL10RB antisense RNA 1 (head to head) (IL10RB-AS1), long non-coding RNA [NR_038974]	0	0.0751741	10.428	0.0358407	3.77175	0	0	0	0	0	1	0	0	0	0	0	0	1	0
1081	A_23_P111811	ING3	NM_019071	ref|NM_019071|ens|ENST00000427726|gb|AF074968|gb|BC010851	hs|chr7:120615261-120615320	1753	ref|Homo sapiens inhibitor of growth family, member 3 (ING3), transcript variant 1, mRNA [NM_019071]	0	5.87032	814.317	10.0739	1060.15	0	0	0	0	0	1	1	0	0	0	0	0	1	1
1082	A_33_P3407384	ZSCAN20	ENST00000373413	ens|ENST00000373413|gb|BC011404	hs|chr1:33958004-33958063	2134	ens|zinc finger and SCAN domain containing 20 [Source:HGNC Symbol;Acc:HGNC:13093] [ENST00000373413]	0	0.177361	24.6031	0.286171	30.1157	0	0	0	0	0	1	1	0	0	0	0	0	1	1
1083	A_33_P3381097	OR10V1	NM_001005324	ref|NM_001005324|ens|ENST00000307552|gb|AB529286|tc|THC2611859	hs|chr11:59480448-59480389	870	ref|Homo sapiens olfactory receptor, family 10, subfamily V, member 1 (OR10V1), mRNA [NM_001005324]	0	0.0221949	3.07882	0.0237981	2.50442	0	0	0	0	0	0	0	0	0	0	0	0	0	0
1084	A_23_P113523	GTPBP6	NM_012227	ref|NM_012227|ens|ENST00000326153|ens|ENST00000485332|ref|XM_006724447	hs|chrX:221516-221457	1807	ref|Homo sapiens GTP binding protein 6 (putative) (GTPBP6), mRNA [NM_012227]	0	22.2763	3090.11	29.5961	3114.59	0	0	0	0	0	1	1	0	0	0	0	0	1	1
1085	ERCC-00028_121	ERCC-00028_121	ERCC-00028_121			0		1	0.0222429	3.08548	0.0238557	2.51049	0	0	0	0	0	0	0	0	0	0	0	0	0	0
1086	A_22_P00011766	PITRM1-AS1	NR_038284	ref|NR_038284|linc|lnc-PFKP-1:2|linc|lnc-PFKP-1:1|linc|lnc-PFKP-1:3	hs|chr10:3186050-3186109	288	ref|Homo sapiens PITRM1 antisense RNA 1 (PITRM1-AS1), long non-coding RNA [NR_038284]	0	0.0515561	7.15174	0.0433228	4.55914	0	0	0	0	0	1	0	0	0	0	0	0	1	0
1087	A_23_P61466	CD163L1	NM_174941	ref|NM_174941|ref|NM_001297650|ens|ENST00000546182|ens|ENST00000313599	hs|chr12:7521549-7520755	4109	ref|Homo sapiens CD163 molecule-like 1 (CD163L1), transcript variant 2, mRNA [NM_174941]	0	0.539058	74.7768	1.14314	120.3	0	0	0	0	0	1	1	0	0	0	0	0	1	1
1088	A_33_P3464438	LINC00221	ENST00000619530	ens|ENST00000619530|linc|lnc-KIAA0125-3:1|gb|AK058096|tc|THC2772312	hs|chr14:106976765-106976824	1263	ens|long intergenic non-protein coding RNA 221 [Source:HGNC Symbol;Acc:HGNC:20169] [ENST00000619530]	0	0.0223304	3.09761	0.0239549	2.52093	0	0	0	0	0	0	0	0	0	0	0	0	0	0
1089	A_32_P151366	SIRT5	NM_012241	ref|NM_012241|ref|NM_001193267|ref|NM_001242827|ens|ENST00000606117	hs|chr6:13614629-13614688	3776	ref|Homo sapiens sirtuin 5 (SIRT5), transcript variant 1, mRNA [NM_012241]	0	4.71946	654.673	11.0142	1159.09	0	0	0	0	0	1	1	0	0	0	0	0	1	1
1090	A_33_P3401169	ENST00000331828	ENST00000331828	ens|ENST00000331828|tc|THC2565247	hs|chr9:33629473-33629532	255	ens|T cell receptor beta variable 21/OR9-2 (pseudogene) [Source:HGNC Symbol;Acc:HGNC:12199] [ENST00000331828]	0	0.126104	17.4929	0.213326	22.4497	0	0	0	0	0	1	1	0	0	0	0	0	1	1
1091	A_33_P3337831	HEATR1	ENST00000366579	ens|ENST00000366579|gb|BC062442|tc|THC2480447	hs|chr1:236766319-236766260	598	ens|HEAT repeat containing 1 [Source:HGNC Symbol;Acc:HGNC:25517] [ENST00000366579]	0	0.043328	6.01036	0.0505781	5.32266	0	0	0	0	0	1	0	0	0	0	0	0	1	0
1092	A_24_P874052	lnc-IDS-2	lnc-IDS-2:1	linc|lnc-IDS-2:1|ref|XM_005276115|ref|XM_005274773|ref|XM_005276721	hs|chrX:148630075-148630016	846	ref|PREDICTED: Homo sapiens heat shock transcription factor, X-linked-like (LOC101927685), mRNA [XM_005276115]	0	0.172426	23.9185	0.102307	10.7665	0	0	0	0	0	1	1	0	0	0	0	0	1	0
1093	A_23_P17354	GDAP1L1	NM_024034	ref|NM_024034|ref|NM_001256737|ref|NM_001256738|ref|NM_001256739	hs|chr20:42907725-42907784	965	ref|Homo sapiens ganglioside induced differentiation associated protein 1-like 1 (GDAP1L1), transcript variant 2, mRNA [NM_024034]	0	0.0455372	6.31681	0.0683904	7.19717	0	0	0	0	0	1	0	0	0	0	0	0	1	0
1094	A_33_P3210223	ZCCHC6	ENST00000375948	ens|ENST00000375948|tc|THC2603005	hs|chr9:88951866-88951807	885	ens|zinc finger, CCHC domain containing 6 [Source:HGNC Symbol;Acc:HGNC:25817] [ENST00000375948]	0	0.0225841	3.13282	0.0615667	6.47906	0	0	0	0	0	0	0	0	0	0	0	0	1	0
1095	A_33_P3410806	CLDN10	NM_182848	ref|NM_182848|ref|NM_001160100|ref|NM_006984|ens|ENST00000376873	hs|chr13:96231847-96231906	2494	ref|Homo sapiens claudin 10 (CLDN10), transcript variant a, mRNA [NM_182848]	0	0.0952766	13.2165	0.0248496	2.61508	0	0	0	0	0	1	0	0	0	0	0	0	1	0
1096	A_32_P72940	RPL35	NM_007209	ref|NM_007209|ens|ENST00000348462|ens|ENST00000495728|ens|ENST00000493018	hs|chr9:127624207-127623794	33	ref|Homo sapiens ribosomal protein L35 (RPL35), mRNA [NM_007209]	0	72.2529	10022.8	36.4214	3832.86	0	0	0	0	0	1	1	0	0	0	0	0	1	1
1097	A_21_P0003339	ENST00000514401	ENST00000514401	ens|ENST00000514401|linc|lnc-CPEB2-1:1|linc|TCONS_00007484|tc|THC2637715	hs|chr4:14395554-14395613	528	Unknown	0	0.0227455	3.1552	0.0243961	2.56736	0	0	0	0	0	0	0	0	0	0	0	0	0	0
1098	A_23_P91619	MIF	NM_002415	ref|NM_002415|ens|ENST00000613839|ens|ENST00000215754|ens|ENST00000465752	hs|chr22:24237346-24237405	497	ref|Homo sapiens macrophage migration inhibitory factor (glycosylation-inhibiting factor) (MIF), mRNA [NM_002415]	0	224.66	31164.3	137.268	14445.6	0	0	0	0	0	1	1	0	0	0	0	0	1	1
1099	(+)E1A_r60_3	E1A_r60_3	E1A_r60_3			0		1	0.0228547	3.17036	0.0467118	4.91579	0	0	0	0	0	0	0	0	0	0	0	0	1	0
1100	A_22_P00014754	ENST00000424612	ENST00000424612	ens|ENST00000424612|linc|lnc-SLC35F5-1:1|gb|AA446035	hs|chr2:114435360-114435301	479	gb|zw66a03.r1 Soares_testis_NHT Homo sapiens cDNA clone IMAGE:781132 5' similar to contains Alu repetitive element;contains PTR5.b1 PTR5 repetitive element ;, mRNA sequence [AA446035]	0	0.0229155	3.17879	0.0359665	3.78499	0	0	0	0	0	0	0	0	0	0	0	0	1	0
1101	A_23_P83634	ALOX12B	NM_001139	ref|NM_001139|ens|ENST00000319144|gb|AB590845|gb|BC041058	hs|chr17:7978975-7978916	1852	ref|Homo sapiens arachidonate 12-lipoxygenase, 12R type (ALOX12B), mRNA [NM_001139]	0	0.0530518	7.35922	0.0395509	4.1622	0	0	0	0	0	1	0	0	0	0	0	0	1	0
1102	A_32_P48825	KRT72	NM_080747	ref|NM_080747|ref|NM_001146226|ens|ENST00000354310|ens|ENST00000293745	hs|chr12:52979630-52979571	1757	ref|Homo sapiens keratin 72, type II (KRT72), transcript variant 1, mRNA [NM_080747]	0	0.0230386	3.19586	0.0247042	2.59978	0	0	0	0	0	0	0	0	0	0	0	0	0	0
1103	A_21_P0000014	FAN1	NM_001146096	ref|NM_001146096|ref|NM_001146094|ref|NM_001146095|ens|ENST00000561594	hs|chr15:31203933-31203992	2795	ref|Homo sapiens FANCD2/FANCI-associated nuclease 1 (FAN1), transcript variant 4, mRNA [NM_001146096]	0	0.0836269	11.6005	0.13835	14.5595	0	0	0	0	0	1	0	0	0	0	0	0	1	1
1104	A_23_P373799	CWC22	NM_020943	ref|NM_020943|ens|ENST00000410053|ref|XM_005246726|gb|AB385487	hs|chr2:180810231-180810172	2651	ref|Homo sapiens CWC22 spliceosome-associated protein (CWC22), mRNA [NM_020943]	0	1.03307	143.305	0.910009	95.7661	0	0	0	0	0	1	1	0	0	0	0	0	1	1
1105	A_33_P3255544	RNF130	NM_001280801	ref|NM_001280801|ref|NM_018434|ens|ENST00000519708|ens|ENST00000520911	hs|chr5:179397470-179397411	1300	ref|Homo sapiens ring finger protein 130 (RNF130), transcript variant 2, mRNA [NM_001280801]	0	3.8612	535.617	3.83676	403.767	0	0	0	0	0	1	1	0	0	0	0	0	1	1
1106	A_21_P0006216	lnc-PAPPA-3	lnc-PAPPA-3:1	linc|lnc-PAPPA-3:1|linc|TCONS_00016140	hs|chr9:118509947-118660973	163	linc|LNCipedia lincRNA (lnc-PAPPA-3), lincRNA [lnc-PAPPA-3:1]	0	0.0232989	3.23197	0.0249621	2.62693	0	0	0	0	0	0	0	0	0	0	0	0	0	0
1107	A_33_P3391090	LOC100131763	AK094921	gb|AK094921|tc|THC2485499	hs|chr2:242808694-242808753	327	gb|Homo sapiens cDNA FLJ37602 fis, clone BRCOC2009380. [AK094921]	0	0.0233663	3.24132	0.0250267	2.63372	0	0	0	0	0	0	0	0	0	0	0	0	0	0
1108	A_21_P0005761	lnc-ZNF572-1	lnc-ZNF572-1:7	linc|lnc-ZNF572-1:7|linc|TCONS_00014851	hs|chr8:125963491-125963550	926	linc|LNCipedia lincRNA (lnc-ZNF572-1), lincRNA [lnc-ZNF572-1:7]	0	0.023431	3.2503	0.0250925	2.64065	0	0	0	0	0	0	0	0	0	0	0	0	0	0
1109	A_22_P00022877	lnc-IL15RA-1	lnc-IL15RA-1:1	linc|lnc-IL15RA-1:1|gb|BM906553	hs|chr10:5979399-5979340	319	gb|AGENCOURT_6621625 NIH_MGC_125 Homo sapiens cDNA clone IMAGE:5722280 5', mRNA sequence [BM906553]	0	1.57842	218.955	1.86535	196.303	0	0	0	0	0	1	1	0	0	0	0	0	1	1
1110	A_32_P141969	NTRK3	ENST00000394480	ens|ENST00000394480|ref|XR_253443|ref|XR_243227|ref|XR_248162	hs|chr15:88403151-88403092	19814	ens|neurotrophic tyrosine kinase, receptor, type 3 [Source:HGNC Symbol;Acc:HGNC:8033] [ENST00000394480]	0	0.134049	18.5949	0.173068	18.213	0	0	0	0	0	1	1	0	0	0	0	0	1	1
1111	A_33_P3777584	SERAC1	NM_032861	ref|NM_032861|ens|ENST00000607742|ens|ENST00000367104|ref|XM_006715586	hs|chr6:158530984-158530925	3520	ref|Homo sapiens serine active site containing 1 (SERAC1), transcript variant 1, mRNA [NM_032861]	0	0.348543	48.3491	0.379638	39.9518	0	0	0	0	0	1	1	0	0	0	0	0	1	1
1112	A_21_P0005231	ENST00000436266	ENST00000436266	ens|ENST00000436266|linc|lnc-IGFBP1-5:1|linc|TCONS_00013006	hs|chr7:46383139-46383198	158	Unknown	0	0.111153	15.4189	0.10586	11.1403	0	0	0	0	0	1	0	0	0	0	0	0	1	0
1113	A_22_P00021224	lnc-PARN-7	lnc-PARN-7:2	linc|lnc-PARN-7:2|linc|lnc-PARN-7:1|gb|BC036408|tc|THC2503922	hs|chr16:14024596-14024537	4871	gb|Homo sapiens cDNA clone IMAGE:5266573. [BC036408]	0	0.107803	14.9541	0.207168	21.8016	0	0	0	0	0	1	0	0	0	0	0	0	1	1
1114	A_22_P00014842	lnc-SLC48A1-1	lnc-SLC48A1-1:4	linc|lnc-SLC48A1-1:4|tc|THC2749072	hs|chr12:48113840-48113899	254	tc|Q49AT5_HUMAN (Q49AT5) CPXM2 protein, partial (12%) [THC2749072]	0	0.0238244	3.30487	0.0254548	2.67877	0	0	0	0	0	0	0	0	0	0	0	0	0	0
1115	A_33_P3260964	LINC01300	NR_024441	ref|NR_024441|linc|lnc-PTP4A3-2:2|linc|lnc-PTP4A3-2:1|linc|lnc-PTP4A3-2:3	hs|chr8:142354660-142354719	735	ref|Homo sapiens long intergenic non-protein coding RNA 1300 (LINC01300), long non-coding RNA [NR_024441]	0	0.023885	3.31328	0.0255083	2.68441	0	0	0	0	0	0	0	0	0	0	0	0	0	0
1116	A_22_P00010262	LOC102724659	NR_126000	ref|NR_126000|linc|lnc-MTHFR-1:1|gb|BC034298|tc|THC2502234	hs|chr1:11837830-11837771	1171	ref|Homo sapiens uncharacterized LOC102724659 (LOC102724659), long non-coding RNA [NR_126000]	0	0.023951	3.32243	0.025551	2.6889	0	0	0	0	0	0	0	0	0	0	0	0	0	0
1117	A_33_P3339212	TRIP13	NM_004237	ref|NM_004237|ens|ENST00000166345|ref|XM_005248388|gb|BC000404	hs|chr5:918002-918061	2227	ref|Homo sapiens thyroid hormone receptor interactor 13 (TRIP13), transcript variant 1, mRNA [NM_004237]	0	1.28228	177.875	0.131839	13.8742	0	0	0	0	0	1	1	0	0	0	0	0	1	1
1118	A_23_P146811	FBXO38	NM_030793	ref|NM_030793|ref|NM_001271723|ens|ENST00000296701|ens|ENST00000513826	hs|chr5:147821610-147821669	3409	ref|Homo sapiens F-box protein 38 (FBXO38), transcript variant 1, mRNA [NM_030793]	0	1.50174	208.318	1.71808	180.805	0	0	0	0	0	1	1	0	0	0	0	0	1	1
1119	A_33_P3235004	MYH10	NM_001256012	ref|NM_001256012|ref|NM_001256095|ref|NM_005964|ens|ENST00000269243	hs|chr17:8377599-8377540	7685	ref|Homo sapiens myosin, heavy chain 10, non-muscle (MYH10), transcript variant 1, mRNA [NM_001256012]	0	3.56615	494.688	2.25969	237.801	0	0	0	0	0	1	1	0	0	0	0	0	1	1
1120	A_23_P89249	ERBB2	NM_001005862	ref|NM_001005862|ref|NM_001289936|ref|NM_004448|ref|NM_001289937	hs|chr17:37884829-37884888	4785	ref|Homo sapiens erb-b2 receptor tyrosine kinase 2 (ERBB2), transcript variant 2, mRNA [NM_001005862]	0	10.6157	1472.58	7.70365	810.705	0	0	0	0	0	1	1	0	0	0	0	0	1	1
1121	A_22_P00003766	ENST00000615852	ENST00000615852	ens|ENST00000615852|ref|XR_429898|linc|lnc-CDK12-1:5|linc|lnc-CDK12-1:3	hs|chr17:37723584-37723643	416	ref|PREDICTED: Homo sapiens cyclin-dependent kinase 12 (CDK12), transcript variant X6, misc_RNA [XR_429898]	0	0.861082	119.447	0.837699	88.1565	0	0	0	0	0	1	1	0	0	0	0	0	1	1
1122	A_24_P287473	SAV1	NM_021818	ref|NM_021818|ens|ENST00000324679|gb|AK023071|tc|THC2467223	hs|chr14:51100478-51100419	2960	ref|Homo sapiens salvador family WW domain containing protein 1 (SAV1), mRNA [NM_021818]	0	3.71389	515.182	5.64067	593.604	0	0	0	0	0	1	1	0	0	0	0	0	1	1
1123	ETG09_35454	ETG09_35454	ETG09_35454			0		1	0.0243084	3.37201	0.0258204	2.71725	0	0	0	0	0	0	0	0	0	0	0	0	0	0
1124	A_23_P359214	LINC00842	NR_033957	ref|NR_033957|ens|ENST00000610809|ens|ENST00000614356|ref|XM_005276385	hs|chr10:47151178-47151119	222	ref|Homo sapiens long intergenic non-protein coding RNA 842 (LINC00842), long non-coding RNA [NR_033957]	0	0.207899	28.8393	0.155598	16.3746	0	0	0	0	0	1	1	0	0	0	0	0	1	1
1125	A_24_P10226	SEMA6D	NM_024966	ref|NM_024966|ens|ENST00000389425|gb|AF389426|gb|AK021660	hs|chr15:48056173-48056232	1312	ref|Homo sapiens sema domain, transmembrane domain (TM), and cytoplasmic domain, (semaphorin) 6D (SEMA6D), transcript variant 6, mRNA [NM_024966]	0	0.0333888	4.63161	0.0726948	7.65015	0	0	0	0	0	1	0	0	0	0	0	0	1	0
1126	A_21_P0003632	lnc-RAP1GDS1-3	lnc-RAP1GDS1-3:4	linc|lnc-RAP1GDS1-3:4|linc|lnc-RAP1GDS1-3:1|linc|TCONS_00008172|linc|TCONS_00008170	hs|chr4:99594434-99594493	1114	linc|LNCipedia lincRNA (lnc-RAP1GDS1-3), lincRNA [lnc-RAP1GDS1-3:4]	0	0.0244085	3.38589	0.02586	2.72141	0	0	0	0	0	0	0	0	0	0	0	0	0	0
1127	ERCC-00051_60	DQ516740	DQ516740		unmapped	0	Unknown	1	0.0244334	3.38934	0.0274773	2.89161	0	0	0	0	0	0	0	0	0	0	0	0	1	0
1128	A_21_P0012863	LINC01411	ENST00000511707	ens|ENST00000511707|linc|lnc-MSX2-4:5|linc|TCONS_l2_00022639|linc|TCONS_l2_00023590	hs|chr5:173930955-173944782	137	ens|long intergenic non-protein coding RNA 1411 [Source:HGNC Symbol;Acc:HGNC:50703] [ENST00000511707]	0	0.0244543	3.39224	0.0258551	2.7209	0	0	0	0	0	0	0	0	0	0	0	0	0	0
1129	A_21_P0012529	GRM7-AS3	NR_110123	ref|NR_110123|ens|ENST00000458713|ens|ENST00000412629|ens|ENST00000445675	hs|chr3:6676801-6674235	233	ref|Homo sapiens GRM7 antisense RNA 3 (GRM7-AS3), transcript variant 1, long non-coding RNA [NR_110123]	0	0.0244634	3.39351	0.0258427	2.71959	0	0	0	0	0	0	0	0	0	0	0	0	0	0
1130	A_23_P34741	ZNF593	NM_015871	ref|NM_015871|gb|D45213|gb|U38444|gb|BC002580	hs|chr1:26497166-26497225	450	ref|Homo sapiens zinc finger protein 593 (ZNF593), mRNA [NM_015871]	0	13.0277	1807.17	6.81159	716.828	0	0	0	0	0	1	1	0	0	0	0	0	1	1
1131	A_21_P0006087	LINC01508	ENST00000436671	ens|ENST00000436671|linc|lnc-DIRAS2-2:3|linc|lnc-DIRAS2-2:1|linc|TCONS_00016826	hs|chr9:93147336-93145983	604	ens|long intergenic non-protein coding RNA 1508 [Source:HGNC Symbol;Acc:HGNC:51190] [ENST00000436671]	0	0.0244867	3.39673	0.0257962	2.7147	0	0	0	0	0	0	0	0	0	0	0	0	0	0
1132	A_33_P3260322	NR6A1	NM_033334	ref|NM_033334|ref|NM_001278546|ref|NM_001489|ens|ENST00000487099	hs|chr9:127279618-127279559	6999	ref|Homo sapiens nuclear receptor subfamily 6, group A, member 1 (NR6A1), transcript variant 1, mRNA [NM_033334]	0	0.63464	88.0358	0.455203	47.904	0	0	0	0	0	1	1	0	0	0	0	0	1	1
1133	A_22_P00007180	lnc-GNS-1	lnc-GNS-1:1	linc|lnc-GNS-1:1	hs|chr12:65047899-65047840	422	linc|LNCipedia lincRNA (lnc-GNS-1), lincRNA [lnc-GNS-1:1]	0	0.0244661	3.39388	0.0355888	3.74524	0	0	0	0	0	0	0	0	0	0	0	0	1	0
1134	A_23_P45970	C1orf109	NM_017850	ref|NM_017850|ref|NM_001303031|ref|NM_001303030|ens|ENST00000609516	hs|chr1:38148026-38147967	1645	ref|Homo sapiens chromosome 1 open reading frame 109 (C1orf109), transcript variant 3, mRNA [NM_017850]	0	0.856982	118.878	0.546871	57.5507	0	0	0	0	0	1	1	0	0	0	0	0	1	1
1135	A_33_P3223495	ENST00000602645	ENST00000602645	ens|ENST00000602645|gb|BX537670|tc|THC2554887|tc|THC2497595	hs|chr13:32852873-32852932	5501	ens|furry homolog (Drosophila) [Source:HGNC Symbol;Acc:HGNC:20367] [ENST00000602645]	0	0.674732	93.5972	0.497835	52.3904	0	0	0	0	0	1	1	0	0	0	0	0	1	1
1136	A_23_P148584	DOCK11	NM_144658	ref|NM_144658|ens|ENST00000276202|ref|XM_005262368|ref|XM_005262369	hs|chrX:117819952-117820011	6466	ref|Homo sapiens dedicator of cytokinesis 11 (DOCK11), mRNA [NM_144658]	0	0.944529	131.023	0.584532	61.514	0	0	0	0	0	1	1	0	0	0	0	0	1	1
1137	A_23_P419795	SBF2	NM_030962	ref|NM_030962|ens|ENST00000525040|ens|ENST00000256190|ens|ENST00000617179	hs|chr11:9800909-9800850	6743	ref|Homo sapiens SET binding factor 2 (SBF2), mRNA [NM_030962]	0	1.31582	182.528	1.16779	122.894	0	0	0	0	0	1	1	0	0	0	0	0	1	1
1138	A_21_P0008739	lnc-MYEF2-3	lnc-MYEF2-3:1	linc|lnc-MYEF2-3:1|linc|TCONS_00023673	hs|chr15:48297754-48297695	628	linc|LNCipedia lincRNA (lnc-MYEF2-3), lincRNA [lnc-MYEF2-3:1]	0	0.0242886	3.36926	0.0253357	2.66624	0	0	0	0	0	0	0	0	0	0	0	0	0	0
1139	A_22_P00010873	lnc-NPAS3-1	lnc-NPAS3-1:1	linc|lnc-NPAS3-1:1|gb|BF223154	hs|chr14:34528447-34528506	248	gb|7q29g04.x1 NCI_CGAP_GC6 Homo sapiens cDNA clone IMAGE:3700014 3', mRNA sequence [BF223154]	0	0.024226	3.36058	0.0252281	2.65492	0	0	0	0	0	0	0	0	0	0	0	0	0	0
1140	A_33_P3332135	PHOSPHO1	NM_001143804	ref|NM_001143804|ref|NM_178500|ens|ENST00000413580|ens|ENST00000310544	hs|chr17:47300802-47300743	2102	ref|Homo sapiens phosphatase, orphan 1 (PHOSPHO1), transcript variant 1, mRNA [NM_001143804]	0	2.46947	342.559	3.38335	356.052	0	0	0	0	0	1	1	0	0	0	0	0	1	1
1141	A_22_P00002641	lnc-C1orf186-1	lnc-C1orf186-1:2	linc|lnc-C1orf186-1:2|linc|lnc-C1orf186-1:1|linc|TCONS_00000717|gb|CD684123	hs|chr1:206299750-206299691	99	gb|EST643 human nasopharynx Homo sapiens cDNA, mRNA sequence [CD684123]	0	0.0240816	3.34055	0.0249891	2.62976	0	0	0	0	0	0	0	0	0	0	0	0	0	0
1142	A_32_P196115	ZSCAN25	NM_145115	ref|NM_145115|ens|ENST00000485586|ens|ENST00000481424|ens|ENST00000394152	hs|chr7:99229296-99229355	3614	ref|Homo sapiens zinc finger and SCAN domain containing 25 (ZSCAN25), mRNA [NM_145115]	0	0.0763531	10.5915	0.08461	8.90406	0	0	0	0	0	1	0	0	0	0	0	0	1	0
1143	A_22_P00010273	ENST00000564469	ENST00000564469	ens|ENST00000564469|ens|ENST00000565473|linc|lnc-MTL5-1:1|linc|lnc-MTL5-1:2	hs|chr11:68383379-68383320	443	Unknown	0	0.023894	3.31453	0.0246908	2.59837	0	0	0	0	0	0	0	0	0	0	0	0	0	0
1144	A_22_P00014526	CFAP44-AS1	NR_046728	ref|NR_046728|linc|lnc-SIDT1-1:2|tc|THC2731666	hs|chr3:113152458-113152517	424	ref|Homo sapiens CFAP44 antisense RNA 1 (CFAP44-AS1), long non-coding RNA [NR_046728]	0	0.0237832	3.29915	0.0646303	6.80146	0	0	0	0	0	0	0	0	0	0	0	0	1	0
1145	A_22_P00009450	lnc-MAB21L1-1	lnc-MAB21L1-1:1	linc|lnc-MAB21L1-1:1	hs|chr13:35623339-35623280	62	linc|LNCipedia lincRNA (lnc-MAB21L1-1), lincRNA [lnc-MAB21L1-1:1]	0	0.0236684	3.28322	0.0243575	2.5633	0	0	0	0	0	0	0	0	0	0	0	0	0	0
1146	A_21_P0010679	XLOC_l2_001362	TCONS_l2_00001843	linc|TCONS_l2_00001843|linc|TCONS_l2_00001844|linc|TCONS_l2_00001845	hs|chr1:230020277-230020218	1085	linc|BROAD Institute lincRNA (XLOC_l2_001362), lincRNA [TCONS_l2_00001843]	0	0.487878	67.6774	0.489015	51.4622	0	0	0	0	0	1	1	0	0	0	0	0	1	1
1147	A_33_P3294002	A4GALT	NM_017436	ref|NM_017436|ens|ENST00000381278|ens|ENST00000401850|ens|ENST00000249005	hs|chr22:43088187-43088128	2031	ref|Homo sapiens alpha 1,4-galactosyltransferase (A4GALT), mRNA [NM_017436]	0	23.2156	3220.41	21.1048	2221	0	0	0	0	0	1	1	0	0	0	0	0	1	1
1148	A_21_P0006492	lnc-MAOA-2	lnc-MAOA-2:1	linc|lnc-MAOA-2:1|linc|TCONS_00017157	hs|chrX:43297748-43297807	206	linc|LNCipedia lincRNA (lnc-MAOA-2), lincRNA [lnc-MAOA-2:1]	0	0.0232415	3.22401	0.0237566	2.50006	0	0	0	0	0	0	0	0	0	0	0	0	0	0
1149	A_21_P0008407	ENST00000554526	ENST00000554526	ens|ENST00000554526|linc|lnc-JPH4-1:7|linc|lnc-JPH4-1:1|linc|TCONS_00022676	hs|chr14:24198304-24198247	514	Unknown	0	0.310041	43.0082	1.05744	111.281	0	0	0	0	0	1	1	0	0	0	0	0	1	1
1150	ERCC-00012_90	ERCC-00012_90	ERCC-00012_90			0		1	0.0254131	3.52525	0.0287143	3.02179	0	0	0	1	0	0	0	0	0	0	0	0	1	0
1151	A_23_P106998	MRPS23	NM_016070	ref|NM_016070|gb|AK312729|gb|AF161447|gb|BC000242	hs|chr17:55926606-55918568	271	ref|Homo sapiens mitochondrial ribosomal protein S23 (MRPS23), mRNA [NM_016070]	0	4.35495	604.109	5.08427	535.051	0	0	0	0	0	1	1	0	0	0	0	0	1	1
1152	A_21_P0010520	ENST00000544155	ENST00000544155	ens|ENST00000544155|ens|ENST00000497359|ens|ENST00000498021|ens|ENST00000481930	hs|chr1:17084648-17084589	491	ens|macrophage stimulating 1-like [Source:HGNC Symbol;Acc:HGNC:7390] [ENST00000544155]	0	0.0258654	3.58799	0.026218	2.75909	0	0	0	0	0	0	0	0	0	0	0	0	0	0
1153	A_32_P131367	RNF13	NM_007282	ref|NM_007282|ref|NM_183381|ens|ENST00000467996|ens|ENST00000474348	hs|chr3:149629843-149638952	1362	ref|Homo sapiens ring finger protein 13 (RNF13), transcript variant 1, mRNA [NM_007282]	0	1.09426	151.793	1.39523	146.829	0	0	0	0	0	1	1	0	0	0	0	0	1	1
1154	A_22_P00015438	ENST00000555655	ENST00000555655	ens|ENST00000555655|linc|lnc-SSTR1-1:1|gb|CD247929	hs|chr14:38672038-38672097	440	gb|AGENCOURT_14064986 NIH_MGC_172 Homo sapiens cDNA 5', mRNA sequence [CD247929]	0	0.0262599	3.64271	0.0267139	2.81128	0	0	0	0	0	0	0	0	0	0	0	0	0	0
1155	A_33_P3842770	LOC101928669	XR_424064	ref|XR_424064|ref|XR_424062|gb|BC022881	hs|chrUn_gl000221:61087-61035	1328	ref|PREDICTED: Homo sapiens uncharacterized LOC101928669 (LOC101928669), transcript variant X4, ncRNA [XR_424064]	0	5.43452	753.864	8.568	901.667	0	0	0	0	0	1	1	0	0	0	0	0	1	1
1156	A_24_P406986	SLC43A3	NM_199329	ref|NM_199329|ref|NM_017611|ref|NM_014096|ref|NM_001278206	hs|chr11:57176654-57175317	1696	ref|Homo sapiens solute carrier family 43, member 3 (SLC43A3), transcript variant 3, mRNA [NM_199329]	0	0.479846	66.5631	0.311151	32.7445	0	0	0	0	0	1	1	0	0	0	0	0	1	1
1157	A_21_P0011917	XLOC_l2_008014	TCONS_l2_00014569	linc|TCONS_l2_00014569	hs|chr2:51452688-51448903	17	linc|BROAD Institute lincRNA (XLOC_l2_008014), lincRNA [TCONS_l2_00014569]	0	0.026743	3.70972	0.0273394	2.8771	0	0	0	0	0	0	0	0	0	0	0	0	0	0
1158	A_23_P38446	TNFAIP1	NM_021137	ref|NM_021137|ens|ENST00000226225|gb|M80783|gb|BC003694	hs|chr17:26673908-26673967	3681	ref|Homo sapiens tumor necrosis factor, alpha-induced protein 1 (endothelial) (TNFAIP1), mRNA [NM_021137]	0	20.7538	2878.92	25.4859	2682.04	0	0	0	0	0	1	1	0	0	0	0	0	1	1
1159	A_23_P313652	AKAP14	NM_178813	ref|NM_178813|ref|NM_001008534|ens|ENST00000371425|ens|ENST00000371431	hs|chrX:119053875-119054478	580	ref|Homo sapiens A kinase (PRKA) anchor protein 14 (AKAP14), transcript variant 1, mRNA [NM_178813]	0	0.0269939	3.74453	0.0276783	2.91277	0	0	0	0	0	0	0	0	0	0	0	0	0	0
1160	A_23_P25019	PRIM1	NM_000946	ref|NM_000946|ens|ENST00000338193|ens|ENST00000552590|gb|AK314866	hs|chr12:57133111-57132284	1082	ref|Homo sapiens primase, DNA, polypeptide 1 (49kDa) (PRIM1), mRNA [NM_000946]	0	0.498568	69.1602	0.443746	46.6983	0	0	0	0	0	1	1	0	0	0	0	0	1	1
1161	A_24_P555510	PCM1	NM_006197	ref|NM_006197|ens|ENST00000327578|ref|XM_006716336|ref|XM_006716339	hs|chr8:17887294-17887353	8619	ref|Homo sapiens pericentriolar material 1 (PCM1), mRNA [NM_006197]	0	2.48293	344.426	3.36053	353.651	0	0	0	0	0	1	1	0	0	0	0	0	1	1
1162	A_33_P3414137	GRID2IP	NM_001145118	ref|NM_001145118	hs|chr7:6536468-6536409	4572	ref|Homo sapiens glutamate receptor, ionotropic, delta 2 (Grid2) interacting protein (GRID2IP), mRNA [NM_001145118]	0	0.0272728	3.78322	0.0280836	2.95542	0	0	0	0	0	0	0	0	0	0	0	0	0	0
1163	A_22_P00008704	ENST00000567253	ENST00000567253	ens|ENST00000567253|linc|lnc-KIAA1257-2:1|gb|BX354304|tc|THC2604753	hs|chr3:128579059-128579000	310	gb|BX354304 Homo sapiens NEUROBLASTOMA COT 25-NORMALIZED Homo sapiens cDNA clone CS0DC017YK06 5-PRIME, mRNA sequence [BX354304]	0	0.0273402	3.79257	0.0281938	2.96702	0	0	0	0	0	0	0	0	0	0	0	0	0	0
1164	A_33_P3832680	FAM25C	BC127791	gb|BC127791|gb|BF062320	hs|chr10:48249050-48248991	885	gb|Homo sapiens cDNA clone IMAGE:40133024. [BC127791]	0	0.0692906	9.61183	0.149939	15.779	0	0	0	0	0	1	0	0	0	0	0	0	1	1
1165	A_33_P3214052	lnc-SHPRH-2	lnc-SHPRH-2:6	linc|lnc-SHPRH-2:6|linc|TCONS_l2_00025508|linc|TCONS_l2_00024970|linc|TCONS_l2_00025507	hs|chr6:147183134-147183075	373	linc|LNCipedia lincRNA (lnc-SHPRH-2), lincRNA [lnc-SHPRH-2:6]	0	0.0274387	3.80623	0.121506	12.7869	0	0	0	0	0	0	0	0	0	0	0	0	1	0
1166	A_33_P3312730	BHLHA15	NM_177455	ref|NM_177455|ens|ENST00000314018|ens|ENST00000609256|gb|AB464465	hs|chr7:97841965-97842024	399	ref|Homo sapiens basic helix-loop-helix family, member a15 (BHLHA15), mRNA [NM_177455]	0	0.0274742	3.81115	0.0284327	2.99216	0	0	0	0	0	0	0	0	0	0	0	0	0	0
1167	A_21_P0013792	LINC00086	ENST00000417443	ens|ENST00000417443|linc|TCONS_l2_00030365|gb|BQ189783|tc|THC2665466	hs|chrX:134561661-134561720	4891	ens|long intergenic non-protein coding RNA 86 [Source:HGNC Symbol;Acc:HGNC:34499] [ENST00000417443]	0	0.42542	59.0132	0.801078	84.3026	0	0	0	0	0	1	1	0	0	0	0	0	1	1
1168	A_21_P0008358	lnc-C14orf118-1	lnc-C14orf118-1:1	linc|lnc-C14orf118-1:1|linc|lnc-C14orf118-1:5|linc|lnc-C14orf118-1:4|linc|TCONS_00022560	hs|chr14:76729725-76729784	427	linc|LNCipedia lincRNA (lnc-C14orf118-1), lincRNA [lnc-C14orf118-1:1]	0	0.198887	27.5891	0.101739	10.7067	0	0	0	0	0	1	1	0	0	0	0	0	1	0
1169	A_33_P3385870	CCNG2	NM_004354	ref|NM_004354|ens|ENST00000316355|ens|ENST00000395640|ens|ENST00000502280	hs|chr4:78087157-78087216	1417	ref|Homo sapiens cyclin G2 (CCNG2), mRNA [NM_004354]	0	0.0307695	4.26827	0.181328	19.0823	0	0	0	0	0	1	0	0	0	0	0	0	1	1
1170	A_23_P111978	KCNK9	NM_001282534	ref|NM_001282534|ens|ENST00000303015|ens|ENST00000520439|gb|AF212829	hs|chr8:140631179-140631120	510	ref|Homo sapiens potassium channel, two pore domain subfamily K, member 9 (KCNK9), transcript variant 1, mRNA [NM_001282534]	0	0.0274976	3.8144	0.0558147	5.87375	0	0	0	0	0	0	0	0	0	0	0	0	1	0
1171	A_22_P00003974	ENST00000556519	ENST00000556519	ens|ENST00000556519|linc|lnc-CHD2-4:4|linc|lnc-CHD2-4:7|linc|TCONS_00023519	hs|chr15:94041817-94041876	455	Unknown	0	0.694727	96.3709	1.0231	107.667	0	0	0	0	0	1	1	0	0	0	0	0	1	1
1172	A_24_P401870	C9orf139	NM_207511	ref|NM_207511|ens|ENST00000314330|gb|AK124899|gb|AK093587	hs|chr9:139930882-139930941	3462	ref|Homo sapiens chromosome 9 open reading frame 139 (C9orf139), mRNA [NM_207511]	0	0.0640099	8.8793	0.0738609	7.77286	0	0	0	0	0	1	0	0	0	0	0	0	1	0
1173	A_21_P0005815	lnc-DUSP26-1	lnc-DUSP26-1:1	linc|lnc-DUSP26-1:1|linc|TCONS_00014968	hs|chr8:33462513-33462454	293	linc|LNCipedia lincRNA (lnc-DUSP26-1), lincRNA [lnc-DUSP26-1:1]	0	0.0274219	3.8039	0.02858	3.00765	0	0	0	0	0	0	0	0	0	0	0	0	0	0
1174	A_22_P00005815	lnc-EPHB6-1	lnc-EPHB6-1:1	linc|lnc-EPHB6-1:1|gb|BU568025	hs|chr7:142573628-142573687	39	gb|AGENCOURT_10399124 NIH_MGC_82 Homo sapiens cDNA clone IMAGE:6614805 5', mRNA sequence [BU568025]	0	0.0273787	3.7979	0.0285666	3.00625	0	0	0	0	0	0	0	0	0	0	0	0	0	0
1175	A_33_P3277407	KMT2E	NM_182931	ref|NM_182931|ref|NM_018682|ens|ENST00000473063|ens|ENST00000334914	hs|chr7:104751253-104751312	4539	ref|Homo sapiens lysine (K)-specific methyltransferase 2E (KMT2E), transcript variant 1, mRNA [NM_182931]	0	0.366168	50.794	0.544952	57.3488	0	0	0	0	0	1	1	0	0	0	0	0	1	1
1176	A_22_P00019710	lnc-ADRB1-1	lnc-ADRB1-1:1	linc|lnc-ADRB1-1:1|linc|TCONS_00018344|gb|AA928102	hs|chr10:115802377-115802436	406	gb|on86d04.s1 Soares_NFL_T_GBC_S1 Homo sapiens cDNA clone IMAGE:1563559 3', mRNA sequence [AA928102]	0	0.0272716	3.78305	0.028506	2.99987	0	0	0	0	0	0	0	0	0	0	0	0	0	0
1177	A_22_P00015463	ENST00000434540	ENST00000434540	ens|ENST00000434540|linc|lnc-ST6GALNAC3-1:1	hs|chr1:76531832-76531891	317	Unknown	0	0.0272115	3.77471	0.0284676	2.99583	0	0	0	0	0	0	0	0	0	0	0	0	0	0
1178	A_22_P00023197	lnc-HSPA4-1	lnc-HSPA4-1:2	linc|lnc-HSPA4-1:2|tc|THC2778526	hs|chr5:132560038-132560097	502	linc|LNCipedia lincRNA (lnc-HSPA4-1), lincRNA [lnc-HSPA4-1:2]	0	0.0271396	3.76475	0.0284157	2.99037	0	0	0	0	0	0	0	0	0	0	0	0	0	0
1179	A_33_P3271930	PYCR1	NM_153824	ref|NM_153824|ens|ENST00000581271|ens|ENST00000579698|ens|ENST00000585215	hs|chr17:79893301-79893242	672	ref|Homo sapiens pyrroline-5-carboxylate reductase 1 (PYCR1), transcript variant 2, mRNA [NM_153824]	0	0.0270645	3.75432	0.0283584	2.98434	0	0	0	0	0	0	0	0	0	0	0	0	0	0
1180	A_22_P00006065	LOC101928353	NR_125857	ref|NR_125857|ens|ENST00000418403|ref|XR_241859|ref|XR_250018	hs|chr6:71108995-71109054	547	ref|Homo sapiens uncharacterized LOC101928353 (LOC101928353), long non-coding RNA [NR_125857]	0	0.112357	15.5858	0.0597026	6.28289	0	0	0	0	0	1	0	0	0	0	0	0	1	0
1181	A_22_P00020217	ENST00000425153	ENST00000425153	ens|ENST00000425153|linc|lnc-FAM125B-2:1|linc|TCONS_00015754|tc|THC2776424	hs|chr9:129290007-129290066	110	Unknown	0	0.282796	39.2288	0.376857	39.6591	0	0	0	0	0	1	1	0	0	0	0	0	1	1
1182	A_22_P00007842	lnc-HRASLS-2	lnc-HRASLS-2:1	linc|lnc-HRASLS-2:1	hs|chr3:192234741-192234800	121	linc|LNCipedia lincRNA (lnc-HRASLS-2), lincRNA [lnc-HRASLS-2:1]	0	0.0268092	3.7189	0.0281498	2.96239	0	0	0	0	0	0	0	0	0	0	0	0	0	0
1183	A_22_P00024979	LOC101927041	ENST00000512927	ens|ENST00000512927|ref|XR_246559|ref|XR_249855|ref|XR_251843	hs|chr5:113392812-113392871	510	ref|PREDICTED: Homo sapiens uncharacterized LOC101927041 (RP11-371M22.1), ncRNA [XR_246559]	0	0.059486	8.25175	0.157565	16.5816	0	0	0	0	0	1	0	0	0	0	0	0	1	1
1184	A_21_P0012462	XLOC_l2_010370	TCONS_l2_00019558	linc|TCONS_l2_00019558	hs|chr3:140311155-140311096	1374	linc|BROAD Institute lincRNA (XLOC_l2_010370), lincRNA [TCONS_l2_00019558]	0	0.026617	3.69225	0.0279835	2.94489	0	0	0	0	0	0	0	0	0	0	0	0	0	0
1185	A_33_P3533377	ZNF847P	DA571583	gb|DA571583	hs|chr1:227885599-227885658	743	gb|DA571583 HEMBA1 Homo sapiens cDNA clone HEMBA1006880 5', mRNA sequence [DA571583]	0	0.0265163	3.67829	0.05147	5.41652	0	0	0	0	0	0	0	0	0	0	0	0	1	0
1186	A_23_P110492	MARCH6	NM_005885	ref|NM_005885|ref|NM_001270660|ref|NM_001270661|ens|ENST00000274140	hs|chr5:10435312-10435371	4508	ref|Homo sapiens membrane-associated ring finger (C3HC4) 6, E3 ubiquitin protein ligase (MARCH6), transcript variant 1, mRNA [NM_005885]	0	7.47236	1036.55	10.8145	1138.08	0	0	0	0	0	1	1	0	0	0	0	0	1	1
1187	A_33_P3327470	THC2606816	THC2606816	tc|THC2606816	hs|chr19:049542303-049542244	206	tc|Q6I984_HUMAN (Q6I984) Acidic neurotrophin 6 alpha (Fragment), complete [THC2606816]	0	0.214576	29.7655	1.52068	160.031	0	0	0	0	0	1	1	0	0	0	0	0	1	1
1188	A_21_P0013018	XLOC_l2_012418	TCONS_l2_00024063	linc|TCONS_l2_00024063|linc|TCONS_l2_00024064	hs|chr6:17131581-17131640	1439	linc|BROAD Institute lincRNA (XLOC_l2_012418), lincRNA [TCONS_l2_00024063]	0	0.0261948	3.63368	0.0276089	2.90547	0	0	0	0	0	0	0	0	0	0	0	0	0	0
1189	A_23_P202602	SEC23IP	NM_007190	ref|NM_007190|ref|NR_037771|ens|ENST00000369075|ref|XR_246061	hs|chr10:121700786-121700845	3921	ref|Homo sapiens SEC23 interacting protein (SEC23IP), transcript variant 1, mRNA [NM_007190]	0	3.24896	450.688	4.25522	447.804	0	0	0	0	0	1	1	0	0	0	0	0	1	1
1190	A_33_P3362326	FHL2	CR936682	gb|CR936682	hs|chr2:105974230-105974171	4821	gb|Homo sapiens mRNA; cDNA DKFZp781J01103 (from clone DKFZp781J01103). [CR936682]	0	9.56719	1327.14	10.6201	1117.62	0	0	0	0	0	1	1	0	0	0	0	0	1	1
1191	A_24_P349616	UBTF	NM_001076683	ref|NM_001076683|ref|NM_014233|ref|NM_001076684|ref|NR_045058	hs|chr17:42282767-42282708	4236	ref|Homo sapiens upstream binding transcription factor, RNA polymerase I (UBTF), transcript variant 2, mRNA [NM_001076683]	0	0.284704	39.4935	0.273089	28.7389	0	0	0	0	0	1	1	0	0	0	0	0	1	1
1192	A_33_P3283813	SLC30A8	NM_001172813	ref|NM_001172813|ref|NM_001172815|ref|NM_001172814|ref|NM_173851	hs|chr8:118188850-118188909	5457	ref|Homo sapiens solute carrier family 30 (zinc transporter), member 8 (SLC30A8), transcript variant 4, mRNA [NM_001172813]	0	0.0257398	3.57057	0.0488468	5.14047	0	0	0	0	0	0	0	0	0	0	0	0	1	0
1193	A_22_P00003805	lnc-CDKN2A-1	lnc-CDKN2A-1:1	linc|lnc-CDKN2A-1:1|gb|BX648047|tc|THC2624390	hs|chr9:21859280-21859221	2645	gb|Homo sapiens mRNA; cDNA DKFZp686O20193 (from clone DKFZp686O20193). [BX648047]	0	0.0256237	3.55446	0.0270729	2.84906	0	0	0	0	0	0	0	0	0	0	0	0	0	0
1194	A_22_P00018817	SP140	NM_001005176	ref|NM_001005176|ens|ENST00000543928|ens|ENST00000473711|linc|lnc-SP140-1:1	hs|chr2:231090504-231090563	59	ref|Homo sapiens SP140 nuclear body protein (SP140), transcript variant 2, mRNA [NM_001005176]	0	0.0255053	3.53804	0.0269611	2.83729	0	0	0	0	0	0	0	0	0	0	0	0	0	0
1195	A_23_P435941	SAMD1	NM_138352	ref|NM_138352|gb|AY453840|gb|BC007384|gb|BC080588	hs|chr19:14199590-14199531	1350	ref|Homo sapiens sterile alpha motif domain containing 1 (SAMD1), mRNA [NM_138352]	0	0.634405	88.0032	0.441545	46.4667	0	0	0	0	0	1	1	0	0	0	0	0	1	1
1196	A_21_P0009654	DKFZp434J0226	ENST00000593980	ens|ENST00000593980|linc|lnc-IGFL1-1:2|linc|lnc-IGFL1-1:3|linc|TCONS_00026793	hs|chr19:46713508-46715413	837	ens|uncharacterized LOC93429 [Source:EntrezGene;Acc:93429] [ENST00000593980]	0	0.025269	3.50526	0.0317941	3.3459	0	0	0	0	0	0	0	0	0	0	0	0	1	0
1197	A_23_P342053	RBBP6	NM_032626	ref|NM_032626|ens|ENST00000568015|ens|ENST00000567686|gb|HQ447789	hs|chr16:24557545-24560286	1267	ref|Homo sapiens retinoblastoma binding protein 6 (RBBP6), transcript variant 3, mRNA [NM_032626]	0	0.446061	61.8766	1.31551	138.439	0	0	0	0	0	1	1	0	0	0	0	0	1	1
1198	A_22_P00018444	ENST00000512464	ENST00000512464	ens|ENST00000512464|linc|lnc-TRIML2-5:1|linc|TCONS_00007931|gb|BF984331	hs|chr4:188437408-188437349	597	gb|602306621F1 NIH_MGC_88 Homo sapiens cDNA clone IMAGE:4398029 5', mRNA sequence [BF984331]	0	0.0250346	3.47275	0.026509	2.78972	0	0	0	0	0	0	0	0	0	0	0	0	0	0
1199	A_32_P191503	LINC00265	NR_026999	ref|NR_026999|ref|NR_037596|ref|XR_171646|linc|lnc-RALA-1:8	hs|chr7:39834139-39834198	4560	ref|Homo sapiens long intergenic non-protein coding RNA 265 (LINC00265), long non-coding RNA [NR_026999]	0	1.36425	189.246	1.53051	161.066	0	0	0	0	0	1	1	0	0	0	0	0	1	1
1200	A_21_P0005037	LOC102724168	XR_426066	ref|XR_426066|ref|XR_427990|ref|XR_432044|linc|lnc-FAM46A-2:1	hs|chr6:82648044-82555619	94	ref|PREDICTED: Homo sapiens uncharacterized LOC102724168 (LOC102724168), ncRNA [XR_426066]	0	0.03332	4.62207	0.105066	11.0568	0	0	0	0	0	1	0	0	0	0	0	0	1	0
1201	A_33_P3344264	DUS3L	NM_020175	ref|NM_020175|ref|NM_001161619|ens|ENST00000589085|ens|ENST00000309061	hs|chr19:5785214-5785155	2049	ref|Homo sapiens dihydrouridine synthase 3-like (S. cerevisiae) (DUS3L), transcript variant 1, mRNA [NM_020175]	0	6.19051	858.733	3.20492	337.274	0	0	0	0	0	1	1	0	0	0	0	0	1	1
1202	A_23_P9056	RB1CC1	NM_014781	ref|NM_014781|ref|NM_001083617|ens|ENST00000435644|ens|ENST00000025008	hs|chr8:53536078-53536019	5606	ref|Homo sapiens RB1-inducible coiled-coil 1 (RB1CC1), transcript variant 1, mRNA [NM_014781]	0	3.8199	529.888	7.94609	836.219	0	0	0	0	0	1	1	0	0	0	0	0	1	1
1203	A_22_P00013415	LINC01550	NR_015430	ref|NR_015430|ens|ENST00000499006|linc|lnc-RP11-204N11.1.1-3:16|linc|lnc-RP11-204N11.1.1-3:2	hs|chr14:98392940-98392881	464	ref|Homo sapiens long intergenic non-protein coding RNA 1550 (LINC01550), long non-coding RNA [NR_015430]	0	0.143376	19.8888	0.159013	16.7339	0	0	0	0	0	1	1	0	0	0	0	0	1	1
1204	A_23_P58482	MGAT1	NM_002406	ref|NM_002406|ref|NM_001114618|ref|NM_001114617|ref|NM_001114620	hs|chr5:180218078-180218019	2388	ref|Homo sapiens mannosyl (alpha-1,3-)-glycoprotein beta-1,2-N-acetylglucosaminyltransferase (MGAT1), transcript variant 2, mRNA [NM_002406]	0	6.46578	896.917	5.78018	608.285	0	0	0	0	0	1	1	0	0	0	0	0	1	1
1205	A_23_P78563	UBL5	NM_024292	ref|NM_024292|ref|NM_001048241|ens|ENST00000588141|ens|ENST00000586895	hs|chr19:9939311-9939531	283	ref|Homo sapiens ubiquitin-like 5 (UBL5), transcript variant 1, mRNA [NM_024292]	0	89.6147	12431.1	149.423	15724.7	0	0	0	0	0	1	1	0	0	0	0	0	1	1
1206	A_23_P210131	ENST00000619511	ENST00000619511	ens|ENST00000619511|tc|THC2568531	hs|chr2:96657375-96657316	204	ens|ankyrin repeat domain 36C [Source:HGNC Symbol;Acc:HGNC:32946] [ENST00000619511]	0	1.16683	161.86	0.895464	94.2355	0	0	0	0	0	1	1	0	0	0	0	0	1	1
1207	A_33_P3416649	A_33_P3416649	A_33_P3416649		hs|chr11:037370331-037370390	0	Unknown	0	0.0240192	3.33189	0.0336587	3.54212	0	0	0	0	0	0	0	0	0	0	0	0	1	0
1208	A_23_P8801	CYP3A5	NM_000777	ref|NM_000777|ref|NM_001291829|ref|NM_001291830|ref|NR_033807	hs|chr7:99245958-99245899	1608	ref|Homo sapiens cytochrome P450, family 3, subfamily A, polypeptide 5 (CYP3A5), transcript variant 1, mRNA [NM_000777]	0	0.0239166	3.31766	0.030877	3.24938	0	0	0	0	0	0	0	0	0	0	0	0	1	0
1209	A_24_P62367	DLGAP1	NM_004746	ref|NM_004746|ref|NM_001242761|ref|NM_001242765|ref|NM_001242763	hs|chr18:3502551-3502492	3190	ref|Homo sapiens discs, large (Drosophila) homolog-associated protein 1 (DLGAP1), transcript variant 1, mRNA [NM_004746]	0	0.0238149	3.30355	0.0253172	2.66429	0	0	0	0	0	0	0	0	0	0	0	0	0	0
1210	A_21_P0002965	lnc-SYNPR-1	lnc-SYNPR-1:1	linc|lnc-SYNPR-1:1|linc|TCONS_00006041	hs|chr3:63134413-63134472	240	linc|LNCipedia lincRNA (lnc-SYNPR-1), lincRNA [lnc-SYNPR-1:1]	0	0.0237155	3.28976	0.0252224	2.65432	0	0	0	0	0	0	0	0	0	0	0	0	0	0
1211	A_21_P0000420	SNORD114-23	NR_003216	ref|NR_003216	hs|chr14:101450221-101450280	8	ref|Homo sapiens small nucleolar RNA, C/D box 114-23 (SNORD114-23), small nucleolar RNA [NR_003216]	0	0.279769	38.8089	0.187981	19.7824	0	0	0	0	0	1	1	0	0	0	0	0	1	1
1212	A_33_P3284533	ENST00000390440	ENST00000390440	ens|ENST00000390440|gb|L06884|gb|S51029|gb|AB306064	hs|chr14:22392730-22392789	327	ens|T cell receptor alpha variable 14/delta variable 4 [Source:HGNC Symbol;Acc:HGNC:12110] [ENST00000390440]	0	0.0235238	3.26317	0.0460272	4.84375	0	0	0	0	0	0	0	0	0	0	0	0	1	0
1213	A_33_P3213419	LOC100129447	AK054946	gb|AK054946|tc|THC2483097	hs|chr12:113528430-113528489	173	gb|Homo sapiens cDNA FLJ30384 fis, clone BRACE2008114. [AK054946]	0	6.57867	912.577	5.36407	564.496	0	0	0	0	0	1	1	0	0	0	0	0	1	1
1214	A_22_P00001551	lnc-ARID1B-1	lnc-ARID1B-1:1	linc|lnc-ARID1B-1:1|linc|TCONS_00012002	hs|chr6:156693500-156693559	330	linc|LNCipedia lincRNA (lnc-ARID1B-1), lincRNA [lnc-ARID1B-1:1]	0	0.0904568	12.548	0.198078	20.845	0	0	0	0	0	1	0	0	0	0	0	0	1	1
1215	ERCC-00061_161	DQ459426	DQ459426		unmapped	0	Unknown	1	0.0232573	3.2262	0.0247709	2.60681	0	0	0	0	0	0	0	0	0	0	0	0	0	0
1216	A_33_P3220090	ZNF391	NM_001076781	ref|NM_001076781|gb|AK294965|gb|BC156667|tc|THC2524851	hs|chr6:27369168-27369227	1536	ref|Homo sapiens zinc finger protein 391 (ZNF391), mRNA [NM_001076781]	0	0.0352172	4.88524	0.0246888	2.59817	0	0	0	0	0	1	0	0	0	0	0	0	0	0
1217	A_21_P0002911	LOC102724604	ENST00000460993	ens|ENST00000460993|linc|lnc-DNAJC19-2:4|linc|lnc-DNAJC19-2:2|linc|TCONS_00005897	hs|chr3:181138946-181138887	764	Unknown	0	0.0230899	3.20298	0.0246112	2.58999	0	0	0	0	0	0	0	0	0	0	0	0	0	0
1218	A_33_P3388192	GTSF1	NM_144594	ref|NM_144594|ens|ENST00000552336|ens|ENST00000552395|ens|ENST00000305879	hs|chr12:54849804-54849745	743	ref|Homo sapiens gametocyte specific factor 1 (GTSF1), mRNA [NM_144594]	0	0.0245989	3.4123	0.0245337	2.58184	0	0	0	0	0	1	0	0	0	0	0	0	0	0
1219	A_23_P19134	GPR98	NM_032119	ref|NM_032119|ref|NR_003149|ens|ENST00000405460|gb|AF055084	hs|chr5:90459768-90459826	19067	ref|Homo sapiens G protein-coupled receptor 98 (GPR98), transcript variant 1, mRNA [NM_032119]	0	0.0229403	3.18222	0.024464	2.5745	0	0	0	0	0	0	0	0	0	0	0	0	0	0
1220	A_21_P0001548	lnc-TGFBR3-1	lnc-TGFBR3-1:1	linc|lnc-TGFBR3-1:1|linc|TCONS_00001584	hs|chr1:92011009-92010950	1944	linc|LNCipedia lincRNA (lnc-TGFBR3-1), lincRNA [lnc-TGFBR3-1:1]	0	0.02287	3.17247	0.0243932	2.56705	0	0	0	0	0	0	0	0	0	0	0	0	0	0
1221	A_22_P00007562	lnc-HBEGF-1	lnc-HBEGF-1:1	linc|lnc-HBEGF-1:1|gb|DA331166	hs|chr5:139737194-139737135	185	gb|DA331166 BRHIP3 Homo sapiens cDNA clone BRHIP3028838 5', mRNA sequence [DA331166]	0	0.425146	58.9753	1.62361	170.863	0	0	0	0	0	1	1	0	0	0	0	0	1	1
1222	A_22_P00025517	TLX1NB	ENST00000425505	ens|ENST00000425505|linc|lnc-PDZD7-4:2|linc|lnc-PDZD7-4:3|gb|BC019674	hs|chr10:102850143-102850084	825	ens|TLX1 neighbor [Source:HGNC Symbol;Acc:HGNC:37183] [ENST00000425505]	0	0.123441	17.1235	0.114877	12.0892	0	0	0	0	0	1	1	0	0	0	0	0	1	0
1223	A_21_P0012500	ENST00000514145	ENST00000514145	ens|ENST00000514145|ens|ENST00000507856|ens|ENST00000608488|ens|ENST00000609352	hs|chr3:129837925-129837984	476	Unknown	0	0.0226756	3.14551	0.0242061	2.54737	0	0	0	0	0	0	0	0	0	0	0	0	0	0
1224	A_21_P0013106	XLOC_l2_013151	TCONS_l2_00024960	linc|TCONS_l2_00024960	hs|chr6:144589111-144551481	146	linc|BROAD Institute lincRNA (XLOC_l2_013151), lincRNA [TCONS_l2_00024960]	0	0.022618	3.13751	0.0417016	4.38853	0	0	0	0	0	0	0	0	0	0	0	0	1	0
1225	A_33_P3251148	TSPO	NM_001256530	ref|NM_001256530|ref|NM_001256531|ref|NM_000714|ref|NR_046308	hs|chr22:43559157-43559216	984	ref|Homo sapiens translocator protein (18kDa) (TSPO), transcript variant 3, mRNA [NM_001256530]	0	106.76	14809.5	102.168	10751.8	0	0	0	0	0	1	1	0	0	0	0	0	1	1
1226	A_23_P67646	GAPDHS	NM_014364	ref|NM_014364|ens|ENST00000586334|ens|ENST00000222286|ref|XM_005258732	hs|chr19:36029273-36029505	425	ref|Homo sapiens glyceraldehyde-3-phosphate dehydrogenase, spermatogenic (GAPDHS), mRNA [NM_014364]	0	0.0225104	3.12259	0.0240519	2.53113	0	0	0	0	0	0	0	0	0	0	0	0	0	0
1227	A_32_P20367	RPS7	NM_001011	ref|NM_001011|ens|ENST00000443360|ens|ENST00000464254|ens|ENST00000406376	hs|chr2:3627728-3627787	490	ref|Homo sapiens ribosomal protein S7 (RPS7), mRNA [NM_001011]	0	173.745	24101.5	82.3495	8666.17	0	0	0	0	0	1	1	0	0	0	0	0	1	1
1228	A_22_P00016869	LOC101927550	NR_110102	ref|NR_110102|linc|lnc-TRRAP-1:2|linc|lnc-TRRAP-1:1|gb|AK001533	hs|chr7:98630603-98630662	2277	ref|Homo sapiens uncharacterized LOC101927550 (LOC101927550), long non-coding RNA [NR_110102]	0	0.197406	27.3838	0.260465	27.4104	0	0	0	0	0	1	1	0	0	0	0	0	1	1
1229	A_21_P0005709	lnc-NKAIN3-1	lnc-NKAIN3-1:1	linc|lnc-NKAIN3-1:1|linc|TCONS_00014734	hs|chr8:63925643-63925702	275	linc|LNCipedia lincRNA (lnc-NKAIN3-1), lincRNA [lnc-NKAIN3-1:1]	0	0.0223783	3.10426	0.0256909	2.70362	0	0	0	0	0	0	0	0	0	0	0	0	1	0
1230	A_33_P3384652	ERCC5	AK294708	gb|AK294708|gb|AK303558|tc|NP228308	hs|chr13:103501740-103504471	503	gb|Homo sapiens cDNA FLJ51835 complete cds, highly similar to DNA-repair protein complementing XP-G cells. [AK294708]	0	0.0730694	10.136	0.0457696	4.81664	0	0	0	0	0	1	0	0	0	0	0	0	1	0
1231	A_21_P0001590	lnc-PIGM-3	lnc-PIGM-3:1	linc|lnc-PIGM-3:1|linc|TCONS_00001704|tc|THC2740754	hs|chr1:159969004-159968945	374	linc|LNCipedia lincRNA (lnc-PIGM-3), lincRNA [lnc-PIGM-3:1]	0	0.0223079	3.0945	0.0238598	2.51092	0	0	0	0	0	0	0	0	0	0	0	0	0	0
1232	A_21_P0005740	lnc-SPAG1-2	lnc-SPAG1-2:1	linc|lnc-SPAG1-2:1|linc|TCONS_00014806	hs|chr8:101468449-101468508	161	linc|LNCipedia lincRNA (lnc-SPAG1-2), lincRNA [lnc-SPAG1-2:1]	0	0.022279	3.09049	0.023829	2.50768	0	0	0	0	0	0	0	0	0	0	0	0	0	0
1233	A_33_P3270742	THC2492043	THC2492043	tc|THC2492043	hs|chr9:000011630-000011571	5179	tc|BC050522 DDX11 protein {Homo sapiens} (exp=-1; wgp=0; cg=0), partial (17%) [THC2492043]	0	0.0258304	3.58313	0.0803	8.45049	0	0	0	0	0	1	0	0	0	0	0	0	1	0
1234	A_23_P46429	CYR61	NM_001554	ref|NM_001554|ens|ENST00000617517|ens|ENST00000451137|gb|Z98053	hs|chr1:86048953-86049012	1597	ref|Homo sapiens cysteine-rich, angiogenic inducer, 61 (CYR61), mRNA [NM_001554]	0	166.213	23056.7	101.963	10730.3	0	0	0	0	0	1	1	0	0	0	0	0	1	1
1235	A_21_P0005147	lnc-FAM120B-3	lnc-FAM120B-3:1	linc|lnc-FAM120B-3:1|linc|TCONS_00012633	hs|chr6:170483285-170488101	119	linc|LNCipedia lincRNA (lnc-FAM120B-3), lincRNA [lnc-FAM120B-3:1]	0	0.374092	51.8932	1.21086	127.427	0	0	0	0	0	1	1	0	0	0	0	0	1	1
1236	A_21_P0006611	lnc-PFKP-11	lnc-PFKP-11:1	linc|lnc-PFKP-11:1|linc|TCONS_00017697	hs|chr10:3791265-3791324	547	linc|LNCipedia lincRNA (lnc-PFKP-11), lincRNA [lnc-PFKP-11:1]	0	0.0969696	13.4514	0.099197	10.4391	0	0	0	0	0	1	0	0	0	0	0	0	1	0
1237	A_33_P3408221	SEC14L1P1	NR_026952	ref|NR_026952|ens|ENST00000534767|tc|THC2535144	hs|chr11:43920782-43920841	1929	ref|Homo sapiens SEC14-like 1 pseudogene 1 (SEC14L1P1), non-coding RNA [NR_026952]	0	0.571971	79.3425	0.833185	87.6814	0	0	0	0	0	1	1	0	0	0	0	0	1	1
1238	A_23_P331092	C9orf163	NM_152571	ref|NM_152571|ens|ENST00000354376|ens|ENST00000624034|gb|AK094098	hs|chr9:139380078-139380137	2131	ref|Homo sapiens chromosome 9 open reading frame 163 (C9orf163), mRNA [NM_152571]	0	2.18141	302.601	2.74511	288.885	0	0	0	0	0	1	1	0	0	0	0	0	1	1
1239	A_22_P00003118	LOC101928525	NR_121579	ref|NR_121579|linc|lnc-C9orf116-1:1|gb|BC015688|tc|THC2607478	hs|chr9:138395407-138395348	828	ref|Homo sapiens uncharacterized LOC101928525 (LOC101928525), long non-coding RNA [NR_121579]	0	0.0641124	8.89352	0.113337	11.9272	0	0	0	0	0	1	0	0	0	0	0	0	1	0
1240	A_33_P3261869	NPM2	NM_001286680	ref|NM_001286680|ref|NM_182795|ref|NM_001286681|ens|ENST00000397940	hs|chr8:21894337-21894396	1442	ref|Homo sapiens nucleophosmin/nucleoplasmin 2 (NPM2), transcript variant 2, mRNA [NM_001286680]	0	0.323543	44.8812	0.651317	68.5423	0	0	0	0	0	1	1	0	0	0	0	0	1	1
1241	A_33_P3361771	TPR	NM_003292	ref|NM_003292|ens|ENST00000367478|tc|THC2681577	hs|chr1:186280923-186280864	9568	ref|Homo sapiens translocated promoter region, nuclear basket protein (TPR), mRNA [NM_003292]	0	0.110874	15.3802	0.163027	17.1564	0	0	0	0	0	1	0	0	0	0	0	0	1	1
1242	A_21_P0010395	lnc-GNAZ-1	lnc-GNAZ-1:1	linc|lnc-GNAZ-1:1|linc|TCONS_00029526	hs|chr22:23396878-23396937	560	linc|LNCipedia lincRNA (lnc-GNAZ-1), lincRNA [lnc-GNAZ-1:1]	0	0.0221648	3.07465	0.0480738	5.05912	0	0	0	0	0	0	0	0	0	0	0	0	1	0
1243	A_22_P00016827	lnc-TRIP4-2	lnc-TRIP4-2:1	linc|lnc-TRIP4-2:1	hs|chr15:64666250-64666309	1317	linc|LNCipedia lincRNA (lnc-TRIP4-2), lincRNA [lnc-TRIP4-2:1]	0	0.0221708	3.07548	0.0446047	4.69404	0	0	0	0	0	0	0	0	0	0	0	0	1	0
1244	A_33_P3351999	THC2642375	THC2642375	tc|THC2642375	hs|chr14:052043659-052043718	1499	tc|XM_363028 predicted protein {Magnaporthe grisea 70-15} (exp=0; wgp=1; cg=0), partial (4%) [THC2642375]	0	0.0221805	3.07683	0.0435195	4.57984	0	0	0	0	0	0	0	0	0	0	0	0	1	0
1245	A_23_P118516	TVP23B	NM_016078	ref|NM_016078|ref|NM_001135036|ens|ENST00000482741|ens|ENST00000307767	hs|chr17:18709283-18709342	1045	ref|Homo sapiens trans-golgi network vesicle protein 23 homolog B (S. cerevisiae) (TVP23B), mRNA [NM_016078]	0	2.53999	352.342	3.14113	330.561	0	0	0	0	0	1	1	0	0	0	0	0	1	1
1246	A_33_P3333089	ENST00000619172	ENST00000619172	ens|ENST00000619172|linc|lnc-XXbac-B461K10.4.1-3:3|linc|lnc-AC007663.1-2:2|linc|lnc-USP41-1:2	hs|chr22:20639891-20639832	1669	Unknown	0	0.0222134	3.0814	0.0238193	2.50666	0	0	0	0	0	0	0	0	0	0	0	0	0	0
1247	A_23_P215505	RAPGEF5	NM_012294	ref|NM_012294|ens|ENST00000620335|ens|ENST00000344041|ens|ENST00000401957	hs|chr7:22158392-22158333	6137	ref|Homo sapiens Rap guanine nucleotide exchange factor (GEF) 5 (RAPGEF5), mRNA [NM_012294]	0	0.284239	39.4289	0.683484	71.9275	0	0	0	0	0	1	1	0	0	0	0	0	1	1
1248	A_21_P0011789	XLOC_l2_007176	TCONS_l2_00013434	linc|TCONS_l2_00013434	hs|chr2:3527110-3527169	696	linc|BROAD Institute lincRNA (XLOC_l2_007176), lincRNA [TCONS_l2_00013434]	0	0.0222551	3.08718	0.0238725	2.51225	0	0	0	0	0	0	0	0	0	0	0	0	0	0
1249	A_33_P3364811	PTPRC	NM_002838	ref|NM_002838|ref|NM_080921|ens|ENST00000367379|ens|ENST00000573298	hs|chr1:198676021-198676080	1056	ref|Homo sapiens protein tyrosine phosphatase, receptor type, C (PTPRC), transcript variant 1, mRNA [NM_002838]	0	0.457838	63.5103	0.338798	35.6539	0	0	0	0	0	1	1	0	0	0	0	0	1	1
1250	A_21_P0005410	lnc-ZKSCAN1-1	lnc-ZKSCAN1-1:6	linc|lnc-ZKSCAN1-1:6|linc|TCONS_00013555	hs|chr7:99606436-99606495	508	linc|LNCipedia lincRNA (lnc-ZKSCAN1-1), lincRNA [lnc-ZKSCAN1-1:6]	0	0.031537	4.37474	0.0831935	8.75499	0	0	0	0	0	1	0	0	0	0	0	0	1	0
1251	A_21_P0006035	ENST00000450399	ENST00000450399	ens|ENST00000450399|linc|lnc-TGFBR1-1:1|linc|TCONS_00015723	hs|chr9:101947114-101947173	379	Unknown	0	0.0446691	6.19639	0.0541155	5.69493	0	0	0	0	0	1	0	0	0	0	0	0	1	0
1252	A_33_P3220410	BX107671	BX107671	gb|BX107671|tc|THC2767277	hs|chr18:46200041-46199982	369	gb|BX107671 Soares_testis_NHT Homo sapiens cDNA clone IMAGp998M084458, mRNA sequence [BX107671]	0	0.022376	3.10395	0.0240124	2.52698	0	0	0	0	0	0	0	0	0	0	0	0	0	0
1253	(+)E1A_r60_1	E1A_r60_1	E1A_r60_1			0		1	1951.05	270645	2282.46	240198	0	0	0	0	0	1	1	0	0	0	0	0	1	1
1254	A_22_P00023760	ENST00000425194	ENST00000425194	ens|ENST00000425194|linc|lnc-C1orf174-1:2|linc|lnc-C1orf174-1:1|linc|TCONS_00002282	hs|chr1:4008275-4008216	498	Unknown	0	0.0274542	3.80838	0.0240962	2.5358	0	0	0	0	0	1	0	0	0	0	0	0	0	0
1255	A_22_P00007614	lnc-HEBP1-1	lnc-HEBP1-1:1	linc|lnc-HEBP1-1:1	hs|chr12:13192715-13192656	898	linc|LNCipedia lincRNA (lnc-HEBP1-1), lincRNA [lnc-HEBP1-1:1]	0	0.0224986	3.12096	0.0241444	2.54087	0	0	0	0	0	0	0	0	0	0	0	0	0	0
1256	A_22_P00009914	lnc-MGMT-4	lnc-MGMT-4:1	linc|lnc-MGMT-4:1	hs|chr10:131703155-131703214	354	linc|LNCipedia lincRNA (lnc-MGMT-4), lincRNA [lnc-MGMT-4:1]	0	0.0225439	3.12723	0.0261014	2.74682	0	0	0	0	0	0	0	0	0	0	0	0	1	0
1257	A_22_P00006710	HGC6.3	NM_001129895	ref|NM_001129895|ens|ENST00000441716|ens|ENST00000538528|linc|lnc-FRMD1-2:1	hs|chr6:168377321-168377262	298	ref|Homo sapiens uncharacterized LOC100128124 (HGC6.3), mRNA [NM_001129895]	0	8.59103	1191.73	9.67445	1018.11	0	0	0	0	0	1	1	0	0	0	0	0	1	1
1258	A_33_P3292650	TMPRSS11F	NM_207407	ref|NM_207407|ens|ENST00000356291|gb|AK122625|tc|THC2481950	hs|chr4:68918975-68918916	2017	ref|Homo sapiens transmembrane protease, serine 11F (TMPRSS11F), mRNA [NM_207407]	0	0.0226404	3.14062	0.0242984	2.55708	0	0	0	0	0	0	0	0	0	0	0	0	0	0
1259	A_22_P00013801	lnc-RP4-604K5.1.1-3	lnc-RP4-604K5.1.1-3:1	linc|lnc-RP4-604K5.1.1-3:1	hs|chr1:87115992-87115933	113	linc|LNCipedia lincRNA (lnc-RP4-604K5.1.1-3), lincRNA [lnc-RP4-604K5.1.1-3:1]	0	0.0226927	3.14788	0.0243537	2.56289	0	0	0	0	0	0	0	0	0	0	0	0	0	0
1260	A_22_P00002070	ENST00000560376	ENST00000560376	ens|ENST00000560376|linc|lnc-BMF-1:1	hs|chr15:40367654-40367595	614	Unknown	0	0.396241	54.9657	0.51272	53.9568	0	0	0	0	0	1	1	0	0	0	0	0	1	1
1261	A_21_P0004352	lnc-IRX4-2	lnc-IRX4-2:1	linc|lnc-IRX4-2:1|linc|TCONS_00010246	hs|chr5:1929066-1929007	1237	linc|LNCipedia lincRNA (lnc-IRX4-2), lincRNA [lnc-IRX4-2:1]	0	0.0272892	3.7855	0.0244694	2.57507	0	0	0	0	0	1	0	0	0	0	0	0	0	0
1262	A_23_P386888	LPA	NM_005577	ref|NM_005577|ref|NR_028093|ref|NR_028092|ens|ENST00000435757	hs|chr6:160952549-160952515	4848	ref|Homo sapiens lipoprotein, Lp(a) (LPA), mRNA [NM_005577]	0	0.0670895	9.3065	0.0322488	3.39375	0	0	0	0	0	1	0	0	0	0	0	0	1	0
1263	A_24_P461238	LINC00114	NR_027066	ref|NR_027066|ref|NR_027065|ref|NR_027067|ens|ENST00000411989	hs|chr21:40111206-40111147	633	ref|Homo sapiens long intergenic non-protein coding RNA 114 (LINC00114), transcript variant 2, long non-coding RNA [NR_027066]	0	0.0229206	3.17949	0.0258893	2.7245	0	0	0	0	0	0	0	0	0	0	0	0	1	0
1264	ERCC-00104_60	ERCC-00104_60	ERCC-00104_60			0		1	0.0229809	3.18785	0.0246516	2.59425	0	0	0	0	0	0	0	0	0	0	0	0	0	0
1265	A_22_P00003829	LOC102723873	ENST00000563079	ens|ENST00000563079|linc|lnc-CDYL-2:1|linc|lnc-CDYL-2:2|linc|TCONS_00011659	hs|chr6:4495645-4495704	1913	Unknown	0	0.0230436	3.19656	0.0247177	2.6012	0	0	0	0	0	0	0	0	0	0	0	0	0	0
1266	A_33_P3380992	AKR1B15	NM_001080538	ref|NM_001080538|ref|NM_020299|ens|ENST00000423958|ens|ENST00000359579	hs|chr7:134262468-134262527	1220	ref|Homo sapiens aldo-keto reductase family 1, member B15 (AKR1B15), mRNA [NM_001080538]	0	0.0391458	5.43022	0.0271926	2.86165	0	0	0	0	0	1	0	0	0	0	0	0	1	0
1267	A_33_P3399911	A_33_P3399911	A_33_P3399911		hs|chr3:015174985-015174926	0	Unknown	0	0.0814479	11.2983	0.0742896	7.81797	0	0	0	0	0	1	0	0	0	0	0	0	1	0
1268	A_23_P117424	DCAF11	NM_025230	ref|NM_025230|ref|NM_001163484|ref|NM_181357|ref|NR_028099	hs|chr14:24592811-24592870	2663	ref|Homo sapiens DDB1 and CUL4 associated factor 11 (DCAF11), transcript variant 1, mRNA [NM_025230]	0	2.88058	399.587	3.92684	413.247	0	0	0	0	0	1	1	0	0	0	0	0	1	1
1269	A_33_P3267380	SGCD	NM_172244	ref|NM_172244|ens|ENST00000517913|gb|U58331|tc|THC2476725	hs|chr5:156184876-156184935	1378	ref|Homo sapiens sarcoglycan, delta (35kDa dystrophin-associated glycoprotein) (SGCD), transcript variant 2, mRNA [NM_172244]	0	0.54776	75.9839	0.376766	39.6495	0	0	0	0	0	1	1	0	0	0	0	0	1	1
1270	A_23_P119907	ANKZF1	NM_018089	ref|NM_018089|ref|NM_001282792|ref|NM_001042410|ens|ENST00000483188	hs|chr2:220100233-220100292	1902	ref|Homo sapiens ankyrin repeat and zinc finger domain containing 1 (ANKZF1), transcript variant 1, mRNA [NM_018089]	0	0.466229	64.6742	0.424641	44.6877	0	0	0	0	0	1	1	0	0	0	0	0	1	1
1271	A_33_P3398091	ZNF562	NM_001130031	ref|NM_001130031|ref|NM_001300885|ref|NM_001130032|ref|NM_017656	hs|chr19:9763360-9763301	1761	ref|Homo sapiens zinc finger protein 562 (ZNF562), transcript variant 1, mRNA [NM_001130031]	0	1.81971	252.426	2.24625	236.388	0	0	0	0	0	1	1	0	0	0	0	0	1	1
1272	A_33_P3335935	HN1L	NM_144570	ref|NM_144570|ens|ENST00000248098|gb|BC014438|gb|AK296898	hs|chr16:1749826-1749885	1435	ref|Homo sapiens hematological and neurological expressed 1-like (HN1L), mRNA [NM_144570]	0	1.22414	169.81	0.352207	37.065	0	0	0	0	0	1	1	0	0	0	0	0	1	1
1273	A_23_P11224	MMGT1	NM_173470	ref|NM_173470|ens|ENST00000305963|gb|AL157477|gb|BC033588	hs|chrX:135044415-135044356	3463	ref|Homo sapiens membrane magnesium transporter 1 (MMGT1), mRNA [NM_173470]	0	19.2942	2676.45	18.5177	1948.74	0	0	0	0	0	1	1	0	0	0	0	0	1	1
1274	A_33_P3296582	ARSJ	NM_024590	ref|NM_024590|ens|ENST00000315366|ref|XM_005263211|ref|XM_005263212	hs|chr4:114821697-114821638	4420	ref|Homo sapiens arylsulfatase family, member J (ARSJ), mRNA [NM_024590]	0	0.0280852	3.89591	0.0253015	2.66264	0	0	0	0	0	1	0	0	0	0	0	0	0	0
1275	A_22_P00022030	TTC39C-AS1	NR_110796	ref|NR_110796|linc|lnc-OSBPL1A-5:1|gb|BX102499|tc|THC2668873	hs|chr18:21574350-21574291	764	ref|Homo sapiens TTC39C antisense RNA 1 (TTC39C-AS1), long non-coding RNA [NR_110796]	0	0.0237068	3.28855	0.0253653	2.66935	0	0	0	0	0	0	0	0	0	0	0	0	0	0
1276	A_33_P3321564	A_33_P3321564	A_33_P3321564		hs|chr9:075754198-075754257	0	Unknown	0	0.0237763	3.2982	0.0254209	2.67521	0	0	0	0	0	0	0	0	0	0	0	0	0	0
1277	A_21_P0002153	lnc-ACP1-6	lnc-ACP1-6:1	linc|lnc-ACP1-6:1|linc|TCONS_00003529	hs|chr2:470708-470767	665	linc|LNCipedia lincRNA (lnc-ACP1-6), lincRNA [lnc-ACP1-6:1]	0	0.0238346	3.30628	0.0254813	2.68157	0	0	0	0	0	0	0	0	0	0	0	0	0	0
1278	A_32_P496893	C14orf183	NM_001014830	ref|NM_001014830|ens|ENST00000305273|ens|ENST00000623502|gb|AF390030	hs|chr14:50551906-50550727	557	ref|Homo sapiens chromosome 14 open reading frame 183 (C14orf183), mRNA [NM_001014830]	0	0.0239075	3.31639	0.0255369	2.68741	0	0	0	0	0	0	0	0	0	0	0	0	0	0
1279	A_33_P3305243	PSMD5	ENST00000373903	ens|ENST00000373903|gb|AK001065|tc|THC2496703	hs|chr9:123586467-123586408	626	ens|proteasome (prosome, macropain) 26S subunit, non-ATPase, 5 [Source:HGNC Symbol;Acc:HGNC:9563] [ENST00000373903]	0	0.155881	21.6234	0.153545	16.1586	0	0	0	0	0	1	1	0	0	0	0	0	1	1
1280	A_22_P00002025	lnc-BEST4-1	lnc-BEST4-1:1	linc|lnc-BEST4-1:1|linc|lnc-BEST4-1:2	hs|chr1:45224909-45224850	466	linc|LNCipedia lincRNA (lnc-BEST4-1), lincRNA [lnc-BEST4-1:1]	0	0.0507214	7.03595	0.0357724	3.76456	0	0	0	0	0	1	0	0	0	0	0	0	1	0
1281	A_23_P1145	MTPAP	NM_018109	ref|NM_018109|ens|ENST00000488290|ens|ENST00000263063|gb|AY364242	hs|chr10:30602535-30602476	1814	ref|Homo sapiens mitochondrial poly(A) polymerase (MTPAP), mRNA [NM_018109]	0	2.07316	287.584	2.48751	261.777	0	0	0	0	0	1	1	0	0	0	0	0	1	1
1282	A_22_P00021084	lnc-KANSL3-1	lnc-KANSL3-1:1	linc|lnc-KANSL3-1:1|linc|lnc-KANSL3-1:2|linc|TCONS_00002757|tc|THC2660371	hs|chr2:97193736-97193677	380	linc|LNCipedia lincRNA (lnc-KANSL3-1), lincRNA [lnc-KANSL3-1:1]	0	0.404639	56.1306	0.816408	85.9159	0	0	0	0	0	1	1	0	0	0	0	0	1	1
1283	A_23_P258493	LMNB1	NM_005573	ref|NM_005573|ref|NM_001198557|ens|ENST00000460265|ens|ENST00000261366	hs|chr5:126172483-126172542	3173	ref|Homo sapiens lamin B1 (LMNB1), transcript variant 1, mRNA [NM_005573]	0	0.35543	49.3044	0.114509	12.0506	0	0	0	0	0	1	1	0	0	0	0	0	1	0
1284	ETG04_27747	ETG04_27747	ETG04_27747			0		1	0.0320512	4.44606	0.0258087	2.71602	0	0	0	0	0	1	0	0	0	0	0	0	0	0
1285	A_23_P120710	TTC3	NM_003316	ref|NM_003316|ref|NM_001001894|ens|ENST00000355666|ens|ENST00000399017	hs|chr21:38574855-38574914	8453	ref|Homo sapiens tetratricopeptide repeat domain 3 (TTC3), transcript variant 1, mRNA [NM_003316]	0	3.85412	534.634	3.64117	383.184	0	0	0	0	0	1	1	0	0	0	0	0	1	1
1286	A_23_P163161	SDR39U1	NM_020195	ref|NM_020195|ref|NM_001290292|ref|NM_001290293|ens|ENST00000556707	hs|chr14:24909270-24909211	932	ref|Homo sapiens short chain dehydrogenase/reductase family 39U, member 1 (SDR39U1), transcript variant 1, mRNA [NM_020195]	0	8.65491	1200.59	14.3985	1515.25	0	0	0	0	0	1	1	0	0	0	0	0	1	1
1287	A_21_P0002189	lnc-SLC4A1AP-1	lnc-SLC4A1AP-1:8	linc|lnc-SLC4A1AP-1:8|linc|TCONS_00003617	hs|chr2:27980408-27980467	249	linc|LNCipedia lincRNA (lnc-SLC4A1AP-1), lincRNA [lnc-SLC4A1AP-1:8]	0	0.904198	125.428	1.16732	122.845	0	0	0	0	0	1	1	0	0	0	0	0	1	1
1288	A_22_P00003573	lnc-CCT7-1	lnc-CCT7-1:1	linc|lnc-CCT7-1:1|gb|AK125051|tc|THC2710455	hs|chr2:73518030-73518089	5043	gb|Homo sapiens cDNA FLJ43061 fis, clone BRTHA3008143. [AK125051]	0	0.0244176	3.38715	0.0259192	2.72764	0	0	0	0	0	0	0	0	0	0	0	0	0	0
1289	A_22_P00016698	lnc-TRAF3IP2-1	lnc-TRAF3IP2-1:1	linc|lnc-TRAF3IP2-1:1	hs|chr6:111682803-111682744	7	linc|LNCipedia lincRNA (lnc-TRAF3IP2-1), lincRNA [lnc-TRAF3IP2-1:1]	0	0.0821378	11.394	0.025926	2.72836	0	0	0	0	0	1	0	0	0	0	0	0	0	0
1290	A_21_P0000859	LOC100506207	NR_038980	ref|NR_038980|ens|ENST00000429060|linc|lnc-BMP6-6:1|tc|THC2654603	hs|chr6:8785619-8785678	1123	ref|Homo sapiens uncharacterized LOC100506207 (LOC100506207), transcript variant 2, long non-coding RNA [NR_038980]	0	0.043245	5.99884	0.0288281	3.03377	0	0	0	0	0	1	0	0	0	0	0	0	1	0
1291	A_23_P110811	COX7C	NM_001867	ref|NM_001867|ens|ENST00000509578|ens|ENST00000513124|ens|ENST00000505430	hs|chr5:85916510-85916569	333	ref|Homo sapiens cytochrome c oxidase subunit VIIc (COX7C), mRNA [NM_001867]	0	488.627	67781.3	1004.67	105728	0	0	0	0	0	1	1	0	0	0	0	0	1	1
1292	A_21_P0007822	lnc-EIF2S3L.1-2	lnc-EIF2S3L.1-2:1	linc|lnc-EIF2S3L.1-2:1|linc|TCONS_00021064	hs|chr12:10727472-10727531	253	linc|LNCipedia lincRNA (lnc-EIF2S3L.1-2), lincRNA [lnc-EIF2S3L.1-2:1]	0	0.0245184	3.40114	0.0259171	2.72743	0	0	0	0	0	0	0	0	0	0	0	0	0	0
1293	A_24_P181672	B3GNTL1	NM_001009905	ref|NM_001009905|ens|ENST00000571394|ens|ENST00000621596|ens|ENST00000320865	hs|chr17:80915095-80914625	905	ref|Homo sapiens UDP-GlcNAc:betaGal beta-1,3-N-acetylglucosaminyltransferase-like 1 (B3GNTL1), mRNA [NM_001009905]	0	0.386304	53.5872	0.280624	29.5318	0	0	0	0	0	1	1	0	0	0	0	0	1	1
1294	A_23_P144020	CNTN4	NM_175613	ref|NM_175613|ref|NM_001206955|ref|NM_175607|ref|NM_001206956	hs|chr3:3095585-3095644	2011	ref|Homo sapiens contactin 4 (CNTN4), transcript variant 3, mRNA [NM_175613]	0	0.0654679	9.08156	0.0531658	5.59498	0	0	0	0	0	1	0	0	0	0	0	0	1	0
1295	A_33_P3267769	OR2G3	NM_001001914	ref|NM_001001914|ens|ENST00000320002|gb|BC136713|gb|BC136712	hs|chr1:247769758-247769817	870	ref|Homo sapiens olfactory receptor, family 2, subfamily G, member 3 (OR2G3), mRNA [NM_001001914]	0	0.0245473	3.40515	0.0258489	2.72025	0	0	0	0	0	0	0	0	0	0	0	0	0	0
1296	A_33_P3282840	RPS29	NM_001030001	ref|NM_001030001|gb|BC015974|gb|AK307833|gb|DB155525	hs|chr14:50044133-50044074	670	ref|Homo sapiens ribosomal protein S29 (RPS29), transcript variant 2, mRNA [NM_001030001]	0	1.66172	230.51	2.17507	228.897	0	0	0	0	0	1	1	0	0	0	0	0	1	1
1297	A_21_P0009753	LINC00662	ENST00000590677	ens|ENST00000590677|linc|lnc-UQCRFS1-9:11|linc|lnc-UQCRFS1-9:16|linc|lnc-UQCRFS1-9:15	hs|chr19:28283927-28237209	375	ens|long intergenic non-protein coding RNA 662 [Source:HGNC Symbol;Acc:HGNC:27122] [ENST00000590677]	0	0.555167	77.0115	0.531255	55.9074	0	0	0	0	0	1	1	0	0	0	0	0	1	1
1298	A_21_P0005753	lnc-UTP23-2	lnc-UTP23-2:1	linc|lnc-UTP23-2:1|linc|TCONS_00014836	hs|chr8:117544899-117544958	362	linc|LNCipedia lincRNA (lnc-UTP23-2), lincRNA [lnc-UTP23-2:1]	0	0.0244944	3.3978	0.0256985	2.70443	0	0	0	0	0	0	0	0	0	0	0	0	0	0
1299	A_23_P83073	HIATL1	NM_032558	ref|NM_032558|ens|ENST00000428393|ens|ENST00000375344|ref|XM_006717305	hs|chr9:97222444-97222503	2539	ref|Homo sapiens hippocampus abundant transcript-like 1 (HIATL1), mRNA [NM_032558]	0	1.46363	203.031	1.40889	148.267	0	0	0	0	0	1	1	0	0	0	0	0	1	1
1300	A_23_P62605	RPL11	NM_000975	ref|NM_000975|ref|NM_001199802|ens|ENST00000482370|ens|ENST00000374550	hs|chr1:24021173-24021232	332	ref|Homo sapiens ribosomal protein L11 (RPL11), transcript variant 1, mRNA [NM_000975]	0	331.851	46033.5	231.864	24400.5	0	0	0	0	0	1	1	0	0	0	0	0	1	1
1301	A_33_P3345011	ACTL9	NM_178525	ref|NM_178525|ens|ENST00000324436|ens|ENST00000612068|gb|AK292258	hs|chr19:8807860-8807801	1320	ref|Homo sapiens actin-like 9 (ACTL9), mRNA [NM_178525]	0	0.0596261	8.27119	0.0254646	2.6798	0	0	0	0	0	1	0	0	0	0	0	0	0	0
1302	A_33_P3349840	ENST00000437531	ENST00000437531	ens|ENST00000437531	hs|chr2:24553470-24553529	199	ens|high mobility group nucleosomal binding domain 2 pseudogene 20 [Source:HGNC Symbol;Acc:HGNC:39385] [ENST00000437531]	0	1.8022	249.997	1.98399	208.788	0	0	0	0	0	1	1	0	0	0	0	0	1	1
1303	A_24_P548060	ENST00000419499	ENST00000419499	ens|ENST00000419499|linc|lnc-KLF5-3:1|gb|AK056689|gb|XR_110128	hs|chr13:74833872-74833931	3100	ens|long intergenic non-protein coding RNA 402 [Source:HGNC Symbol;Acc:HGNC:42732] [ENST00000419499]	0	0.0266476	3.69649	0.030745	3.2355	0	0	0	0	0	1	0	0	0	0	0	0	1	0
1304	A_23_P256455	RPA3	NM_002947	ref|NM_002947|ens|ENST00000483031|ens|ENST00000396682|ens|ENST00000223129	hs|chr7:7676682-7676623	1486	ref|Homo sapiens replication protein A3, 14kDa (RPA3), mRNA [NM_002947]	0	15.7146	2179.89	16.1554	1700.14	0	0	0	0	0	1	1	0	0	0	0	0	1	1
1305	A_22_P00007771	lnc-HNRNPA1-1	lnc-HNRNPA1-1:1	linc|lnc-HNRNPA1-1:1	hs|chr12:54670757-54670816	342	linc|LNCipedia lincRNA (lnc-HNRNPA1-1), lincRNA [lnc-HNRNPA1-1:1]	0	0.0409136	5.67544	0.024999	2.63081	0	0	0	0	0	1	0	0	0	0	0	0	0	0
1306	A_22_P00016768	LOC101927078	XR_251845	ref|XR_251845|ref|XR_246561|ref|XR_249854|linc|lnc-TRIM36-4:1	hs|chr5:114003864-114003805	143	ref|PREDICTED: Homo sapiens uncharacterized LOC101927078 (RP11-492A10.1), ncRNA [XR_251845]	0	0.0240049	3.3299	0.0248449	2.61459	0	0	0	0	0	0	0	0	0	0	0	0	0	0
1307	A_22_P00016720	lnc-TRAPPC4-1	lnc-TRAPPC4-1:1	linc|lnc-TRAPPC4-1:1	hs|chr11:118915086-118915145	187	linc|LNCipedia lincRNA (lnc-TRAPPC4-1), lincRNA [lnc-TRAPPC4-1:1]	0	0.180277	25.0077	0.0801064	8.43012	0	0	0	0	0	1	1	0	0	0	0	0	1	0
1308	A_23_P436618	GABRA5	NM_000810	ref|NM_000810|ref|NM_001165037|ens|ENST00000355395|ens|ENST00000335625	hs|chr15:27193239-27193298	1779	ref|Homo sapiens gamma-aminobutyric acid (GABA) A receptor, alpha 5 (GABRA5), transcript variant 1, mRNA [NM_000810]	0	0.0253596	3.51782	0.0414391	4.36091	0	0	0	0	0	1	0	0	0	0	0	0	1	0
1309	A_33_P3345210	TLCD2	NM_001164407	ref|NM_001164407|ens|ENST00000611774|ens|ENST00000330676	hs|chr17:1611129-1611070	855	ref|Homo sapiens TLC domain containing 2 (TLCD2), mRNA [NM_001164407]	0	0.0348539	4.83485	0.0583974	6.14553	0	0	0	0	0	1	0	0	0	0	0	0	1	0
1310	A_22_P00002244	LOC102724002	XR_424156	ref|XR_424156|ref|XR_428787|ref|XR_432623|linc|lnc-C10orf12-1:1	hs|chr10:98755657-98755713	3260	ref|PREDICTED: Homo sapiens uncharacterized LOC102724002 (LOC102724002), ncRNA [XR_424156]	0	2.53141	351.152	1.47129	154.833	0	0	0	0	0	1	1	0	0	0	0	0	1	1
1311	A_23_P69941	EPB41L4A-AS2	NR_027706	ref|NR_027706|gb|AK002097|tc|THC2478301	hs|chr5:111756497-111756556	1217	ref|Homo sapiens EPB41L4A antisense RNA 2 (head to head) (EPB41L4A-AS2), long non-coding RNA [NR_027706]	0	0.450153	62.4442	0.198678	20.9082	0	0	0	0	0	1	1	0	0	0	0	0	1	1
1312	A_19_P00810982	lnc-MACROD1-1	lnc-MACROD1-1:1	linc|lnc-MACROD1-1:1|linc|TCONS_00020073	hs|chr11:63946324-63946265	40	linc|LNCipedia lincRNA (lnc-MACROD1-1), lincRNA [lnc-MACROD1-1:1]	0	0.283676	39.3509	0.472477	49.7218	0	0	0	0	0	1	1	0	0	0	0	0	1	1
1313	A_23_P392076	STRN3	NM_014574	ref|NM_014574|ref|NM_001083893|ens|ENST00000555358|ens|ENST00000357479	hs|chr14:31364628-31364569	2346	ref|Homo sapiens striatin, calmodulin binding protein 3 (STRN3), transcript variant 2, mRNA [NM_014574]	0	0.653588	90.6642	0.51438	54.1316	0	0	0	0	0	1	1	0	0	0	0	0	1	1
1314	A_22_P00003761	lnc-CDIPT-1	lnc-CDIPT-1:7	linc|lnc-CDIPT-1:7|linc|lnc-CDIPT-1:6|gb|AK097472|gb|XR_158893	hs|chr16:29820029-29819970	434	gb|Homo sapiens cDNA FLJ40153 fis, clone TESTI2014324. [AK097472]	0	0.0945897	13.1213	0.0624901	6.57624	0	0	0	0	0	1	0	0	0	0	0	0	1	0
1315	A_22_P00003103	LOC158435	NR_033838	ref|NR_033838|ens|ENST00000432783|linc|lnc-C9orf102-2:4|linc|lnc-C9orf102-2:1	hs|chr9:98862571-98862630	1681	ref|Homo sapiens uncharacterized LOC158435 (LOC158435), long non-coding RNA [NR_033838]	0	0.202512	28.0919	0.276386	29.0859	0	0	0	0	0	1	1	0	0	0	0	0	1	1
1316	A_21_P0011474	CHEK2	NM_001005735	ref|NM_001005735|ref|NM_001257387|ref|NM_007194|ref|NM_145862	hs|chr22:29085185-29085126	1680	ref|Homo sapiens checkpoint kinase 2 (CHEK2), transcript variant 3, mRNA [NM_001005735]	0	0.256284	35.5511	1.91616	201.65	0	0	0	0	0	1	1	0	0	0	0	0	1	1
1317	A_23_P217178	MAGEC1	NM_005462	ref|NM_005462|ens|ENST00000285879|ref|XM_003846772|gb|AF056334	hs|chrX:140996897-140996956	4030	ref|Homo sapiens melanoma antigen family C, 1 (MAGEC1), mRNA [NM_005462]	0	0.0260059	3.60748	0.0264389	2.78234	0	0	0	0	0	0	0	0	0	0	0	0	0	0
1318	A_33_P3311646	A_33_P3311646	A_33_P3311646		hs|chr7:101286790-101286849	0	Unknown	0	11.3261	1571.13	11.1944	1178.06	0	0	0	0	0	1	1	0	0	0	0	0	1	1
1319	A_21_P0012698	XLOC_l2_011399	TCONS_l2_00021455	linc|TCONS_l2_00021455	hs|chr4:185545567-185545508	762	linc|BROAD Institute lincRNA (XLOC_l2_011399), lincRNA [TCONS_l2_00021455]	0	0.0263831	3.65981	0.0335442	3.53008	0	0	0	0	0	0	0	0	0	0	0	0	1	0
1320	A_22_P00016696	lnc-TRA2A-1	lnc-TRA2A-1:1	linc|lnc-TRA2A-1:1|tc|THC2615536	hs|chr7:23719873-23719814	83	tc|Q4G0Q7_HUMAN (Q4G0Q7) MGC72075 protein, partial (22%) [THC2615536]	0	18.7152	2596.13	17.5626	1848.23	0	0	0	0	0	1	1	0	0	0	0	0	1	1
1321	A_24_P32935	FOLR2	NM_000803	ref|NM_000803|ref|NM_001113534|ref|NM_001113535|ref|NM_001113536	hs|chr11:71929635-71929694	181	ref|Homo sapiens folate receptor 2 (fetal) (FOLR2), transcript variant 1, mRNA [NM_000803]	0	0.696218	96.5778	0.585464	61.6122	0	0	0	0	0	1	1	0	0	0	0	0	1	1
1322	A_22_P00022068	ENST00000440455	ENST00000440455	ens|ENST00000440455|linc|lnc-VWC2-2:1|linc|TCONS_00013009	hs|chr7:49294353-49294412	632	Unknown	0	0.0268436	3.72369	0.0332246	3.49644	0	0	0	0	0	0	0	0	0	0	0	0	1	0
1323	A_24_P140608	HBEGF	NM_001945	ref|NM_001945|ens|ENST00000230990|gb|AK222688|gb|M60278	hs|chr5:139713111-139713052	1674	ref|Homo sapiens heparin-binding EGF-like growth factor (HBEGF), mRNA [NM_001945]	0	5.9232	821.653	6.22548	655.147	0	0	0	0	0	1	1	0	0	0	0	0	1	1
1324	A_33_P3373885	NAA35	ENST00000416045	ens|ENST00000416045|tc|THC2535340	hs|chr9:88581526-88581585	628	ens|N(alpha)-acetyltransferase 35, NatC auxiliary subunit [Source:HGNC Symbol;Acc:HGNC:24340] [ENST00000416045]	0	0.0270864	3.75737	0.0328588	3.45795	0	0	0	0	0	0	0	0	0	0	0	0	1	0
1325	A_23_P115762	ECD	NM_007265	ref|NM_007265|ref|NM_001135752|ref|NM_001135753|ref|NR_024203	hs|chr10:74894380-74894321	2138	ref|Homo sapiens ecdysoneless homolog (Drosophila) (ECD), transcript variant 1, mRNA [NM_007265]	0	3.40038	471.693	4.51819	475.478	0	0	0	0	0	1	1	0	0	0	0	0	1	1
1326	A_23_P169887	GTF3C2	NM_001521	ref|NM_001521|ref|NM_001035521|ens|ENST00000359541|ens|ENST00000264720	hs|chr2:27548721-27548698	3692	ref|Homo sapiens general transcription factor IIIC, polypeptide 2, beta 110kDa (GTF3C2), transcript variant 1, mRNA [NM_001521]	0	7.80352	1082.49	6.03021	634.598	0	0	0	0	0	1	1	0	0	0	0	0	1	1
1327	ERCC-00043_129	ERCC-00043_129	ERCC-00043_129			0		1	0.0273381	3.79228	0.0357134	3.75835	0	0	0	0	0	0	0	0	0	0	0	0	1	0
1328	A_22_P00016682	lnc-TPR-1	lnc-TPR-1:1	linc|lnc-TPR-1:1	hs|chr1:186146007-186145948	291	linc|LNCipedia lincRNA (lnc-TPR-1), lincRNA [lnc-TPR-1:1]	0	0.0273943	3.80008	0.0283079	2.97902	0	0	0	0	0	0	0	0	0	0	0	0	0	0
1329	A_22_P00005013	lnc-DDX20-2	lnc-DDX20-2:3	linc|lnc-DDX20-2:3|linc|lnc-DDX20-2:2|tc|THC2724726	hs|chr1:112453440-112453499	270	linc|LNCipedia lincRNA (lnc-DDX20-2), lincRNA [lnc-DDX20-2:3]	0	0.0574877	7.97457	0.0283943	2.98812	0	0	0	0	0	1	0	0	0	0	0	0	0	0
1330	A_22_P00012139	POLR2C	NM_032940	ref|NM_032940|ens|ENST00000564651|ens|ENST00000562599|ens|ENST00000562953	hs|chr16:57496590-57496649	39	ref|Homo sapiens polymerase (RNA) II (DNA directed) polypeptide C, 33kDa (POLR2C), mRNA [NM_032940]	0	0.221122	30.6735	0.295442	31.0913	0	0	0	0	0	1	1	0	0	0	0	0	1	1
1331	A_33_P3321263	ENST00000328113	ENST00000328113	ens|ENST00000328113|ens|ENST00000588632|ens|ENST00000492842|tc|THC2612260	hs|chr15:102467247-102467188	663	ens|olfactory receptor, family 4, subfamily G, member 2 pseudogene [Source:HGNC Symbol;Acc:HGNC:8303] [ENST00000328113]	0	0.0275136	3.81663	0.028527	3.00208	0	0	0	0	0	0	0	0	0	0	0	0	0	0
1332	A_22_P00010716	LOC102724596	ENST00000510360	ens|ENST00000510360|linc|lnc-NGFR-3:2	hs|chr17:47447300-47447359	243	Unknown	0	0.0993123	13.7764	0.280935	29.5646	0	0	0	0	0	1	0	0	0	0	0	0	1	1
1333	A_33_P3268989	THC2581013	THC2581013	tc|THC2581013	hs|chr10:073964231-073964172	587	tc|ASCC1_HUMAN (Q8N9N2) Activating signal cointegrator 1 complex subunit 1 (ASC-1 complex subunit p50) (Trip4 complex subunit p50), complete [THC2581013]	0	0.199484	27.6719	0.331078	34.8414	0	0	0	0	0	1	1	0	0	0	0	0	1	1
1334	A_23_P364613	HOGA1	NM_138413	ref|NM_138413|ref|NM_001134670|ens|ENST00000370646|ens|ENST00000370647	hs|chr10:99372173-99372232	2099	ref|Homo sapiens 4-hydroxy-2-oxoglutarate aldolase 1 (HOGA1), transcript variant 1, mRNA [NM_138413]	0	1.28552	178.324	0.875343	92.118	0	0	0	0	0	1	1	0	0	0	0	0	1	1
1335	A_33_P3406998	DYRK1A	NM_130438	ref|NM_130438|ref|NM_130436|ref|NM_001396|ref|NM_101395	hs|chr21:38852987-38853046	450	ref|Homo sapiens dual-specificity tyrosine-(Y)-phosphorylation regulated kinase 1A (DYRK1A), transcript variant 5, mRNA [NM_130438]	0	1.7975	249.345	1.6427	172.872	0	0	0	0	0	1	1	0	0	0	0	0	1	1
1336	A_33_P3290602	MMP24-AS1	NR_102705	ref|NR_102705|ref|NR_102706|linc|lnc-EIF6-1:10|tc|THC2558921	hs|chr20:33864829-33864770	1055	ref|Homo sapiens MMP24 antisense RNA 1 (MMP24-AS1), transcript variant 1, long non-coding RNA [NR_102705]	0	9.30181	1290.33	6.69752	704.824	0	0	0	0	0	1	1	0	0	0	0	0	1	1
1337	A_33_P3215848	BC044628	BC044628	gb|BC044628	hs|chr16:2016359-2016300	1505	gb|Homo sapiens mRNA similar to collagen, type XVII, alpha 1 (cDNA clone IMAGE:5431129). [BC044628]	0	0.236047	32.7439	0.188736	19.8619	0	0	0	0	0	1	1	0	0	0	0	0	1	1
1338	A_23_P27207	SCGB1C1	NM_145651	ref|NM_145651|ref|NM_001097610|ens|ENST00000613221|ens|ENST00000595228	hs|chr11:193820-193879	183	ref|Homo sapiens secretoglobin, family 1C, member 1 (SCGB1C1), mRNA [NM_145651]	0	0.0274233	3.80409	0.0286397	3.01394	0	0	0	0	0	0	0	0	0	0	0	0	0	0
1339	A_23_P36647	TMUB2	NM_177441	ref|NM_177441|ref|NM_001076674|ref|NM_024107|ens|ENST00000587630	hs|chr17:42268651-42268710	1974	ref|Homo sapiens transmembrane and ubiquitin-like domain containing 2 (TMUB2), transcript variant 2, mRNA [NM_177441]	0	2.70594	375.362	2.34635	246.922	0	0	0	0	0	1	1	0	0	0	0	0	1	1
1340	A_22_P00005426	lnc-DTWD2-1	lnc-DTWD2-1:2	linc|lnc-DTWD2-1:2|tc|THC2714040	hs|chr5:118355719-118355660	272	linc|LNCipedia lincRNA (lnc-DTWD2-1), lincRNA [lnc-DTWD2-1:2]	0	0.0273238	3.7903	0.0285867	3.00836	0	0	0	0	0	0	0	0	0	0	0	0	0	0
1341	A_22_P00024948	lnc-CTIF-2	lnc-CTIF-2:1	linc|lnc-CTIF-2:1|tc|THC2669960	hs|chr18:46652774-46652833	426	tc|NM_070967 K10C9.4 {Caenorhabditis elegans} (exp=-1; wgp=0; cg=0), partial (5%) [THC2669960]	0	0.0272685	3.78263	0.0285432	3.00378	0	0	0	0	0	0	0	0	0	0	0	0	0	0
1342	A_22_P00009778	ENST00000584649	ENST00000584649	ens|ENST00000584649|ens|ENST00000583462|linc|lnc-MED24-1:1|linc|lnc-MED24-1:2	hs|chr17:38170872-38170813	86	Unknown	0	0.08345	11.576	0.13755	14.4753	0	0	0	0	0	1	0	0	0	0	0	0	1	0
1343	A_22_P00003695	ENST00000567058	ENST00000567058	ens|ENST00000567058|linc|lnc-CDH11-2:1	hs|chr16:65237948-65237889	947	Unknown	0	0.0271243	3.76262	0.0284408	2.99301	0	0	0	0	0	0	0	0	0	0	0	0	0	0
1344	A_21_P0008597	ENST00000567647	ENST00000567647	ens|ENST00000567647|ref|XR_424580|ref|XR_245830|ref|XR_253341	hs|chr15:24811912-24814953	383	ens|Prader-Willi region non-protein coding RNA 1 [Source:HGNC Symbol;Acc:HGNC:33235] [ENST00000567647]	0	0.027046	3.75176	0.0599923	6.31338	0	0	0	0	0	0	0	0	0	0	0	0	1	0
1345	A_33_P3212274	F2R	BC016059	gb|BC016059|gb|BG744398	hs|chr5:76012549-76012608	377	gb|Homo sapiens coagulation factor II (thrombin) receptor, mRNA (cDNA clone IMAGE:4849569), with apparent retained intron. [BC016059]	0	0.151631	21.0338	0.155287	16.3418	0	0	0	0	0	1	1	0	0	0	0	0	1	1
1346	A_33_P3258146	LOC100130539	NM_001258000	ref|NM_001258000|ens|ENST00000619243|ens|ENST00000624008|gb|AK295550	hs|chr10:44789941-44790000	953	ref|Homo sapiens uncharacterized LOC100130539 (LOC100130539), mRNA [NM_001258000]	0	0.293071	40.6542	0.445199	46.8512	0	0	0	0	0	1	1	0	0	0	0	0	1	1
1347	A_23_P65189	PDX1	NM_000209	ref|NM_000209|ens|ENST00000381033|gb|U30329|gb|X99894	hs|chr13:28499310-28499369	1431	ref|Homo sapiens pancreatic and duodenal homeobox 1 (PDX1), mRNA [NM_000209]	0	0.0267846	3.71549	0.0548722	5.77456	0	0	0	0	0	0	0	0	0	0	0	0	1	0
1348	A_19_P00316371	LOC100506178	NR_038393	ref|NR_038393|linc|lnc-IL6-3:2|linc|lnc-IL6-3:3|gb|AK123961	hs|chr7:22613287-22613346	2103	ref|Homo sapiens uncharacterized LOC100506178 (LOC100506178), long non-coding RNA [NR_038393]	0	0.0266865	3.70189	0.0608244	6.40095	0	0	0	0	0	0	0	0	0	0	0	0	1	0
1349	A_32_P202438	AK025716	AK025716	gb|AK025716|tc|THC2493381	hs|chr2:128646022-128646081	2451	gb|Homo sapiens cDNA: FLJ22063 fis, clone HEP10326. [AK025716]	0	0.0655273	9.0898	0.270751	28.4929	0	0	0	0	0	1	0	0	0	0	0	0	1	1
1350	A_23_P122233	MRPL22	NM_001014990	ref|NM_001014990|ref|NM_014180|ens|ENST00000519059|ens|ENST00000520040	hs|chr5:154346304-154346363	387	ref|Homo sapiens mitochondrial ribosomal protein L22 (MRPL22), transcript variant 2, mRNA [NM_001014990]	0	20.654	2865.08	25.1167	2643.2	0	0	0	0	0	1	1	0	0	0	0	0	1	1
1351	A_22_P00003094	lnc-C8orf83-2	lnc-C8orf83-2:1	linc|lnc-C8orf83-2:1|gb|BX648262|tc|THC2623966	hs|chr8:93888040-93887981	3690	gb|Homo sapiens mRNA; cDNA DKFZp686B14119 (from clone DKFZp686B14119). [BX648262]	0	0.026377	3.65896	0.0278003	2.9256	0	0	0	0	0	0	0	0	0	0	0	0	0	0
1352	A_33_P3208970	ZNF683	NM_001114759	ref|NM_001114759|ref|NM_173574|ens|ENST00000349618|ens|ENST00000436292	hs|chr1:26688187-26688128	1590	ref|Homo sapiens zinc finger protein 683 (ZNF683), transcript variant 1, mRNA [NM_001114759]	0	0.112572	15.6157	0.0848483	8.92914	0	0	0	0	0	1	0	0	0	0	0	0	1	0
1353	A_21_P0003232	lnc-KCTD6-1	lnc-KCTD6-1:1	linc|lnc-KCTD6-1:1|linc|TCONS_00006864	hs|chr3:58429435-58429494	423	linc|LNCipedia lincRNA (lnc-KCTD6-1), lincRNA [lnc-KCTD6-1:1]	0	0.0261532	3.62791	0.0359438	3.7826	0	0	0	0	0	0	0	0	0	0	0	0	1	0
1354	A_33_P3403075	PRR11	NM_018304	ref|NM_018304|ens|ENST00000614081|ens|ENST00000580177|ens|ENST00000262293	hs|chr17:57278961-57279020	1363	ref|Homo sapiens proline rich 11 (PRR11), mRNA [NM_018304]	0	0.134889	18.7114	0.110065	11.5829	0	0	0	0	0	1	1	0	0	0	0	0	1	0
1355	A_24_P364807	LPCAT2	NM_017839	ref|NM_017839|ens|ENST00000615823|ens|ENST00000566915|ens|ENST00000262134	hs|chr16:55620157-55620216	4962	ref|Homo sapiens lysophosphatidylcholine acyltransferase 2 (LPCAT2), mRNA [NM_017839]	0	0.400525	55.5599	0.516818	54.3881	0	0	0	0	0	1	1	0	0	0	0	0	1	1
1356	3xSLv1	3xSLv1	3xSLv1			0		-1	0.0258117	3.58055	0.0272786	2.87071	0	0	0	0	0	0	0	0	0	0	0	0	0	0
1357	A_22_P00000675	ENST00000414967	ENST00000414967	ens|ENST00000414967|linc|lnc-ACVR2A-3:1|linc|TCONS_00003026|gb|BQ214642	hs|chr2:146688455-146688514	487	gb|AGENCOURT_7550923 NIH_MGC_72 Homo sapiens cDNA clone IMAGE:6066297 5', mRNA sequence [BQ214642]	0	0.0256976	3.56471	0.0271666	2.85892	0	0	0	0	0	0	0	0	0	0	0	0	0	0
1358	A_21_P0011044	XLOC_l2_002945	TCONS_l2_00005589	linc|TCONS_l2_00005589	hs|chr12:37970281-37970340	370	linc|BROAD Institute lincRNA (XLOC_l2_002945), lincRNA [TCONS_l2_00005589]	0	0.0255801	3.54842	0.0476913	5.01886	0	0	0	0	0	0	0	0	0	0	0	0	1	0
1359	A_23_P104372	DNAJC9	NM_015190	ref|NM_015190|ens|ENST00000372950|ens|ENST00000456064|gb|AK094162	hs|chr10:75002733-75002674	1349	ref|Homo sapiens DnaJ (Hsp40) homolog, subfamily C, member 9 (DNAJC9), mRNA [NM_015190]	0	4.86221	674.474	3.7847	398.288	0	0	0	0	0	1	1	0	0	0	0	0	1	1
1360	A_22_P00024301	lnc-DNAJC24-1	lnc-DNAJC24-1:1	linc|lnc-DNAJC24-1:1|gb|CV572980	hs|chr11:31329154-31329213	300	gb|od31a02.y1 Human keratoconus cornea, unamplified, (od [CV572980]	0	0.0253358	3.51452	0.0268278	2.82326	0	0	0	0	0	0	0	0	0	0	0	0	0	0
1361	A_22_P00001416	ENST00000526455	ENST00000526455	ens|ENST00000526455|linc|lnc-API5-3:1	hs|chr11:41898518-41898577	159	Unknown	0	0.0252255	3.49922	0.0267172	2.81162	0	0	0	0	0	0	0	0	0	0	0	0	0	0
1362	A_22_P00005153	lnc-DHX57-2	lnc-DHX57-2:1	linc|lnc-DHX57-2:1|tc|THC2671955	hs|chr2:39220661-39220602	337	tc|ALU1_HUMAN (P39188) Alu subfamily J sequence contamination warning entry, partial (7%) [THC2671955]	0	0.247465	34.3278	0.511772	53.8571	0	0	0	0	0	1	1	0	0	0	0	0	1	1
1363	A_23_P6596	HES1	NM_005524	ref|NM_005524|ens|ENST00000476918|ens|ENST00000232424|gb|AK300482	hs|chr3:193854276-193854463	345	ref|Homo sapiens hes family bHLH transcription factor 1 (HES1), mRNA [NM_005524]	0	0.0966413	13.4059	0.0556354	5.85487	0	0	0	0	0	1	0	0	0	0	0	0	1	0
1364	A_21_P0000081	ZFAND1	NM_001170797	ref|NM_001170797|ref|NR_033196|tc|THC2669487|tc|THC2724545	hs|chr8:82615253-82615194	609	ref|Homo sapiens zinc finger, AN1-type domain 1 (ZFAND1), transcript variant 3, mRNA [NM_001170797]	0	0.833509	115.622	0.959901	101.017	0	0	0	0	0	1	1	0	0	0	0	0	1	1
1365	A_33_P3304427	MCIDAS	NM_001190787	ref|NM_001190787|ens|ENST00000513468|tc|THC2602724	hs|chr5:54515713-54515654	1815	ref|Homo sapiens multiciliate differentiation and DNA synthesis associated cell cycle protein (MCIDAS), mRNA [NM_001190787]	0	0.0247574	3.43428	0.0262607	2.76358	0	0	0	0	0	0	0	0	0	0	0	0	0	0
1366	A_21_P0014863	PPP2R5C	BC051442	gb|BC051442|tc|THC2657614|tc|THC2610857|tc|THC2639872	hs|chr14:102302791-102302850	680	gb|Homo sapiens cDNA clone IMAGE:6163196, partial cds. [BC051442]	0	3.71408	515.209	6.28146	661.038	0	0	0	0	0	1	1	0	0	0	0	0	1	1
1367	A_24_P254346	DSCR3	NM_006052	ref|NM_006052|ens|ENST00000497493|ens|ENST00000399000|ens|ENST00000309117	hs|chr21:38596089-38596030	2888	ref|Homo sapiens Down syndrome critical region 3 (DSCR3), mRNA [NM_006052]	0	6.69114	928.179	7.26485	764.527	0	0	0	0	0	1	1	0	0	0	0	0	1	1
1368	A_21_P0004716	ENST00000612554	ENST00000612554	ens|ENST00000612554|linc|lnc-EXOC2-5:7|linc|TCONS_00011429	hs|chr6:958625-958566	341	Unknown	0	0.0244158	3.3869	0.0434252	4.56991	0	0	0	0	0	0	0	0	0	0	0	0	1	0
1369	A_21_P0006907	lnc-ADD3-3	lnc-ADD3-3:1	linc|lnc-ADD3-3:1|linc|TCONS_00018328	hs|chr10:110540709-110540768	240	linc|LNCipedia lincRNA (lnc-ADD3-3), lincRNA [lnc-ADD3-3:1]	0	0.0243065	3.37174	0.0258198	2.71719	0	0	0	0	0	0	0	0	0	0	0	0	0	0
1370	A_33_P3395883	A_33_P3395883	A_33_P3395883		hs|chr17:060214338-060214279	0	Unknown	0	4.39507	609.674	5.17033	544.108	0	0	0	0	0	1	1	0	0	0	0	0	1	1
1371	A_23_P357760	ARSD	ENST00000481340	ens|ENST00000481340|ens|ENST00000217890|ref|XM_005274516|gb|AF160499	hs|chrX:2832639-2832580	250	ens|arylsulfatase D [Source:HGNC Symbol;Acc:HGNC:717] [ENST00000481340]	0	0.0843198	11.6966	0.139024	14.6304	0	0	0	0	0	1	0	0	0	0	0	0	1	1
1372	ERCC-00025_93	DQ883689	DQ883689		unmapped	0	Unknown	1	0.0239844	3.32706	0.0254991	2.68344	0	0	0	0	0	0	0	0	0	0	0	0	0	0
1373	A_22_P00001540	lnc-ARHGEF2-2	lnc-ARHGEF2-2:1	linc|lnc-ARHGEF2-2:1	hs|chr1:155976821-155976762	40	linc|LNCipedia lincRNA (lnc-ARHGEF2-2), lincRNA [lnc-ARHGEF2-2:1]	0	0.320793	44.4996	0.34583	36.394	0	0	0	0	0	1	1	0	0	0	0	0	1	1
1374	A_23_P171223	CXorf56	NM_022101	ref|NM_022101|ref|NM_001170569|ref|NM_001170570|ref|NR_003671	hs|chrX:118678409-118678350	408	ref|Homo sapiens chromosome X open reading frame 56 (CXorf56), transcript variant 1, mRNA [NM_022101]	0	0.536627	74.4396	0.503389	52.9749	0	0	0	0	0	1	1	0	0	0	0	0	1	1
1375	A_23_P132444	TCEA1	NM_006756	ref|NM_006756|ref|NM_201437|ref|NR_109901|ref|NR_109902	hs|chr8:54879408-54879349	2492	ref|Homo sapiens transcription elongation factor A (SII), 1 (TCEA1), transcript variant 1, mRNA [NM_006756]	0	7.65122	1061.36	7.87684	828.931	0	0	0	0	0	1	1	0	0	0	0	0	1	1
1376	A_33_P3300262	VIT	NM_001177972	ref|NM_001177972|ens|ENST00000457137|gb|BC061519|tc|THC2483251	hs|chr2:36986759-36986818	1358	ref|Homo sapiens vitrin (VIT), transcript variant 5, mRNA [NM_001177972]	0	0.0235852	3.27169	0.0364376	3.83457	0	0	0	0	0	0	0	0	0	0	0	0	1	0
1377	A_33_P3358856	ENST00000494093	ENST00000494093	ens|ENST00000494093	hs|chr19:1307493-1307434	225	ens|ribosomal protein S15 pseudogene 9 [Source:HGNC Symbol;Acc:HGNC:36440] [ENST00000494093]	0	12.4183	1722.64	7.31282	769.575	0	0	0	0	0	1	1	0	0	0	0	0	1	1
1378	A_23_P110504	CLPTM1L	NM_030782	ref|NM_030782|ens|ENST00000503534|ens|ENST00000503042|ens|ENST00000320895	hs|chr5:1318471-1318412	1675	ref|Homo sapiens CLPTM1-like (CLPTM1L), mRNA [NM_030782]	0	6.2846	871.785	2.90967	306.204	0	0	0	0	0	1	1	0	0	0	0	0	1	1
1379	A_33_P3231981	PARK7	NM_007262	ref|NM_007262|ref|NM_001123377|ens|ENST00000377488|ens|ENST00000377491	hs|chr1:8045101-8045160	719	ref|Homo sapiens parkinson protein 7 (PARK7), transcript variant 1, mRNA [NM_007262]	0	109.002	15120.5	106.733	11232.3	0	0	0	0	0	1	1	0	0	0	0	0	1	1
1380	A_23_P396934	NWD2	NM_001144990	ref|NM_001144990|ens|ENST00000309447|gb|AB033065|tc|THC2635743	hs|chr4:37450834-37450893	7223	ref|Homo sapiens NACHT and WD repeat domain containing 2 (NWD2), mRNA [NM_001144990]	0	0.0232302	3.22243	0.0247632	2.606	0	0	0	0	0	0	0	0	0	0	0	0	0	0
1381	A_21_P0011925	lnc-TEX261-2	lnc-TEX261-2:1	linc|lnc-TEX261-2:1|linc|TCONS_l2_00014643|linc|TCONS_l2_00015840|gb|DA173998	hs|chr2:71232158-71232099	68	gb|DA173998 BRAMY2 Homo sapiens cDNA clone BRAMY2037005 5', mRNA sequence [DA173998]	0	0.163046	22.6173	0.245406	25.8257	0	0	0	0	0	1	1	0	0	0	0	0	1	1
1382	A_21_P0001740	lnc-WARS2-1	lnc-WARS2-1:1	linc|lnc-WARS2-1:1|linc|TCONS_00002455	hs|chr1:119860495-119860436	109	linc|LNCipedia lincRNA (lnc-WARS2-1), lincRNA [lnc-WARS2-1:1]	0	0.0230682	3.19996	0.0246058	2.58943	0	0	0	0	0	0	0	0	0	0	0	0	0	0
1383	A_33_P3214501	AEN	NM_022767	ref|NM_022767|ens|ENST00000557927|ens|ENST00000332810|ref|XM_006720644	hs|chr15:89174348-89174407	1951	ref|Homo sapiens apoptosis enhancing nuclease (AEN), mRNA [NM_022767]	0	0.209773	29.0993	0.0837839	8.81712	0	0	0	0	0	1	1	0	0	0	0	0	1	0
1384	A_33_P3372659	A_33_P3372659	A_33_P3372659		hs|chr15:020318747-020318806	0	Unknown	0	0.0229154	3.17877	0.0244551	2.57357	0	0	0	0	0	0	0	0	0	0	0	0	0	0
1385	A_23_P159851	SLC7A3	NM_032803	ref|NM_032803|ref|NM_001048164|ens|ENST00000298085|ens|ENST00000374299	hs|chrX:70146831-70146772	1520	ref|Homo sapiens solute carrier family 7 (cationic amino acid transporter, y+ system), member 3 (SLC7A3), transcript variant 1, mRNA [NM_032803]	0	0.0228537	3.17021	0.0243889	2.5666	0	0	0	0	0	0	0	0	0	0	0	0	0	0
1386	A_23_P65307	SLITRK6	NM_032229	ref|NM_032229|ens|ENST00000400286|gb|AK026427|gb|AL137517	hs|chr13:86368069-86368010	3033	ref|Homo sapiens SLIT and NTRK-like family, member 6 (SLITRK6), mRNA [NM_032229]	0	0.506185	70.2168	0.065362	6.87846	0	0	0	0	0	1	1	0	0	0	0	0	1	0
1387	A_24_P50245	HLA-DMA	NM_006120	ref|NM_006120|ens|ENST00000412394|ens|ENST00000416806|ens|ENST00000422196	hs|chr6:32917477-32917418	648	ref|Homo sapiens major histocompatibility complex, class II, DM alpha (HLA-DMA), mRNA [NM_006120]	0	2.94913	409.096	1.75498	184.688	0	0	0	0	0	1	1	0	0	0	0	0	1	1
1388	A_24_P88554	PEX11B	NM_003846	ref|NM_003846|ref|NM_001184795|ref|NR_073493|ref|NR_073491	hs|chr1:145523603-145523662	1699	ref|Homo sapiens peroxisomal biogenesis factor 11 beta (PEX11B), transcript variant 1, mRNA [NM_003846]	0	4.51015	625.637	5.26421	553.987	0	0	0	0	0	1	1	0	0	0	0	0	1	1
1389	A_21_P0001415	LOC91548	XR_247053	ref|XR_247053|ref|XR_248697|ref|XR_250944|linc|lnc-TRAF5-6:4	hs|chr1:211858222-211858281	556	ref|PREDICTED: Homo sapiens uncharacterized LOC91548 (RP11-122M14.1), misc_RNA [XR_247053]	0	0.0226083	3.13617	0.0340153	3.57965	0	0	0	0	0	0	0	0	0	0	0	0	1	0
1390	ERCC-00071_128	DQ883654	DQ883654		unmapped	0	Unknown	1	0.022556	3.12891	0.0241019	2.5364	0	0	0	0	0	0	0	0	0	0	0	0	0	0
1391	A_33_P3213288	AIF1	NM_004847	ref|NM_004847|gb|EF070982|gb|U95213|tc|THC2484669	hs|chr6:31584267-31584326	959	ref|Homo sapiens allograft inflammatory factor 1 (AIF1), transcript variant 2, mRNA [NM_004847]	0	0.135452	18.7895	0.191687	20.1725	0	0	0	0	0	1	1	0	0	0	0	0	1	1
1392	A_22_P00000150	LOC101928535	NR_120551	ref|NR_120551|linc|lnc-AASDHPPT-1:2|linc|TCONS_00019458|gb|BC043242	hs|chr11:106134670-106134729	791	ref|Homo sapiens uncharacterized LOC101928535 (LOC101928535), transcript variant 1, long non-coding RNA [NR_120551]	0	0.0224602	3.11563	0.0240101	2.52674	0	0	0	0	0	0	0	0	0	0	0	0	0	0
1393	A_21_P0004277	lnc-GPR98-2	lnc-GPR98-2:1	linc|lnc-GPR98-2:1|linc|TCONS_00010038	hs|chr5:90620908-90620967	810	linc|LNCipedia lincRNA (lnc-GPR98-2), lincRNA [lnc-GPR98-2:1]	0	0.0224184	3.10983	0.0239685	2.52236	0	0	0	0	0	0	0	0	0	0	0	0	0	0
1394	A_24_P132518	IKBKB	NM_001556	ref|NM_001556|ref|NM_001242778|ref|NM_001190720|ref|NR_033818	hs|chr8:42189442-42189501	3401	ref|Homo sapiens inhibitor of kappa light polypeptide gene enhancer in B-cells, kinase beta (IKBKB), transcript variant 1, mRNA [NM_001556]	0	1.65404	229.444	1.22069	128.461	0	0	0	0	0	1	1	0	0	0	0	0	1	1
1395	A_23_P404821	KIAA1147	NM_001080392	ref|NM_001080392|ens|ENST00000536163|ens|ENST00000575464|gb|BC012493	hs|chr7:141357034-141356975	6789	ref|Homo sapiens KIAA1147 (KIAA1147), mRNA [NM_001080392]	0	0.650834	90.2822	1.02096	107.443	0	0	0	0	0	1	1	0	0	0	0	0	1	1
1396	A_22_P00003889	ZNF608	NM_020747	ref|NM_020747|ens|ENST00000503896|ens|ENST00000505686|ens|ENST00000613878	hs|chr5:124036847-124036788	1144	ref|Homo sapiens zinc finger protein 608 (ZNF608), mRNA [NM_020747]	0	0.176769	24.521	0.0238726	2.51227	0	0	0	0	0	1	1	0	0	0	0	0	0	0
1397	A_23_P124003	P2RX2	NM_170683	ref|NM_170683|ref|NM_001282165|ref|NM_174873|ref|NM_001282164	hs|chr12:133198203-133198262	1175	ref|Homo sapiens purinergic receptor P2X, ligand gated ion channel, 2 (P2RX2), transcript variant 4, mRNA [NM_170683]	0	0.382497	53.0591	0.388401	40.874	0	0	0	0	0	1	1	0	0	0	0	0	1	1
1398	A_33_P3373403	PLEKHO1	NM_016274	ref|NM_016274|ens|ENST00000485470|ens|ENST00000479194|ens|ENST00000441340	hs|chr1:150129586-150129645	708	ref|Homo sapiens pleckstrin homology domain containing, family O member 1 (PLEKHO1), mRNA [NM_016274]	0	1.23387	171.159	0.763024	80.298	0	0	0	0	0	1	1	0	0	0	0	0	1	1
1399	A_33_P3264089	ACTR3C	NM_001164458	ref|NM_001164458|ref|NM_001164459|ens|ENST00000477367|ens|ENST00000252071	hs|chr7:149992401-149992342	236	ref|Homo sapiens ARP3 actin-related protein 3 homolog C (yeast) (ACTR3C), transcript variant 1, mRNA [NM_001164458]	0	0.163761	22.7165	0.31884	33.5537	0	0	0	0	0	1	1	0	0	0	0	0	1	1
1400	A_22_P00014113	lnc-SBK2-1	lnc-SBK2-1:1	linc|lnc-SBK2-1:1|linc|TCONS_00027424	hs|chr19:56037678-56037619	95	linc|LNCipedia lincRNA (lnc-SBK2-1), lincRNA [lnc-SBK2-1:1]	0	0.0712414	9.88245	0.0915432	9.63369	0	0	0	0	0	1	0	0	0	0	0	0	1	0
1401	A_21_P0000258	SNORD26	NR_002564	ref|NR_002564|tc|THC2538319|tc|THC2514589|tc|THC2504343	hs|chr11:62622823-62622764	15	ref|Homo sapiens small nucleolar RNA, C/D box 26 (SNORD26), small nucleolar RNA [NR_002564]	0	10.1674	1410.4	10.5897	1114.42	0	0	0	0	0	1	1	0	0	0	0	0	1	1
1402	A_33_P3418218	SEC16B	NM_033127	ref|NM_033127|ens|ENST00000327037|ens|ENST00000528461|ens|ENST00000308284	hs|chr1:177902679-177902620	2753	ref|Homo sapiens SEC16 homolog B (S. cerevisiae) (SEC16B), mRNA [NM_033127]	0	0.0465156	6.45254	0.0683296	7.19077	0	0	0	0	0	1	0	0	0	0	0	0	1	0
1403	A_23_P211345	TBX1	NM_080647	ref|NM_080647|ref|XM_005261269|ref|XM_006724312|gb|AF373867	hs|chr22:19754788-19754847	2014	ref|Homo sapiens T-box 1 (TBX1), transcript variant C, mRNA [NM_080647]	0	0.270746	37.5573	0.169864	17.8759	0	0	0	0	0	1	1	0	0	0	0	0	1	1
1404	ERCC-00096_179	DQ459429	DQ459429		unmapped	0	Unknown	1	0.0221838	3.07728	0.023766	2.50105	0	0	0	0	0	0	0	0	0	0	0	0	0	0
1405	A_21_P0005026	LOC100505711	XR_242019	ref|XR_242019|ref|XR_250005|ref|XR_252008|ref|XR_108647	hs|chr6:41349234-41349175	661	ref|PREDICTED: Homo sapiens uncharacterized LOC100505711 (LOC100505711), transcript variant X2, ncRNA [XR_242019]	0	0.0221829	3.07716	0.023774	2.50189	0	0	0	0	0	0	0	0	0	0	0	0	0	0
1406	A_33_P3284117	A_33_P3284117	A_33_P3284117		hs|chr5:092952448-092952507	0	Unknown	0	0.022185	3.07745	0.0237816	2.50269	0	0	0	0	0	0	0	0	0	0	0	0	0	0
1407	A_21_P0008154	lnc-NUFIP1-1	lnc-NUFIP1-1:5	linc|lnc-NUFIP1-1:5|linc|TCONS_00021988	hs|chr13:45461055-45458817	39	linc|LNCipedia lincRNA (lnc-NUFIP1-1), lincRNA [lnc-NUFIP1-1:5]	0	0.733988	101.817	4.15064	436.799	0	0	0	0	0	1	1	0	0	0	0	0	1	1
1408	A_33_P3326643	OTOG	NM_001277269	ref|NM_001277269|ref|NM_001292063|ens|ENST00000399391|gb|TCONS_l2_00004427	hs|chr11:17667339-17667398	8625	ref|Homo sapiens otogelin (OTOG), transcript variant 1, mRNA [NM_001277269]	0	0.0264981	3.67575	0.0238051	2.50517	0	0	0	0	0	1	0	0	0	0	0	0	0	0
1409	A_33_P3413038	PLXNB3	NM_001163257	ref|NM_001163257|ref|NM_005393|ens|ENST00000472415|ens|ENST00000469190	hs|chrX:153044726-153044785	6301	ref|Homo sapiens plexin B3 (PLXNB3), transcript variant 2, mRNA [NM_001163257]	0	0.243323	33.7531	0.13771	14.4921	0	0	0	0	0	1	1	0	0	0	0	0	1	1
1410	A_33_P3279620	AK094832	AK094832	gb|AK094832|gb|AB051438|tc|THC2579088	hs|chr22:22630310-22630251	625	gb|Homo sapiens cDNA FLJ37513 fis, clone BRCAN2000620. [AK094832]	0	1.07758	149.48	1.41639	149.056	0	0	0	0	0	1	1	0	0	0	0	0	1	1
1411	A_23_P160177	ATP1A4	NM_144699	ref|NM_144699|ref|NM_001001734|ens|ENST00000469023|ens|ENST00000368081	hs|chr1:160151807-160156110	3433	ref|Homo sapiens ATPase, Na+/K+ transporting, alpha 4 polypeptide (ATP1A4), transcript variant 1, mRNA [NM_144699]	0	3.34065	463.407	2.27757	239.683	0	0	0	0	0	1	1	0	0	0	0	0	1	1
1412	A_21_P0013482	XLOC_l2_014209	TCONS_l2_00027767	linc|TCONS_l2_00027767	hs|chr8:55783654-55783713	1327	linc|BROAD Institute lincRNA (XLOC_l2_014209), lincRNA [TCONS_l2_00027767]	0	0.0302906	4.20184	0.0238918	2.51428	0	0	0	0	0	1	0	0	0	0	0	0	0	0
1413	A_23_P385500	RNF166	NM_178841	ref|NM_178841|ref|NM_001171816|ref|NM_001171815|ens|ENST00000541206	hs|chr16:88763431-88763372	1354	ref|Homo sapiens ring finger protein 166 (RNF166), transcript variant 1, mRNA [NM_178841]	0	0.181034	25.1126	0.086952	9.15052	0	0	0	0	0	1	1	0	0	0	0	0	1	0
1414	A_23_P110851	TERT	NM_198253	ref|NM_198253|ref|NM_001193376|ens|ENST00000310581|ens|ENST00000484238	hs|chr5:1253364-1253305	3935	ref|Homo sapiens telomerase reverse transcriptase (TERT), transcript variant 1, mRNA [NM_198253]	0	0.0959092	13.3043	0.0754178	7.9367	0	0	0	0	0	1	0	0	0	0	0	0	1	0
1415	A_22_P00003662	lnc-CDC25C-1	lnc-CDC25C-1:1	linc|lnc-CDC25C-1:1|tc|THC2701533	hs|chr5:137685050-137684991	280	linc|LNCipedia lincRNA (lnc-CDC25C-1), lincRNA [lnc-CDC25C-1:1]	0	0.0223536	3.10084	0.0239887	2.52449	0	0	0	0	0	0	0	0	0	0	0	0	0	0
1416	A_22_P00011151	lnc-OBFC2A-1	lnc-OBFC2A-1:1	linc|lnc-OBFC2A-1:1|linc|TCONS_00003974|tc|THC2686815	hs|chr2:192563021-192563080	2704	linc|LNCipedia lincRNA (lnc-OBFC2A-1), lincRNA [lnc-OBFC2A-1:1]	0	0.0808618	11.217	0.0240272	2.52854	0	0	0	0	0	1	0	0	0	0	0	0	0	0
1417	A_23_P321935	OSBP2	NM_030758	ref|NM_030758|ref|NM_001282739|ref|NM_001282738|ref|NM_001282740	hs|chr22:31289833-31289892	2323	ref|Homo sapiens oxysterol binding protein 2 (OSBP2), transcript variant 1, mRNA [NM_030758]	0	0.173643	24.0874	0.292471	30.7786	0	0	0	0	0	1	1	0	0	0	0	0	1	1
1418	A_24_P375322	GGT8P	NR_003503	ref|NR_003503|ref|XR_430593|gb|AK055838|gb|TCONS_l2_00015399	hs|chr2:91969703-91969762	2033	ref|Homo sapiens gamma-glutamyltransferase 8 pseudogene (GGT8P), non-coding RNA [NR_003503]	0	0.0780717	10.8299	0.034696	3.65129	0	0	0	0	0	1	0	0	0	0	0	0	1	0
1419	A_33_P3278755	SULT6B1	NM_001032377	ref|NM_001032377|ens|ENST00000535679|ref|XM_005264307|tc|THC2484232	hs|chr2:37395087-37395028	809	ref|Homo sapiens sulfotransferase family, cytosolic, 6B, member 1 (SULT6B1), mRNA [NM_001032377]	0	0.0225078	3.12223	0.0241516	2.54163	0	0	0	0	0	0	0	0	0	0	0	0	0	0
1420	A_23_P117582	JDP2	NM_130469	ref|NM_130469|ref|NM_001135049|ref|NM_001135047|ref|NM_001135048	hs|chr14:75937082-75937141	1668	ref|Homo sapiens Jun dimerization protein 2 (JDP2), transcript variant 1, mRNA [NM_130469]	0	37.4998	5201.89	12.6445	1330.66	0	0	0	0	0	1	1	0	0	0	0	0	1	1
1421	A_23_P211806	LRRFIP2	NM_017724	ref|NM_017724|ref|NM_006309|ref|NM_001134369|ref|NM_001282691	hs|chr3:37094855-37094796	2112	ref|Homo sapiens leucine rich repeat (in FLII) interacting protein 2 (LRRFIP2), transcript variant 2, mRNA [NM_017724]	0	10.0329	1391.74	10.6593	1121.74	0	0	0	0	0	1	1	0	0	0	0	0	1	1
1422	A_23_P48535	ARHGAP5	NM_001030055	ref|NM_001030055|ref|NM_001173|ens|ENST00000539826|ens|ENST00000432921	hs|chr14:32624171-32624230	4840	ref|Homo sapiens Rho GTPase activating protein 5 (ARHGAP5), transcript variant 1, mRNA [NM_001030055]	0	4.26921	592.215	2.93105	308.453	0	0	0	0	0	1	1	0	0	0	0	0	1	1
1423	A_23_P102508	SLC5A6	NM_021095	ref|NM_021095|ref|NR_028323|ens|ENST00000488743|ens|ENST00000310574	hs|chr2:27423111-27423052	2595	ref|Homo sapiens solute carrier family 5 (sodium/multivitamin and iodide cotransporter), member 6 (SLC5A6), transcript variant 1, mRNA [NM_021095]	0	0.804331	111.575	0.475299	50.0188	0	0	0	0	0	1	1	0	0	0	0	0	1	1
1424	A_23_P29495	CTNNB1	NM_001904	ref|NM_001904|ref|NM_001098209|ref|NM_001098210|ens|ENST00000396185	hs|chr3:41281749-41281808	3529	ref|Homo sapiens catenin (cadherin-associated protein), beta 1, 88kDa (CTNNB1), transcript variant 1, mRNA [NM_001904]	0	24.4707	3394.51	28.4319	2992.07	0	0	0	0	0	1	1	0	0	0	0	0	1	1
1425	A_23_P51410	SMYD3	NM_022743	ref|NM_022743|ref|NM_001167740|ens|ENST00000453676|ens|ENST00000470863	hs|chr1:246490603-246490544	383	ref|Homo sapiens SET and MYND domain containing 3 (SMYD3), transcript variant 2, mRNA [NM_022743]	0	0.142725	19.7985	0.179896	18.9316	0	0	0	0	0	1	1	0	0	0	0	0	1	1
1426	A_33_P3273290	ZNF28	ENST00000464469	ens|ENST00000464469|gb|BC070146|tc|THC2489330	hs|chr19:53311236-53311177	286	ens|zinc finger protein 28 [Source:HGNC Symbol;Acc:HGNC:13073] [ENST00000464469]	0	1.31083	181.836	1.34188	141.215	0	0	0	0	0	1	1	0	0	0	0	0	1	1
1427	A_23_P45488	FAM3A	NM_021806	ref|NM_021806|ref|NM_001282311|ref|NM_001171134|ref|NM_001171132	hs|chrX:153735560-153735205	1040	ref|Homo sapiens family with sequence similarity 3, member A (FAM3A), transcript variant 1, mRNA [NM_021806]	0	0.576233	79.9338	0.441835	46.4971	0	0	0	0	0	1	1	0	0	0	0	0	1	1
1428	A_23_P319640	LBX2-AS1	NR_024606	ref|NR_024606|gb|BC009264|gb|AK125271|gb|AK096725	hs|chr2:74731712-74731771	1968	ref|Homo sapiens LBX2 antisense RNA 1 (LBX2-AS1), long non-coding RNA [NR_024606]	0	0.826706	114.679	0.879268	92.5311	0	0	0	0	0	1	1	0	0	0	0	0	1	1
1429	A_23_P103877	LRRC38	NM_001010847	ref|NM_001010847|ens|ENST00000376085|gb|BC016048|tc|THC2492428	hs|chr1:13801828-13801769	1524	ref|Homo sapiens leucine rich repeat containing 38 (LRRC38), mRNA [NM_001010847]	0	3.63263	503.91	0.555699	58.4798	0	0	0	0	0	1	1	0	0	0	0	0	1	1
1430	A_23_P258310	PXDNL	NM_144651	ref|NM_144651|ens|ENST00000356297|ens|ENST00000522628|ref|XM_005251167	hs|chr8:52232460-52232401	4483	ref|Homo sapiens peroxidasin-like (PXDNL), mRNA [NM_144651]	0	9.15169	1269.5	21.5024	2262.84	0	0	0	0	0	1	1	0	0	0	0	0	1	1
1431	A_23_P56529	AAMP	NM_001087	ref|NM_001087|ref|NM_001302545|ens|ENST00000489767|ens|ENST00000494720	hs|chr2:219130152-219129897	1138	ref|Homo sapiens angio-associated, migratory cell protein (AAMP), transcript variant 2, mRNA [NM_001087]	0	2.71533	376.664	2.62977	276.747	0	0	0	0	0	1	1	0	0	0	0	0	1	1
1432	A_23_P29939	SNCA	NM_007308	ref|NM_007308|ref|NM_000345|ref|NM_001146054|ref|NM_001146055	hs|chr4:90647744-90647685	632	ref|Homo sapiens synuclein, alpha (non A4 component of amyloid precursor) (SNCA), transcript variant 4, mRNA [NM_007308]	0	0.949194	131.67	1.48434	156.206	0	0	0	0	0	1	1	0	0	0	0	0	1	1
1433	A_23_P88222	PLD4	NM_138790	ref|NM_138790|ref|XM_006720024|ref|XM_006720025|gb|AK295352	hs|chr14:105398513-105398653	1363	ref|Homo sapiens phospholipase D family, member 4 (PLD4), mRNA [NM_138790]	0	0.0233102	3.23353	0.0641444	6.75033	0	0	0	0	0	0	0	0	0	0	0	0	1	0
1434	A_21_P0008560	ENST00000558411	ENST00000558411	ens|ENST00000558411|linc|lnc-RPLP1-2:1|linc|TCONS_00023235|gb|AK097902	hs|chr15:69904774-69904833	1665	ens|prostate cancer associated transcript 29 (non-protein coding) [Source:HGNC Symbol;Acc:HGNC:50895] [ENST00000558411]	0	0.0391159	5.42607	0.0250673	2.63799	0	0	0	0	0	1	0	0	0	0	0	0	0	0
1435	A_33_P3267731	LINC01502	NR_034016	ref|NR_034016|ref|NR_034017|ref|NR_109814|ens|ENST00000447497	hs|chr9:138477048-138477107	727	ref|Homo sapiens long intergenic non-protein coding RNA 1502 (LINC01502), transcript variant 1, long non-coding RNA [NR_034016]	0	0.0234451	3.25225	0.025123	2.64385	0	0	0	0	0	0	0	0	0	0	0	0	0	0
1436	A_24_P203765	SLC1A7	NM_001287596	ref|NM_001287596|ens|ENST00000371491|gb|BC000651|tc|THC2484350	hs|chr1:53580455-53574273	588	ref|Homo sapiens solute carrier family 1 (glutamate transporter), member 7 (SLC1A7), transcript variant 2, mRNA [NM_001287596]	0	0.0387762	5.37895	0.0861274	9.06375	0	0	0	0	0	1	0	0	0	0	0	0	1	0
1437	A_33_P3343616	PHF12	NM_001290131	ref|NM_001290131|ens|ENST00000378879|ens|ENST00000582655|ens|ENST00000582436	hs|chr17:27237154-27237095	2978	ref|Homo sapiens PHD finger protein 12 (PHF12), transcript variant 3, mRNA [NM_001290131]	0	0.0496385	6.88574	0.0650571	6.84638	0	0	0	0	0	1	0	0	0	0	0	0	1	0
1438	A_33_P3248787	DB221055	DB221055	gb|DB221055	hs|chr1:149649119-149649060	493	gb|DB221055 TRACH3 Homo sapiens cDNA clone TRACH3011617 5', mRNA sequence [DB221055]	0	0.183314	25.4289	0.158097	16.6375	0	0	0	0	0	1	1	0	0	0	0	0	1	1
1439	A_32_P45974	C2orf27A	BC071972	gb|BC071972|gb|AK292003|tc|THC2500237|tc|THC2475397	hs|chr2:132524902-132524960	811	gb|Homo sapiens chromosome 2 open reading frame 27, mRNA (cDNA clone IMAGE:6426166). [BC071972]	0	0.0237179	3.29009	0.0466227	4.90641	0	0	0	0	0	0	0	0	0	0	0	0	1	0
1440	A_22_P00023389	lnc-FAM114A1-1	lnc-FAM114A1-1:1	linc|lnc-FAM114A1-1:1	hs|chr4:38831061-38831120	1568	linc|LNCipedia lincRNA (lnc-FAM114A1-1), lincRNA [lnc-FAM114A1-1:1]	0	0.0269618	3.74008	0.0254481	2.67807	0	0	0	0	0	1	0	0	0	0	0	0	0	0
1441	A_33_P3214047	ENST00000412929	ENST00000412929	ens|ENST00000412929	hs|chr16:31660481-31660540	853	ens|vomeronasal 1 receptor 66 pseudogene [Source:HGNC Symbol;Acc:HGNC:37386] [ENST00000412929]	0	0.0238506	3.30851	0.0449408	4.72942	0	0	0	0	0	0	0	0	0	0	0	0	1	0
1442	A_22_P00005133	LINC00944	ENST00000542248	ens|ENST00000542248|ens|ENST00000536517|ens|ENST00000545508|linc|lnc-DHX37-10:5	hs|chr12:127245553-127245494	400	ens|long intergenic non-protein coding RNA 944 [Source:HGNC Symbol;Acc:HGNC:48640] [ENST00000542248]	0	0.0421364	5.84506	0.0255689	2.69078	0	0	0	0	0	1	0	0	0	0	0	0	0	0
1443	A_22_P00010440	ENST00000556602	ENST00000556602	ens|ENST00000556602|linc|lnc-NAA30-1:1|gb|BX648929|tc|THC2614133	hs|chr14:57825477-57825536	3313	gb|Homo sapiens mRNA; cDNA DKFZp686F1137 (from clone DKFZp686F1137). [BX648929]	0	0.0239844	3.32706	0.0256244	2.69662	0	0	0	0	0	0	0	0	0	0	0	0	0	0
1444	A_23_P74344	TADA1	NM_053053	ref|NM_053053|ens|ENST00000467021|ens|ENST00000367874|gb|AK290964	hs|chr1:166826396-166826337	1599	ref|Homo sapiens transcriptional adaptor 1 (TADA1), mRNA [NM_053053]	0	0.674215	93.5256	0.809981	85.2396	0	0	0	0	0	1	1	0	0	0	0	0	1	1
1445	A_22_P00008549	LOC102724550	NR_110826	ref|NR_110826|ens|ENST00000436078|linc|lnc-KCNMB2-2:1|gb|AK056252	hs|chr3:177534725-177534784	72	ref|Homo sapiens uncharacterized LOC102724550 (LOC102724550), long non-coding RNA [NR_110826]	0	0.0575394	7.98173	0.0257194	2.70662	0	0	0	0	0	1	0	0	0	0	0	0	0	0
1446	A_21_P0004110	ENST00000503488	ENST00000503488	ens|ENST00000503488|ens|ENST00000607607|linc|lnc-CDH12-1:1|linc|TCONS_00009617	hs|chr5:21324469-21324410	4966	ens|long intergenic non-protein coding RNA 240 [Source:HGNC Symbol;Acc:HGNC:18772] [ENST00000607607]	0	0.0241674	3.35245	0.0257811	2.71311	0	0	0	0	0	0	0	0	0	0	0	0	0	0
1447	A_22_P00004430	ENST00000563286	ENST00000563286	ens|ENST00000563286|linc|lnc-CORIN-1:1|gb|AK125335|gb|BX480261	hs|chr4:47842300-47842241	4056	gb|Homo sapiens cDNA FLJ43345 fis, clone NT2RI3008228. [AK125335]	0	0.844489	117.145	0.734614	77.3082	0	0	0	0	0	1	1	0	0	0	0	0	1	1
1448	A_24_P253251	SLC7A1	NM_003045	ref|NM_003045|ens|ENST00000380752|ref|XM_005266507|gb|AK124591	hs|chr13:30084152-30084093	6741	ref|Homo sapiens solute carrier family 7 (cationic amino acid transporter, y+ system), member 1 (SLC7A1), mRNA [NM_003045]	0	6.08247	843.746	0.946371	99.5928	0	0	0	0	0	1	1	0	0	0	0	0	1	1
1449	A_22_P00009751	lnc-ME3-1	lnc-ME3-1:1	linc|lnc-ME3-1:1	hs|chr11:85995043-85994984	2005	linc|LNCipedia lincRNA (lnc-ME3-1), lincRNA [lnc-ME3-1:1]	0	0.0331539	4.59904	0.0496955	5.22978	0	0	0	0	0	1	0	0	0	0	0	0	1	0
1450	A_23_P502035	GALT	NM_000155	ref|NM_000155|ref|NM_001258332|ens|ENST00000554550|ens|ENST00000554638	hs|chr9:34648881-34649043	925	ref|Homo sapiens galactose-1-phosphate uridylyltransferase (GALT), transcript variant 1, mRNA [NM_000155]	0	1.10737	153.612	1.68398	177.216	0	0	0	0	0	1	1	0	0	0	0	0	1	1
1451	A_23_P218131	INF2	NM_032714	ref|NM_032714|ens|ENST00000398337|gb|BC006173|tc|THC2472805	hs|chr14:105171047-105171106	1604	ref|Homo sapiens inverted formin, FH2 and WH2 domain containing (INF2), transcript variant 3, mRNA [NM_032714]	0	1.6768	232.602	0.594905	62.6057	0	0	0	0	0	1	1	0	0	0	0	0	1	1
1452	A_33_P3352517	ACOT6	NM_001037162	ref|NM_001037162|ens|ENST00000381139|gb|DQ082756|tc|THC2482195	hs|chr14:74086523-74086582	934	ref|Homo sapiens acyl-CoA thioesterase 6 (ACOT6), mRNA [NM_001037162]	0	0.0437742	6.07226	0.0259641	2.73237	0	0	0	0	0	1	0	0	0	0	0	0	0	0
1453	A_23_P36226	SLC25A33	NM_032315	ref|NM_032315|ens|ENST00000526165|ref|XM_005263503|gb|AF495714	hs|chr1:9642451-9642510	1080	ref|Homo sapiens solute carrier family 25 (pyrimidine nucleotide carrier), member 33 (SLC25A33), mRNA [NM_032315]	0	3.90437	541.605	4.07585	428.929	0	0	0	0	0	1	1	0	0	0	0	0	1	1
1454	A_24_P367242	KRTAP19-1	NM_181607	ref|NM_181607|ref|NM_181609|ens|ENST00000390689|ens|ENST00000620117	hs|chr21:31852472-31852413	164	ref|Homo sapiens keratin associated protein 19-1 (KRTAP19-1), mRNA [NM_181607]	0	0.0466688	6.47378	0.0759067	7.98815	0	0	0	0	0	1	0	0	0	0	0	0	1	0
1455	A_33_P3744736	LOC646736	NR_046102	ref|NR_046102|gb|BC017935|linc|TCONS_l2_00015614|linc|TCONS_l2_00014278	hs|chr2:227044631-227044690	787	ref|Homo sapiens uncharacterized LOC646736 (LOC646736), long non-coding RNA [NR_046102]	0	0.0253759	3.52009	0.0259987	2.73601	0	0	0	0	0	1	0	0	0	0	0	0	0	0
1456	A_22_P00021678	lnc-KCNG3-2	lnc-KCNG3-2:1	linc|lnc-KCNG3-2:1	hs|chr2:42840095-42840036	2021	linc|LNCipedia lincRNA (lnc-KCNG3-2), lincRNA [lnc-KCNG3-2:1]	0	0.024569	3.40815	0.0259944	2.73556	0	0	0	0	0	0	0	0	0	0	0	0	0	0
1457	A_33_P3334121	A_33_P3334121	A_33_P3334121		hs|chr1:148339922-148339863	0	Unknown	0	0.434118	60.2198	0.322257	33.9132	0	0	0	0	0	1	1	0	0	0	0	0	1	1
1458	A_32_P175739	HK2	NM_000189	ref|NM_000189|ens|ENST00000290573|ref|XM_005264280|gb|CR749202	hs|chr2:75120331-75120390	6942	ref|Homo sapiens hexokinase 2 (HK2), mRNA [NM_000189]	0	4.93672	684.81	5.67574	597.294	0	0	0	0	0	1	1	0	0	0	0	0	1	1
1459	A_21_P0001665	lnc-APITD1-1	lnc-APITD1-1:1	linc|lnc-APITD1-1:1|linc|TCONS_00001938	hs|chr1:10519717-10519776	755	linc|LNCipedia lincRNA (lnc-APITD1-1), lincRNA [lnc-APITD1-1:1]	0	0.342546	47.5172	0.480695	50.5867	0	0	0	0	0	1	1	0	0	0	0	0	1	1
1460	A_21_P0012230	ENST00000452028	ENST00000452028	ens|ENST00000452028|linc|lnc-N6AMT1-1:2|linc|TCONS_l2_00017479|tc|THC2679994	hs|chr21:30043377-30043318	368	tc|Q6JHZ7_HUMAN (Q6JHZ7) HCV-NS5ATP5 binding protein 1, partial (23%) [THC2679994]	0	0.0245935	3.41155	0.0422896	4.45041	0	0	0	0	0	0	0	0	0	0	0	0	1	0
1461	A_21_P0003751	lnc-SNCA-1	lnc-SNCA-1:1	linc|lnc-SNCA-1:1|linc|TCONS_00008530	hs|chr4:90507161-90507102	795	linc|LNCipedia lincRNA (lnc-SNCA-1), lincRNA [lnc-SNCA-1:1]	0	0.0316813	4.39475	0.0258457	2.71991	0	0	0	0	0	1	0	0	0	0	0	0	0	0
1462	A_24_P83678	MMS22L	NM_198468	ref|NM_198468|ens|ENST00000275053|ref|XM_006715431|ref|XM_006715430	hs|chr6:97597747-97594723	3897	ref|Homo sapiens MMS22-like, DNA repair protein (MMS22L), mRNA [NM_198468]	0	0.153916	21.3509	0.0740821	7.79614	0	0	0	0	0	1	1	0	0	0	0	0	1	0
1463	A_23_P113237	CRLF2	NM_001012288	ref|NM_001012288|ref|NM_022148|ens|ENST00000381567|ens|ENST00000400841	hs|chrX:1321318-1317569	422	ref|Homo sapiens cytokine receptor-like factor 2 (CRLF2), transcript variant 2, mRNA [NM_001012288]	0	0.218074	30.2507	0.146235	15.3892	0	0	0	0	0	1	1	0	0	0	0	0	1	1
1464	A_23_P15511	DDX5	NM_004396	ref|NM_004396|ens|ENST00000578758|ens|ENST00000580026|ens|ENST00000581230	hs|chr17:62496344-62496285	1788	ref|Homo sapiens DEAD (Asp-Glu-Ala-Asp) box helicase 5 (DDX5), mRNA [NM_004396]	0	55.0739	7639.73	76.4243	8042.62	0	0	0	0	0	1	1	0	0	0	0	0	1	1
1465	A_19_P00318152	SNHG11	NR_003239	ref|NR_003239|ens|ENST00000440918|ens|ENST00000420006|ens|ENST00000449351	hs|chr20:37075377-37075436	80	ref|Homo sapiens small nucleolar RNA host gene 11 (non-protein coding) (SNHG11), long non-coding RNA [NR_003239]	0	8.01727	1112.14	7.97452	839.211	0	0	0	0	0	1	1	0	0	0	0	0	1	1
1466	A_23_P1981	INS	NM_000207	ref|NM_000207|ref|NM_001185098|ref|NM_001291897|ref|NM_001185097	hs|chr11:2181123-2181064	350	ref|Homo sapiens insulin (INS), transcript variant 1, mRNA [NM_000207]	0	0.128767	17.8623	0.0531581	5.59417	0	0	0	0	0	1	1	0	0	0	0	0	1	0
1467	A_22_P00012490	LINCR-0001	ENST00000518098	ens|ENST00000518098|linc|lnc-PRSS55-1:3	hs|chr8:10338407-10338466	434	Unknown	0	0.0681273	9.45046	0.0253945	2.67243	0	0	0	0	0	1	0	0	0	0	0	0	0	0
1468	A_23_P45294	FAM199X	NM_207318	ref|NM_207318|ens|ENST00000299906|ens|ENST00000493442|ref|XM_005262079	hs|chrX:103436010-103436069	3028	ref|Homo sapiens family with sequence similarity 199, X-linked (FAM199X), mRNA [NM_207318]	0	2.88404	400.068	2.72411	286.676	0	0	0	0	0	1	1	0	0	0	0	0	1	1
1469	A_22_P00018788	ENST00000518620	ENST00000518620	ens|ENST00000518620|linc|lnc-EFCAB1-1:1	hs|chr8:49569879-49569820	534	Unknown	0	0.0242084	3.35814	0.025158	2.64754	0	0	0	0	0	0	0	0	0	0	0	0	0	0
1470	A_22_P00017031	ENST00000436418	ENST00000436418	ens|ENST00000436418|linc|lnc-TTK-1:1|linc|TCONS_00011331|gb|BX113087	hs|chr6:80584251-80584310	248	gb|BX113087 Soares_testis_NHT Homo sapiens cDNA clone IMAGp998N124495, mRNA sequence [BX113087]	0	0.024126	3.3467	0.0250292	2.63398	0	0	0	0	0	0	0	0	0	0	0	0	0	0
1471	A_33_P3241090	OR6Q1	NM_001005186	ref|NM_001005186|ens|ENST00000623976|ens|ENST00000302622|ens|ENST00000623396	hs|chr11:57799309-57799368	884	ref|Homo sapiens olfactory receptor, family 6, subfamily Q, member 1 (gene/pseudogene) (OR6Q1), mRNA [NM_001005186]	0	0.0240252	3.33272	0.0576754	6.06956	0	0	0	0	0	0	0	0	0	0	0	0	1	0
1472	A_21_P0014408	LOC100506384	NR_040513	ref|NR_040513|linc|lnc-SYCP2-1:1|linc|lnc-SYCP2-1:2|tc|THC2628364	hs|chr20:58201861-58201802	335	ref|Homo sapiens uncharacterized LOC100506384 (LOC100506384), long non-coding RNA [NR_040513]	0	0.0239234	3.31859	0.0562494	5.91949	0	0	0	0	0	0	0	0	0	0	0	0	1	0
1473	A_23_P213959	PPARGC1B	NM_133263	ref|NM_133263|ref|NM_001172699|ref|NM_001172698|ens|ENST00000394320	hs|chr5:149221927-149225368	2893	ref|Homo sapiens peroxisome proliferator-activated receptor gamma, coactivator 1 beta (PPARGC1B), transcript variant 1, mRNA [NM_133263]	0	0.98743	136.974	1.164	122.495	0	0	0	0	0	1	1	0	0	0	0	0	1	1
1474	A_23_P102462	FBLN7	NM_153214	ref|NM_153214|ref|NM_001128165|ens|ENST00000331203|ref|XM_006712259	hs|chr2:112945026-112945085	1533	ref|Homo sapiens fibulin 7 (FBLN7), transcript variant 1, mRNA [NM_153214]	0	0.0656997	9.11371	0.045553	4.79384	0	0	0	0	0	1	0	0	0	0	0	0	1	0
1475	A_24_P39928	SYCN	NM_001080468	ref|NM_001080468|ens|ENST00000318438|gb|BC121075|gb|BC121076	hs|chr19:39694625-39694566	281	ref|Homo sapiens syncollin (SYCN), mRNA [NM_001080468]	0	0.0363109	5.03696	0.024153	2.54178	0	0	0	0	0	1	0	0	0	0	0	0	0	0
1476	A_22_P00000767	LOC102724927	NR_120311	ref|NR_120311|ref|XR_424762|ref|XR_429660|ref|XR_433209	hs|chr16:4000337-4000278	108	ref|Homo sapiens uncharacterized LOC102724927 (LOC102724927), long non-coding RNA [NR_120311]	0	0.321141	44.548	0.0826362	8.69634	0	0	0	0	0	1	1	0	0	0	0	0	1	0
1477	A_21_P0012834	THBS4	ENST00000513310	ens|ENST00000513310|ens|ENST00000510218|linc|TCONS_l2_00022386	hs|chr5:79287174-79287233	40	ens|thrombospondin 4 [Source:HGNC Symbol;Acc:HGNC:11788] [ENST00000513310]	0	0.121088	16.797	0.0506337	5.32852	0	0	0	0	0	1	0	0	0	0	0	0	1	0
1478	A_21_P0009431	LINC00683	NR_120419	ref|NR_120419|ens|ENST00000578803|linc|lnc-RP11-17M16.1.1-5:3|gb|AK127565	hs|chr18:74335371-74335430	2075	ref|Homo sapiens long intergenic non-protein coding RNA 683 (LINC00683), long non-coding RNA [NR_120419]	0	0.0254792	3.53441	0.0437031	4.59916	0	0	0	0	0	0	0	0	0	0	0	0	1	0
[truncated: 61,498 more rows]
